# Supplementary material for: Impact of digital finance on enterprise green innovation: From the perspective of information asymmetry, consumer demand and factor market distortions
Source: PLoS One. 2023 Dec 14;18(12):e0295809. doi: 10.1371/journal.pone.0295809 (PMC10721172; doi:10.1371/journal.pone.0295809)
Supplement: S1 Dataset — (XLSX) [file pone.0295809.s001.xlsx]

## Sheet: data
id	province1	city	type	Hightech	year	PAT	INPAT	UPAT	DIF	DIFB	DIFD	DIFL	province	ASY	struct	total	Dist	ipp	DIF_ipp	DIF_ipp	DIF_ipp	digitization_level_ipp	FREQ	DIF_FREQ	DIFB_FREQ	DIFD_FREQ	DIFL_FREQ	Size	Age	lev	Top1	Mfee	Growth	ROE	TobinQ	Mshare	Indep	Dual	SOE	Board	sciedugdp	GDP2	FDI	sub	Market	distance	GPR
2	广东省	深圳市	1	0	2011	2	1	1	84.39	92.03	85.48	57.19	5	-1.72096	18916	14459	34.7775	0.999707	84.3653	92.003	85.4549	57.1732	0.00457581	0.386153	0.421112	0.39114	0.261691	25.7823	3.17805	0.770997	0.147255	0.0359169	0.415447	0.189507	1.04268	0.00220929	0.363636	0	0	2.3979	0.213	46.44	0.026528	0	8.63677	98.6411	8
2	广东省	深圳市	1	0	2012	0	0	0	140.84	158.62	129.35	102.99	5	-1.62166	21268	16002	32.3629	0.999578	140.781	158.553	129.295	102.947	0.0038249	0.538699	0.606706	0.494751	0.393926	25.8266	3.21888	0.783163	0.14725	0.0269629	0.436505	0.208875	1.07689	0.0021423	0.363636	0	0	2.3979	0.237	44.31	0.0260761	0	9.52229	98.6411	24
2	广东省	深圳市	1	0	2013	0	0	0	181.14	189.09	170.74	173.81	5	-2.35926	23421	17421	35.5131	0.998132	180.802	188.737	170.421	173.485	0.00389747	0.705988	0.736973	0.665454	0.677419	25.8301	3.2581	0.77997	0.14699	0.0221744	0.313263	0.195093	0.968694	0.00288435	0.363636	0	0	2.3979	0.248	43.43	0.024724	0	9.70528	98.6411	37
2	广东省	深圳市	1	0	2014	7	3	4	189.26	219.98	153.79	152.26	5	-2.14605	25685	19205	33.0168	0.998499	188.976	219.65	153.559	152.032	0.00466853	0.883566	1.02698	0.717973	0.71083	25.8612	3.29584	0.772046	0.149082	0.0266594	0.081002	0.174285	1.06491	0.00181526	0.363636	0	0	2.3979	0.228	42.57	0.0242128	0	10.427	98.6411	47
2	广东省	深圳市	1	0	2015	3	2	1	219.99	242.89	176.22	223.94	5	-4.07521	27859	20976	34.3711	0.99828	219.612	242.472	175.917	223.555	0.00500593	1.10125	1.21589	0.882145	1.12103	25.9664	3.3322	0.777015	0.152264	0.0242663	0.335828	0.205782	1.19235	0.00191209	0.363636	0	0	2.3979	0.203	41.18	0.0223987	0	10.603	98.6411	66
2	广东省	深圳市	1	0	2016	0	0	0	238.046	254.126	221.001	215.941	5	-4.94812	30296	23448	33.729	0.998398	237.665	253.719	220.647	215.596	0.00352498	0.839109	0.895788	0.779025	0.761189	26.0627	3.3673	0.805367	0.152436	0.0282794	0.229754	0.190279	1.06901	0.00181553	0.363636	0	0	2.3979	0.228	39.91	0.0188761	0	10.7758	98.6411	90
2	广东省	深圳市	1	0	2017	9	6	3	272.718	273.016	286.438	246.821	5	-2.74885	33003	24820	30.4223	0.998238	272.238	272.535	285.933	246.386	0.00335089	0.91385	0.914848	0.959821	0.82707	26.1053	3.4012	0.839813	0.293755	0.0364999	0.010063	0.213626	1.11796	0.00109024	0.363636	1	0	2.3979	0.226	40.52	0.0168754	0	11.4312	98.6411	102
2	广东省	深圳市	1	0	2018	11	7	4	289.222	290.317	276.769	308.25	5	-2.72918	35810	26054	30.0351	0.998534	288.798	289.892	276.364	307.798	0.00175681	0.508108	0.510033	0.486231	0.541537	26.2497	3.43399	0.845856	0.293755	0.0347381	0.225537	0.233355	1.01574	0.00109024	0.363636	0	0	2.3979	0.243	41.13	0.0147706	0	11.95	98.6411	116
2	广东省	深圳市	1	0	2019	9	5	4	306.673	310.912	289.692	323.554	5	-3.68752	39014	28995	31.3651	0.997925	306.037	310.267	289.091	322.882	0.00171141	0.524844	0.532098	0.495782	0.553733	26.3951	3.46574	0.843589	0.28692	0.02995	0.235873	0.217825	1.04627	0.00106487	0.4	0	0	2.30259	0.253	38.98	0.0139695	0	12.3877	98.6411	132
2	广东省	深圳市	1	0	2020	10	8	2	319.241	324.67	308.16	321.47	5	-4.41321	41029	28492	26.8993	0.998714	318.831	324.253	307.764	321.056	0.0022568	0.720464	0.732716	0.695456	0.725493	26.3978	3.49651	0.812835	0.279126	0.0245473	0.139219	0.191154	0.992654	0.00076243	0.363636	0	0	2.3979	0.256	37.78	0.0133667	0	13.2707	98.6411	143
2	广东省	深圳市	1	0	2021	0	0	0	345.328	361.651	327.106	324.56	5	-4.28231	44993	31589	22.485	0.998446	344.791	361.089	326.597	324.056	0.00336889	1.16337	1.21837	1.10198	1.09341	28.293	3.52636	0.797398	0.278942	0.02262	0.080375	0.102528	0.929695	0.00076193	0.363636	0	0	2.3979	13468101	36.98	0.0110469	0	14.1537	98.6411	0
6	广东省	深圳市	1	0	2011	0	0	0	84.39	92.03	85.48	57.19	5	-0.0142562	18916	14459	34.7775	0.999707	84.3653	92.003	85.4549	57.1732	0.00457581	0.386153	0.421112	0.39114	0.261691	22.8422	3.13549	0.652855	0.19932	0.0285315	0.107127	0.159389	1.13711	0.0180093	0.333333	0	1	2.19722	0.213	46.44	0.026528	422400	8.63677	98.6411	0
6	广东省	深圳市	1	0	2012	0	0	0	140.84	158.62	129.35	102.99	5	0.103293	21268	16002	32.3629	0.999578	140.781	158.553	129.295	102.947	0.0038249	0.538699	0.606706	0.494751	0.393926	22.9579	3.17805	0.620165	0.19932	0.0202522	0.188072	0.195581	1.29655	0.0137976	0.333333	0	1	2.19722	0.237	44.31	0.0260761	312400	9.52229	98.6411	0
6	广东省	深圳市	1	0	2013	0	0	0	181.14	189.09	170.74	173.81	5	-0.0581666	23421	17421	35.5131	0.998132	180.802	188.737	170.421	173.485	0.00389747	0.705988	0.736973	0.665454	0.677419	23.0227	3.21888	0.579972	0.203114	0.0156416	0.498858	0.18046	1.24549	0.0109609	0.333333	0	1	2.19722	0.248	43.43	0.024724	0	9.70528	98.6411	0
6	广东省	深圳市	1	0	2014	0	0	0	189.26	219.98	153.79	152.26	5	-0.247193	25685	19205	33.0168	0.998499	188.976	219.65	153.559	152.032	0.00466853	0.883566	1.02698	0.717973	0.71083	23.1874	3.2581	0.64142	0.219283	0.0274456	-0.494946	0.121993	1.44749	0.00840265	0.333333	0	1	2.19722	0.228	42.57	0.0242128	0	10.427	98.6411	0
6	广东省	深圳市	1	0	2015	0	0	0	219.99	242.89	176.22	223.94	5	-1.0631	27859	20976	34.3711	0.99828	219.612	242.472	175.917	223.555	0.00500593	1.10125	1.21589	0.882145	1.12103	23.2651	3.29584	0.646151	0.219283	0.0176868	0.569229	0.100759	1.86305	0.00478388	0.375	0	1	2.07944	0.203	41.18	0.0223987	0	10.603	98.6411	0
6	广东省	深圳市	1	0	2016	0	0	0	238.046	254.126	221.001	215.941	5	-0.706014	30296	23448	33.729	0.998398	237.665	253.719	220.647	215.596	0.00352498	0.839109	0.895788	0.779025	0.761189	23.3012	3.3322	0.610499	0.219283	0.0204855	-0.080859	0.167039	1.57695	0.00399131	0.375	0	1	2.07944	0.228	39.91	0.0188761	0	10.7758	98.6411	0
6	广东省	深圳市	1	0	2017	0	0	0	272.718	273.016	286.438	246.821	5	-0.708213	33003	24820	30.4223	0.998238	272.238	272.535	285.933	246.386	0.00335089	0.91385	0.914848	0.959821	0.82707	23.2989	3.3673	0.565648	0.219283	0.0362467	-0.118903	0.151419	0.00487804	0.00154606	0.428571	0	1	1.94591	0.226	40.52	0.0168754	1059880	11.4312	98.6411	0
6	广东省	深圳市	1	0	2018	0	0	0	289.222	290.317	276.769	308.25	5	-0.281117	35810	26054	30.0351	0.998534	288.798	289.892	276.364	307.798	0.00175681	0.508108	0.510033	0.486231	0.541537	23.3287	3.4012	0.528236	0.219283	0.0530739	-0.151246	0.152665	0.00487804	0	0.428571	0	1	1.94591	0.243	41.13	0.0147706	3002953	11.95	98.6411	0
6	广东省	深圳市	1	0	2019	0	0	0	306.673	310.912	289.692	323.554	5	-0.132617	39014	28995	31.3651	0.997925	306.037	310.267	289.091	322.882	0.00171141	0.524844	0.532098	0.495782	0.553733	23.4798	3.43399	0.544612	0.219283	0.0371345	0.485494	0.124379	0.00487804	0	0.428571	0	1	1.94591	0.253	38.98	0.0139695	210000	12.3877	98.6411	0
6	广东省	深圳市	1	0	2020	0	0	0	319.241	324.67	308.16	321.47	5	-0.393132	41029	28492	26.8993	0.998714	318.831	324.253	307.764	321.056	0.0022568	0.720464	0.732716	0.695456	0.725493	23.4599	3.46574	0.492185	0.219283	0.0436241	-0.213489	0.120319	0.00487804	0	0.333333	0	1	2.19722	0.256	37.78	0.0133667	2076250	13.2707	98.6411	0
6	广东省	深圳市	1	0	2021	0	0	0	345.328	361.651	327.106	324.56	5	0.0193515	44993	31589	22.485	0.998446	344.791	361.089	326.597	324.056	0.00336889	1.16337	1.21837	1.10198	1.09341	23.8846	3.49651	0.65322	0.219283	0.0462838	0.052419	0.06909	0.908335	0	0.375	0	1	2.07944	13468101	36.98	0.0110469	3942500	14.1537	98.6411	0
7	广东省	深圳市	0	0	2011	0	0	0	84.39	92.03	85.48	57.19	5	0.416833	18916	14459	34.7775	0.999707	84.3653	92.003	85.4549	57.1732	0.00457581	0.386153	0.421112	0.39114	0.261691	20.6703	3.17805	0.785563	0.174079	0.276732	2.09654	-0.027835	0.00487804	0.109334	0.291667	0	0	2.31501	0.213	46.44	0.026528	23000	8.63677	98.6411	0
7	广东省	深圳市	0	0	2012	0	0	0	140.84	158.62	129.35	102.99	5	0.175247	21268	16002	32.3629	0.999578	140.781	158.553	129.295	102.947	0.0038249	0.538699	0.606706	0.494751	0.393926	20.4871	3.21888	0.624158	0.174079	0.150384	0.891048	0.015051	0.00487804	0.109013	0.333333	0	0	2.19722	0.237	44.31	0.0260761	0	9.52229	98.6411	0
7	广东省	深圳市	0	0	2013	0	0	0	181.14	189.09	170.74	173.81	5	-0.0061816	23421	17421	35.5131	0.998132	180.802	188.737	170.421	173.485	0.00389747	0.705988	0.736973	0.665454	0.677419	20.304	3.2581	0.462754	0.174079	0.208957	-0.314446	0.057937	0.00487804	0.108693	0.375	0	0	2.07944	0.248	43.43	0.024724	0	9.70528	98.6411	0
7	广东省	深圳市	0	0	2014	0	0	0	189.26	219.98	153.79	152.26	5	0.0706054	25685	19205	33.0168	0.998499	188.976	219.65	153.559	152.032	0.00466853	0.883566	1.02698	0.717973	0.71083	20.339	3.29584	0.474294	0.134246	0.223239	-0.075814	-0.093875	0.00487804	0.00045158	0.5	0	0	1.79176	0.228	42.57	0.0242128	87263.9	10.427	98.6411	0
7	广东省	深圳市	0	0	2015	0	0	0	219.99	242.89	176.22	223.94	5	-0.27013	27859	20976	34.3711	0.99828	219.612	242.472	175.917	223.555	0.00500593	1.10125	1.21589	0.882145	1.12103	19.9901	3.3322	0.223847	0.151673	0.39572	-0.500442	0.036231	0.00487804	0	0.375	0	0	2.07944	0.203	41.18	0.0223987	161694	10.603	98.6411	0
7	广东省	深圳市	0	0	2016	0	0	0	238.046	254.126	221.001	215.941	5	-0.454813	30296	23448	33.729	0.998398	237.665	253.719	220.647	215.596	0.00352498	0.839109	0.895788	0.779025	0.761189	20.0584	3.3673	0.149962	0.135254	1.27211	-0.539502	0.201385	0.00487804	0.00064728	0.333333	0	0	2.19722	0.228	39.91	0.0188761	0	10.7758	98.6411	0
7	广东省	深圳市	0	0	2017	0	0	0	272.718	273.016	286.438	246.821	5	-0.048252	33003	24820	30.4223	0.998238	272.238	272.535	285.933	246.386	0.00335089	0.91385	0.914848	0.959821	0.82707	19.9083	3.4012	0.118029	0.135254	0.911831	0.020165	0.001921	0.00487804	0	0.333333	0	0	2.19722	0.226	40.52	0.0168754	0	11.4312	98.6411	0
7	广东省	深圳市	0	0	2018	0	0	0	289.222	290.317	276.769	308.25	5	0.0558684	35810	26054	30.0351	0.998534	288.798	289.892	276.364	307.798	0.00175681	0.508108	0.510033	0.486231	0.541537	20.1158	3.43399	0.643431	0.216483	0.685862	0.070624	-0.671167	0.00487804	0	0.333333	0	0	2.19722	0.243	41.13	0.0147706	260370	11.95	98.6411	0
7	广东省	深圳市	0	0	2019	0	0	0	306.673	310.912	289.692	323.554	5	-0.0118967	39014	28995	31.3651	0.997925	306.037	310.267	289.091	322.882	0.00171141	0.524844	0.532098	0.495782	0.553733	20.0953	3.46574	0.601261	0.216483	0.61715	-0.009966	0.109225	0.00487804	0	0.4	0	0	1.60944	0.253	38.98	0.0139695	477068	12.3877	98.6411	0
7	广东省	深圳市	0	0	2020	0	0	0	319.241	324.67	308.16	321.47	5	-0.118467	41029	28492	26.8993	0.998714	318.831	324.253	307.764	321.056	0.0022568	0.720464	0.732716	0.695456	0.725493	19.9917	3.49651	0.813932	0.216483	0.491579	0.074381	-0.798786	0.00487804	0	0.4	0	0	1.60944	0.256	37.78	0.0133667	401816	13.2707	98.6411	0
7	广东省	深圳市	0	0	2021	0	0	0	345.328	361.651	327.106	324.56	5	0.225979	44993	31589	22.485	0.998446	344.791	361.089	326.597	324.056	0.00336889	1.16337	1.21837	1.10198	1.09341	19.884	3.52636	0.736008	0.142539	0.100157	3.48642	0.443755	5.11974	0	0.4	0	0	1.60944	13468101	36.98	0.0110469	326563	14.1537	98.6411	0
8	北京	北京市	1	0	2011	0	0	0	80.78	96.44	76.53	36.81	2	0.529442	33176	24298	0	0.999612	80.7487	96.4026	76.5003	36.7957	0.00442534	0.357479	0.42678	0.338671	0.162897	20.11	3.13549	0.0772621	0.851737	0.27874	-0.262607	0.096903	0.00487804	0	0.428571	0	0	1.94591	0.217	23.09	0.0265076	82190453	9.50669	0	0
8	北京	北京市	1	0	2012	0	0	0	135.73	153.48	126.63	93.65	2	0.786827	36817	26562	0	0.999857	135.711	153.458	126.612	93.6366	0.00373023	0.506304	0.572516	0.472359	0.349336	20.1829	3.17805	0.0889335	0.739426	0.258063	-0.172079	0.069058	0.00487804	0	0.428571	0	0	1.94591	0.225	22.7	0.0266824	80769782	9.97633	0	0
8	北京	北京市	1	0	2013	0	0	0	178.97	180.91	183.31	164.67	2	0.372342	40830	29176	0	0.999737	178.923	180.862	183.262	164.627	0.0041001	0.733795	0.741749	0.751589	0.675163	20.2559	3.21888	0.100605	0.627115	0.276017	-0.081551	0.041213	0.00487804	0	0.428571	0	0	1.94591	0.219	22.32	0.0249789	2905133	10.5396	0	0
8	北京	北京市	1	0	2014	0	0	0	190.68	214.08	172.16	147.06	2	0.287452	44489	31103	0	0.999808	190.643	214.039	172.127	147.032	0.00545401	1.03997	1.16759	0.938962	0.802067	20.3288	3.2581	0.112276	0.514804	0.311002	0.008977	0.013368	0.00487804	0	0.428571	0	0	1.94591	0.226	21.31	0.0242241	101400000	11.1016	0	0
8	北京	北京市	1	0	2015	5	1	4	222.21	235.6	193.18	230.75	2	-0.379301	48458	33803	0	0.999754	222.155	235.542	193.132	230.693	0.00541679	1.20366	1.2762	1.04642	1.24992	22.0012	3.29584	0.189809	0.282176	0.236315	3.216	0.108321	0.00487804	0.127967	0.428571	0	0	1.94591	0.199	19.74	0.0326672	90813924	11.5107	0	0
8	北京	北京市	1	0	2016	5	0	5	243.143	246.724	234.014	247.924	2	-0.700182	52530	35416	0	0.999601	243.047	246.626	233.921	247.825	0.00588312	1.43044	1.45151	1.37673	1.45857	22.8265	3.3322	0.246583	0.124596	0.207211	0.448569	0.116852	0.00487804	0.0894329	0.428571	0	0	1.94591	0.183	19.26	0.0320029	0	11.9533	0	0
8	北京	北京市	1	0	2017	8	2	6	269.903	260.839	290.407	262.592	2	-0.305451	57230	37425	0	0.999634	269.805	260.744	290.301	262.496	0.00632511	1.70717	1.64984	1.83686	1.66092	23.0915	3.3673	0.326949	0.124187	0.199996	0.242497	0.13318	0.00487804	0.0822524	0.428571	0	0	1.94591	0.194	19.01	0.0549694	0	12.4822	0	0
8	北京	北京市	1	0	2018	7	3	4	285.414	277.896	286.159	308.901	2	-0.317147	62361	39843	0	0.999671	285.32	277.805	286.064	308.8	0.00506485	1.44558	1.4075	1.44935	1.56454	23.0714	3.4012	0.29251	0.2	0.140752	0.100376	0.04686	0.00487804	0.0741217	0.333333	0	1	2.19722	0.194	18.63	0.0346019	0	13.0506	0	1
8	北京	北京市	1	0	2019	22	12	10	301.327	297.46	297.681	320.741	2	-0.400258	67756	43038	0	0.999654	301.223	297.357	297.578	320.63	0.00423934	1.27743	1.26103	1.26197	1.35973	23.2119	3.43399	0.370962	0.22923	0.136936	0.255465	0.061065	0.00487804	0.0553562	0.333333	0	1	2.19722	0.212	16.16	0.027662	0	13.5235	0	7
8	北京	北京市	1	0	2020	20	19	1	311.957	308.127	312.771	323.148	2	-0.20493	69434	38903	0	0.999646	311.847	308.017	312.66	323.033	0.00291424	0.909119	0.897955	0.91149	0.94173	23.2749	3.46574	0.480167	0.256192	0.184954	-0.404524	-0.125232	0.00487804	0.0413194	0.333333	0	1	2.19722	0.218	15.83	0.0270667	41754077	13.9764	0	22
8	北京	北京市	1	0	2021	0	0	0	342.027	357.242	325.31	322.187	2	0.0736532	75002	43640	0	0.999444	341.837	357.044	325.13	322.008	0.00363071	1.2418	1.29704	1.18111	1.16977	23.2393	3.49651	0.568954	0.256192	0.142892	0.155036	-0.229707	1.2222	0.0413808	0.333333	1	1	2.19722	15972756	18.05	0.0249309	83508154	14.4292	0	5
9	广东省	深圳市	1	0	2011	7	3	4	84.39	92.03	85.48	57.19	5	-1.1552	18916	14459	34.7775	0.999707	84.3653	92.003	85.4549	57.1732	0.00457581	0.386153	0.421112	0.39114	0.261691	23.1901	3.09104	0.650402	0.119568	0.103504	0.263767	0.097123	0.00487804	0.00016757	0.333333	1	0	2.19722	0.213	46.44	0.026528	101300000	8.63677	98.6411	9
9	广东省	深圳市	1	0	2012	10	5	5	140.84	158.62	129.35	102.99	5	-0.671942	21268	16002	32.3629	0.999578	140.781	158.553	129.295	102.947	0.0038249	0.538699	0.606706	0.494751	0.393926	23.3013	3.13549	0.643669	0.123429	0.122069	-0.010003	0.069734	0.00487804	0.00015146	0.375	1	0	2.07944	0.237	44.31	0.0260761	26523823	9.52229	98.6411	14
9	广东省	深圳市	1	0	2013	7	3	4	181.14	189.09	170.74	173.81	5	-0.849484	23421	17421	35.5131	0.998132	180.802	188.737	170.421	173.485	0.00389747	0.705988	0.736973	0.665454	0.677419	23.3342	3.17805	0.628798	0.123429	0.124445	0.032409	0.091145	0.00487804	0.00015146	0.375	1	0	2.07944	0.248	43.43	0.024724	97375720	9.70528	98.6411	18
9	广东省	深圳市	1	0	2014	9	6	3	189.26	219.98	153.79	152.26	5	-1.41056	25685	19205	33.0168	0.998499	188.976	219.65	153.559	152.032	0.00466853	0.883566	1.02698	0.717973	0.71083	23.4128	3.21888	0.628934	0.123429	0.10311	0.037654	0.089865	0.00487804	0.00015146	0.428571	1	0	1.94591	0.228	42.57	0.0242128	168100000	10.427	98.6411	27
9	广东省	深圳市	1	0	2015	5	2	3	219.99	242.89	176.22	223.94	5	-2.06934	27859	20976	34.3711	0.99828	219.612	242.472	175.917	223.555	0.00500593	1.10125	1.21589	0.882145	1.12103	23.6199	3.2581	0.638202	0.119113	0.107344	0.128465	0.160746	0.00487804	0.00084188	0.428571	1	0	1.94591	0.203	41.18	0.0223987	5020712	10.603	98.6411	40
9	广东省	深圳市	1	0	2016	16	10	6	238.046	254.126	221.001	215.941	5	-2.05506	30296	23448	33.729	0.998398	237.665	253.719	220.647	215.596	0.00352498	0.839109	0.895788	0.779025	0.761189	23.797	3.29584	0.623791	0.119113	0.116168	0.317839	0.057118	0.00487804	0.00102232	0.333333	1	0	2.19722	0.228	39.91	0.0188761	22750645	10.7758	98.6411	53
9	广东省	深圳市	1	0	2017	15	5	10	272.718	273.016	286.438	246.821	5	-1.0256	33003	24820	30.4223	0.998238	272.238	272.535	285.933	246.386	0.00335089	0.91385	0.914848	0.959821	0.82707	24.0231	3.3322	0.633121	0.119113	0.131152	0.095413	0.035756	0.00487804	0.00123168	0.333333	1	0	2.19722	0.226	40.52	0.0168754	37833514	11.4312	98.6411	68
9	广东省	深圳市	1	0	2018	25	8	17	289.222	290.317	276.769	308.25	5	-0.152049	35810	26054	30.0351	0.998534	288.798	289.892	276.364	307.798	0.00175681	0.508108	0.510033	0.486231	0.541537	24.1194	3.3673	0.649896	0.119113	0.0626379	0.668047	0.065214	0.00487804	0.00123168	0.333333	1	0	2.19722	0.243	41.13	0.0147706	43946107	11.95	98.6411	85
9	广东省	深圳市	1	0	2019	26	9	17	306.673	310.912	289.692	323.554	5	-0.353207	39014	28995	31.3651	0.997925	306.037	310.267	289.091	322.882	0.00171141	0.524844	0.532098	0.495782	0.553733	24.1314	3.4012	0.645559	0.119113	0.0606866	0.019903	0.067289	0.00487804	0.00123168	0.375	1	0	2.07944	0.253	38.98	0.0139695	41231044	12.3877	98.6411	96
9	广东省	深圳市	1	0	2020	21	17	4	319.241	324.67	308.16	321.47	5	-1.31481	41029	28492	26.8993	0.998714	318.831	324.253	307.764	321.056	0.0022568	0.720464	0.732716	0.695456	0.725493	24.1845	3.43399	0.584217	0.099727	0.0763226	-0.113391	0.089233	0.00487804	0.00147344	0.333333	1	0	2.19722	0.256	37.78	0.0133667	67918647	13.2707	98.6411	110
9	广东省	深圳市	1	0	2021	0	0	0	345.328	361.651	327.106	324.56	5	-2.31462	44993	31589	22.485	0.998446	344.791	361.089	326.597	324.056	0.00336889	1.16337	1.21837	1.10198	1.09341	24.3362	3.46574	0.577624	0.136359	0.0626811	0.656944	0.121721	1.57527	0.00147344	0.375	1	0	2.07944	13468101	36.98	0.0110469	94606250	14.1537	98.6411	9
10	广东省	深圳市	0	0	2011	0	0	0	84.39	92.03	85.48	57.19	5	0.755506	18916	14459	34.7775	0.999707	84.3653	92.003	85.4549	57.1732	0.00457581	0.386153	0.421112	0.39114	0.261691	21.2413	3.17805	0.446198	0.299896	0.15974	3.50654	0.275706	0.00487804	0	0.290909	0	0	2.58852	0.213	46.44	0.026528	1560759	8.63677	98.6411	0
10	广东省	深圳市	0	0	2012	0	0	0	140.84	158.62	129.35	102.99	5	0.405755	21268	16002	32.3629	0.999578	140.781	158.553	129.295	102.947	0.0038249	0.538699	0.606706	0.494751	0.393926	20.996	3.21888	0.402175	0.299896	0.19819	2.21619	0.14235	0.00487804	0	0.327273	0	0	2.49321	0.237	44.31	0.0260761	368900	9.52229	98.6411	0
10	广东省	深圳市	0	0	2013	0	0	0	181.14	189.09	170.74	173.81	5	0.0560044	23421	17421	35.5131	0.998132	180.802	188.737	170.421	173.485	0.00389747	0.705988	0.736973	0.665454	0.677419	20.7507	3.2581	0.358152	0.299896	0.162958	0.925853	0.008994	0.00487804	0	0.363636	0	0	2.3979	0.248	43.43	0.024724	590286	9.70528	98.6411	0
10	广东省	深圳市	0	0	2014	0	0	0	189.26	219.98	153.79	152.26	5	0.0109465	25685	19205	33.0168	0.998499	188.976	219.65	153.559	152.032	0.00466853	0.883566	1.02698	0.717973	0.71083	20.5054	3.29584	0.314128	0.299896	0.268292	-0.364488	-0.124362	0.00487804	0	0.4	0	0	2.30259	0.228	42.57	0.0242128	13828580	10.427	98.6411	0
10	广东省	深圳市	0	0	2015	0	0	0	219.99	242.89	176.22	223.94	5	-0.12479	27859	20976	34.3711	0.99828	219.612	242.472	175.917	223.555	0.00500593	1.10125	1.21589	0.882145	1.12103	22.3646	3.3322	0.579577	0.215111	0.0855451	3.1571	0.014677	0.00487804	0	0.4	0	0	2.30259	0.203	41.18	0.0223987	5049	10.603	98.6411	0
10	广东省	深圳市	0	0	2016	0	0	0	238.046	254.126	221.001	215.941	5	-0.327176	30296	23448	33.729	0.998398	237.665	253.719	220.647	215.596	0.00352498	0.839109	0.895788	0.779025	0.761189	22.3029	3.3673	0.544721	0.215111	0.111452	0.100431	0.017729	0.00487804	0.00229393	0.363636	0	0	2.3979	0.228	39.91	0.0188761	870963	10.7758	98.6411	0
10	广东省	深圳市	0	0	2017	0	0	0	272.718	273.016	286.438	246.821	5	-0.164109	33003	24820	30.4223	0.998238	272.238	272.535	285.933	246.386	0.00335089	0.91385	0.914848	0.959821	0.82707	21.8563	3.4012	0.620116	0.215111	0.165885	-0.280622	-0.32824	0.00487804	0.00229393	0.363636	0	0	2.3979	0.226	40.52	0.0168754	1131717	11.4312	98.6411	0
10	广东省	深圳市	0	0	2018	2	1	1	289.222	290.317	276.769	308.25	5	0.222397	35810	26054	30.0351	0.998534	288.798	289.892	276.364	307.798	0.00175681	0.508108	0.510033	0.486231	0.541537	21.9091	3.43399	0.819505	0.135078	0.409982	-0.544245	-0.820729	0.00487804	0	0.4	0	0	2.30259	0.243	41.13	0.0147706	1.60934e+06	11.95	98.6411	0
10	广东省	深圳市	0	0	2019	0	0	0	306.673	310.912	289.692	323.554	5	0.526889	39014	28995	31.3651	0.997925	306.037	310.267	289.091	322.882	0.00171141	0.524844	0.532098	0.495782	0.553733	21.9485	3.46574	0.794516	0.140367	0.0549805	-0.400097	-0.361732	0.00487804	0	0.381818	0	0	2.35024	0.253	38.98	0.0139695	998339	12.3877	98.6411	1
10	广东省	深圳市	0	0	2020	0	0	0	319.241	324.67	308.16	321.47	5	0.40317	41029	28492	26.8993	0.998714	318.831	324.253	307.764	321.056	0.0022568	0.720464	0.732716	0.695456	0.725493	21.9879	3.49651	0.769527	0.145655	0.0648752	-0.255949	0.097266	0.00487804	0	0.363636	0	0	2.3979	0.256	37.78	0.0133667	1.05234e+06	13.2707	98.6411	1
10	广东省	深圳市	0	0	2021	0	0	0	345.328	361.651	327.106	324.56	5	0.163134	44993	31589	22.485	0.998446	344.791	361.089	326.597	324.056	0.00336889	1.16337	1.21837	1.10198	1.09341	22.2466	3.52636	0.812883	0.145655	0.0429557	0.247323	0.046871	1.30994	0	0.363636	0	0	2.3979	13468101	36.98	0.0110469	1.10634e+06	14.1537	98.6411	0
11	广东省	深圳市	1	0	2011	0	0	0	84.39	92.03	85.48	57.19	5	-0.0227341	18916	14459	34.7775	0.999707	84.3653	92.003	85.4549	57.1732	0.00457581	0.386153	0.421112	0.39114	0.261691	21.9759	3.3673	0.676791	0.543148	0.0655226	0.418244	0.256671	0.00487804	0	0.333333	0	1	2.19722	0.213	46.44	0.026528	0	8.63677	98.6411	0
11	广东省	深圳市	1	0	2012	0	0	0	140.84	158.62	129.35	102.99	5	0.176307	21268	16002	32.3629	0.999578	140.781	158.553	129.295	102.947	0.0038249	0.538699	0.606706	0.494751	0.393926	22.0972	3.4012	0.619304	0.54328	0.0589269	0.321415	0.283276	0.00487804	0	0.333333	0	1	2.19722	0.237	44.31	0.0260761	0	9.52229	98.6411	0
11	广东省	深圳市	1	0	2013	0	0	0	181.14	189.09	170.74	173.81	5	0.0440317	23421	17421	35.5131	0.998132	180.802	188.737	170.421	173.485	0.00389747	0.705988	0.736973	0.665454	0.677419	22.0774	3.43399	0.534334	0.543301	0.0677252	-0.130055	0.181905	0.00487804	0	0.333333	0	1	2.19722	0.248	43.43	0.024724	0	9.70528	98.6411	0
11	广东省	深圳市	1	0	2014	0	0	0	189.26	219.98	153.79	152.26	5	0.125354	25685	19205	33.0168	0.998499	188.976	219.65	153.559	152.032	0.00466853	0.883566	1.02698	0.717973	0.71083	22.0799	3.46574	0.465632	0.543301	0.0819235	-0.216632	0.215275	0.00487804	0	0.333333	0	1	2.19722	0.228	42.57	0.0242128	5.15038e+06	10.427	98.6411	0
11	广东省	深圳市	1	0	2015	0	0	0	219.99	242.89	176.22	223.94	5	-0.316064	27859	20976	34.3711	0.99828	219.612	242.472	175.917	223.555	0.00500593	1.10125	1.21589	0.882145	1.12103	22.2003	3.49651	0.520347	0.543301	0.0955693	-0.150603	0.075108	0.00487804	0	0.333333	0	1	2.19722	0.203	41.18	0.0223987	34500	10.603	98.6411	0
11	广东省	深圳市	1	0	2016	0	0	0	238.046	254.126	221.001	215.941	5	-0.479898	30296	23448	33.729	0.998398	237.665	253.719	220.647	215.596	0.00352498	0.839109	0.895788	0.779025	0.761189	22.6185	3.52636	0.637636	0.543301	0.0483335	0.911239	0.157293	0.00487804	0	0.333333	0	1	2.19722	0.228	39.91	0.0188761	0	10.7758	98.6411	0
11	广东省	深圳市	1	0	2017	0	0	0	272.718	273.016	286.438	246.821	5	-0.49988	33003	24820	30.4223	0.998238	272.238	272.535	285.933	246.386	0.00335089	0.91385	0.914848	0.959821	0.82707	22.4084	3.55535	0.458117	0.543301	0.047175	0.410589	0.233588	0.00487804	0	0.375	0	1	2.07944	0.226	40.52	0.0168754	1726600	11.4312	98.6411	0
11	广东省	深圳市	1	0	2018	0	0	0	289.222	290.317	276.769	308.25	5	-0.0312446	35810	26054	30.0351	0.998534	288.798	289.892	276.364	307.798	0.00175681	0.508108	0.510033	0.486231	0.541537	22.4846	3.58352	0.425931	0.638242	0.0369011	-0.040435	0.189235	0.00487804	0	0.333333	0	1	2.19722	0.243	41.13	0.0147706	0	11.95	98.6411	0
11	广东省	深圳市	1	0	2019	0	0	0	306.673	310.912	289.692	323.554	5	0.0591291	39014	28995	31.3651	0.997925	306.037	310.267	289.091	322.882	0.00171141	0.524844	0.532098	0.495782	0.553733	23.1003	3.61092	0.696768	0.638242	0.0516587	0.421359	0.207644	0.00487804	0	0.333333	0	1	2.19722	0.253	38.98	0.0139695	4500	12.3877	98.6411	0
11	广东省	深圳市	1	0	2020	0	0	0	319.241	324.67	308.16	321.47	5	-0.276261	41029	28492	26.8993	0.998714	318.831	324.253	307.764	321.056	0.0022568	0.720464	0.732716	0.695456	0.725493	23.2253	3.63759	0.690259	0.569571	0.0581392	0.036021	0.20754	0.00487804	0	0.333333	0	1	2.19722	0.256	37.78	0.0133667	153796	13.2707	98.6411	0
11	广东省	深圳市	1	0	2021	0	0	0	345.328	361.651	327.106	324.56	5	-0.190056	44993	31589	22.485	0.998446	344.791	361.089	326.597	324.056	0.00336889	1.16337	1.21837	1.10198	1.09341	23.403	3.66356	0.689266	0.505747	0.0587049	0.094434	0.237424	1.1344	0	0.333333	0	1	2.19722	13468101	36.98	0.0110469	303092	14.1537	98.6411	0
12	广东省	深圳市	1	0	2011	6	3	3	84.39	92.03	85.48	57.19	5	-1.30697	18916	14459	34.7775	0.999707	84.3653	92.003	85.4549	57.1732	0.00457581	0.386153	0.421112	0.39114	0.261691	23.4499	3.3322	0.521906	0.089751	0.0740195	0.068026	0.190189	0.00487804	0.00657436	0.333333	1	0	2.19722	0.213	46.44	0.026528	91627439	8.63677	98.6411	16
12	广东省	深圳市	1	0	2012	5	1	4	140.84	158.62	129.35	102.99	5	-0.564356	21268	16002	32.3629	0.999578	140.781	158.553	129.295	102.947	0.0038249	0.538699	0.606706	0.494751	0.393926	23.386	3.3673	0.493004	0.089751	0.0753335	-0.154324	0.050748	0.00487804	0.00585285	0.333333	1	0	2.19722	0.237	44.31	0.0260761	84341814	9.52229	98.6411	18
12	广东省	深圳市	1	0	2013	5	3	2	181.14	189.09	170.74	173.81	5	-0.694222	23421	17421	35.5131	0.998132	180.802	188.737	170.421	173.485	0.00389747	0.705988	0.736973	0.665454	0.677419	23.4366	3.4012	0.442868	0.09	0.0868036	0.105719	0.206931	0.00487804	0.00623864	0.333333	1	0	2.19722	0.248	43.43	0.024724	217500	9.70528	98.6411	27
12	广东省	深圳市	1	0	2014	16	7	9	189.26	219.98	153.79	152.26	5	-0.774011	25685	19205	33.0168	0.998499	188.976	219.65	153.559	152.032	0.00466853	0.883566	1.02698	0.717973	0.71083	23.4501	3.43399	0.442985	0.087869	0.0848565	-0.089127	0.100983	0.00487804	0.00646337	0.333333	0	0	2.19722	0.228	42.57	0.0242128	184100000	10.427	98.6411	36
12	广东省	深圳市	1	0	2015	17	9	8	219.99	242.89	176.22	223.94	5	-0.945541	27859	20976	34.3711	0.99828	219.612	242.472	175.917	223.555	0.00500593	1.10125	1.21589	0.882145	1.12103	23.4742	3.46574	0.511695	0.110803	0.0905273	0.054849	0.067211	0.00487804	0.00557639	0.6	0	0	1.60944	0.203	41.18	0.0223987	100000	10.603	98.6411	49
12	广东省	深圳市	1	0	2016	12	7	5	238.046	254.126	221.001	215.941	5	-0.862358	30296	23448	33.729	0.998398	237.665	253.719	220.647	215.596	0.00352498	0.839109	0.895788	0.779025	0.761189	23.5651	3.49651	0.525907	0.154479	0.0854225	0.207673	0.101942	0.00487804	0	0.428571	1	0	1.94591	0.228	39.91	0.0188761	120100000	10.7758	98.6411	70
12	广东省	深圳市	1	0	2017	30	15	15	272.718	273.016	286.438	246.821	5	-0.872578	33003	24820	30.4223	0.998238	272.238	272.535	285.933	246.386	0.00335089	0.91385	0.914848	0.959821	0.82707	23.6955	3.52636	0.55057	0.148415	0.0845019	0.212313	0.098012	0.00487804	0.00424319	0.333333	0	0	2.19722	0.226	40.52	0.0168754	89424440	11.4312	98.6411	99
12	广东省	深圳市	1	0	2018	20	7	13	289.222	290.317	276.769	308.25	5	-0.140244	35810	26054	30.0351	0.998534	288.798	289.892	276.364	307.798	0.00175681	0.508108	0.510033	0.486231	0.541537	23.6737	3.55535	0.505634	0.148078	0.0689178	-0.024766	0.051808	0.00487804	0.00602869	0.375	0	0	2.07944	0.243	41.13	0.0147706	115100000	11.95	98.6411	133
12	广东省	深圳市	1	0	2019	29	6	23	306.673	310.912	289.692	323.554	5	-0.0723853	39014	28995	31.3651	0.997925	306.037	310.267	289.091	322.882	0.00171141	0.524844	0.532098	0.495782	0.553733	23.6248	3.58352	0.457957	0.150051	0.0575429	-0.013001	0.058029	0.00487804	0.00332847	0.375	0	0	2.07944	0.253	38.98	0.0139695	90223936	12.3877	98.6411	166
12	广东省	深圳市	1	0	2020	7	6	1	319.241	324.67	308.16	321.47	5	-0.603898	41029	28492	26.8993	0.998714	318.831	324.253	307.764	321.056	0.0022568	0.720464	0.732716	0.695456	0.725493	23.6071	3.61092	0.406367	0.151883	0.0625022	0.019025	0.079286	0.00487804	0.00192442	0.333333	0	0	2.19722	0.256	37.78	0.0133667	81013548	13.2707	98.6411	173
12	广东省	深圳市	1	0	2021	7	3	4	345.328	361.651	327.106	324.56	5	-1.10366	44993	31589	22.485	0.998446	344.791	361.089	326.597	324.056	0.00336889	1.16337	1.21837	1.10198	1.09341	23.716	3.63759	0.404872	0.151883	0.0552207	0.277173	0.138887	1.53167	0.00152799	0.333333	0	0	2.19722	13468101	36.98	0.0110469	71803160	14.1537	98.6411	0
14	广东省	深圳市	0	0	2011	0	0	0	84.39	92.03	85.48	57.19	5	0.407752	18916	14459	34.7775	0.999707	84.3653	92.003	85.4549	57.1732	0.00457581	0.386153	0.421112	0.39114	0.261691	21.3096	2.99573	0.663812	0.320227	0.165274	-0.456148	0.111051	0.00487804	0	0.333333	0	1	2.19722	0.213	46.44	0.026528	0	8.63677	98.6411	0
14	广东省	深圳市	0	0	2012	0	0	0	140.84	158.62	129.35	102.99	5	0.141813	21268	16002	32.3629	0.999578	140.781	158.553	129.295	102.947	0.0038249	0.538699	0.606706	0.494751	0.393926	21.4266	3.04452	0.686526	0.320227	0.159916	0.053701	0.053612	0.00487804	0	0.333333	0	1	2.19722	0.237	44.31	0.0260761	0	9.52229	98.6411	0
14	广东省	深圳市	0	0	2013	0	0	0	181.14	189.09	170.74	173.81	5	-0.0749471	23421	17421	35.5131	0.998132	180.802	188.737	170.421	173.485	0.00389747	0.705988	0.736973	0.665454	0.677419	21.3613	3.09104	0.649425	0.320227	0.12184	0.338565	0.054295	0.00487804	0	0.333333	0	1	2.19722	0.248	43.43	0.024724	0	9.70528	98.6411	0
14	广东省	深圳市	0	0	2014	0	0	0	189.26	219.98	153.79	152.26	5	0.0283695	25685	19205	33.0168	0.998499	188.976	219.65	153.559	152.032	0.00466853	0.883566	1.02698	0.717973	0.71083	21.5283	3.13549	0.676601	0.320227	0.152772	-0.092446	0.090538	0.00487804	0	0.333333	0	1	2.19722	0.228	42.57	0.0242128	0	10.427	98.6411	0
14	广东省	深圳市	0	0	2015	0	0	0	219.99	242.89	176.22	223.94	5	-0.204003	27859	20976	34.3711	0.99828	219.612	242.472	175.917	223.555	0.00500593	1.10125	1.21589	0.882145	1.12103	21.4982	3.17805	0.643892	0.320227	0.15447	-0.192651	0.071391	0.00487804	1.14e-05	0.333333	0	1	2.19722	0.203	41.18	0.0223987	120000	10.603	98.6411	0
14	广东省	深圳市	0	0	2016	0	0	0	238.046	254.126	221.001	215.941	5	-0.315405	30296	23448	33.729	0.998398	237.665	253.719	220.647	215.596	0.00352498	0.839109	0.895788	0.779025	0.761189	21.3512	3.21888	0.575952	0.328717	0.0874778	0.502267	0.037145	0.00487804	1.14e-05	0.333333	0	1	2.19722	0.228	39.91	0.0188761	100000	10.7758	98.6411	0
14	广东省	深圳市	0	0	2017	0	0	0	272.718	273.016	286.438	246.821	5	-0.221482	33003	24820	30.4223	0.998238	272.238	272.535	285.933	246.386	0.00335089	0.91385	0.914848	0.959821	0.82707	21.1474	3.2581	0.476437	0.340167	0.111883	-0.173363	0.013781	0.00487804	0	0.333333	0	1	2.19722	0.226	40.52	0.0168754	100000	11.4312	98.6411	0
14	广东省	深圳市	0	0	2018	0	0	0	289.222	290.317	276.769	308.25	5	-0.124822	35810	26054	30.0351	0.998534	288.798	289.892	276.364	307.798	0.00175681	0.508108	0.510033	0.486231	0.541537	21.3742	3.29584	0.504366	0.340167	0.165223	-0.302474	0.176556	0.00487804	0	0.333333	0	1	2.19722	0.243	41.13	0.0147706	0	11.95	98.6411	0
14	广东省	深圳市	0	0	2019	0	0	0	306.673	310.912	289.692	323.554	5	0.048336	39014	28995	31.3651	0.997925	306.037	310.267	289.091	322.882	0.00171141	0.524844	0.532098	0.495782	0.553733	21.4025	3.3322	0.515342	0.340167	0.143477	0.224095	0.033713	0.00487804	0	0.333333	0	1	2.19722	0.253	38.98	0.0139695	0	12.3877	98.6411	0
14	广东省	深圳市	0	0	2020	0	0	0	319.241	324.67	308.16	321.47	5	0.157418	41029	28492	26.8993	0.998714	318.831	324.253	307.764	321.056	0.0022568	0.720464	0.732716	0.695456	0.725493	21.6127	3.3673	0.608096	0.340167	0.158691	-0.208761	0.009567	0.00487804	0	0.333333	0	1	2.19722	0.256	37.78	0.0133667	0	13.2707	98.6411	0
14	广东省	深圳市	0	0	2021	0	0	0	345.328	361.651	327.106	324.56	5	0.357119	44993	31589	22.485	0.998446	344.791	361.089	326.597	324.056	0.00336889	1.16337	1.21837	1.10198	1.09341	21.655	3.4012	0.608645	0.340167	0.101356	0.851127	0.050313	1.23786	0	0.375	0	1	2.07944	13468101	36.98	0.0110469	0	14.1537	98.6411	0
16	广东省	深圳市	1	0	2011	80	54	26	84.39	92.03	85.48	57.19	5	0.0775516	18916	14459	34.7775	0.999707	84.3653	92.003	85.4549	57.1732	0.00457581	0.386153	0.421112	0.39114	0.261691	23.551	3.46574	0.749408	0.19	0.0358565	-0.052236	0.005716	0.00487804	0	0.428571	1	1	1.94591	0.213	46.44	0.026528	234800000	8.63677	98.6411	86
16	广东省	深圳市	1	0	2012	37	19	18	140.84	158.62	129.35	102.99	5	0.302165	21268	16002	32.3629	0.999578	140.781	158.553	129.295	102.947	0.0038249	0.538699	0.606706	0.494751	0.393926	23.5304	3.49651	0.743593	0.19	0.0357542	0.130737	0.010712	0.00487804	0	0.428571	0	1	1.94591	0.237	44.31	0.0260761	205000000	9.52229	98.6411	182
16	广东省	深圳市	1	0	2013	40	24	16	181.14	189.09	170.74	173.81	5	0.186892	23421	17421	35.5131	0.998132	180.802	188.737	170.421	173.485	0.00389747	0.705988	0.736973	0.665454	0.677419	23.4797	3.52636	0.728132	0.19	0.033708	0.091007	0.014036	0.00487804	0	0.428571	0	1	1.94591	0.248	43.43	0.024724	30000000	9.70528	98.6411	294
16	广东省	深圳市	1	0	2014	50	31	19	189.26	219.98	153.79	152.26	5	-0.0596384	25685	19205	33.0168	0.998499	188.976	219.65	153.559	152.032	0.00466853	0.883566	1.02698	0.717973	0.71083	23.5434	3.55535	0.743884	0.217508	0.035366	-0.029153	0.014111	0.00487804	0	0.428571	0	1	1.94591	0.228	42.57	0.0242128	14692600	10.427	98.6411	410
16	广东省	深圳市	1	0	2015	49	44	5	219.99	242.89	176.22	223.94	5	-0.8611	27859	20976	34.3711	0.99828	219.612	242.472	175.917	223.555	0.00500593	1.10125	1.21589	0.882145	1.12103	23.38	3.58352	0.784184	0.217508	0.0378214	-0.052942	-0.34609	0.00487804	0	0.6	1	1	1.60944	0.203	41.18	0.0223987	10322986	10.603	98.6411	575
16	广东省	深圳市	1	0	2016	37	35	2	238.046	254.126	221.001	215.941	5	-0.463313	30296	23448	33.729	0.998398	237.665	253.719	220.647	215.596	0.00352498	0.839109	0.895788	0.779025	0.761189	23.5707	3.61092	0.807546	0.217508	0.029931	0.103515	0.028832	0.00487804	0	0.428571	1	1	1.94591	0.228	39.91	0.0188761	171700000	10.7758	98.6411	729
16	广东省	深圳市	1	0	2017	13	7	6	272.718	273.016	286.438	246.821	5	-0.301728	33003	24820	30.4223	0.998238	272.238	272.535	285.933	246.386	0.00335089	0.91385	0.914848	0.959821	0.82707	23.8828	3.63759	0.652011	0.217508	0.0249046	0.538363	0.39698	0.00487804	1.08e-05	0.428571	0	1	1.94591	0.226	40.52	0.0168754	201100000	11.4312	98.6411	873
16	广东省	深圳市	1	0	2018	68	28	40	289.222	290.317	276.769	308.25	5	-0.0721195	35810	26054	30.0351	0.998534	288.798	289.892	276.364	307.798	0.00175681	0.508108	0.510033	0.486231	0.541537	24.2193	3.66356	0.713465	0.217508	0.0139158	0.477109	0.075766	0.00487804	1.08e-05	0.428571	1	1	1.94591	0.243	41.13	0.0147706	244900000	11.95	98.6411	1020
16	广东省	深圳市	1	0	2019	133	68	65	306.673	310.912	289.692	323.554	5	-0.0888583	39014	28995	31.3651	0.997925	306.037	310.267	289.091	322.882	0.00171141	0.524844	0.532098	0.495782	0.553733	24.4748	3.68888	0.766908	0.217508	0.0155396	0.194948	0.034569	0.00487804	1.08e-05	0.428571	1	1	1.94591	0.253	38.98	0.0139695	230800000	12.3877	98.6411	1104
16	广东省	深圳市	1	0	2020	117	54	63	319.241	324.67	308.16	321.47	5	-0.976153	41029	28492	26.8993	0.998714	318.831	324.253	307.764	321.056	0.0022568	0.720464	0.732716	0.695456	0.725493	24.6328	3.71357	0.78505	0.217508	0.0203167	-0.086491	0.052313	0.00487804	1.08e-05	0.428571	1	1	1.94591	0.256	37.78	0.0133667	139000000	13.2707	98.6411	1194
16	广东省	深圳市	1	0	2021	3	1	2	345.328	361.651	327.106	324.56	5	-0.491126	44993	31589	22.485	0.998446	344.791	361.089	326.597	324.056	0.00336889	1.16337	1.21837	1.10198	1.09341	24.409	3.73767	0.744174	0.217508	0.0195585	-0.024732	0.077116	1.0457	1.08e-05	0.428571	1	1	1.94591	13468101	36.98	0.0110469	47154377	14.1537	98.6411	32
17	广东省	深圳市	0	0	2011	0	0	0	84.39	92.03	85.48	57.19	5	0.430351	18916	14459	34.7775	0.999707	84.3653	92.003	85.4549	57.1732	0.00457581	0.386153	0.421112	0.39114	0.261691	18.9508	2.99573	0.827316	0.115188	0.0680177	-0.28996	1.35484	0.00487804	2.594e-05	0.208333	0	0	2.55057	0.213	46.44	0.026528	0	8.63677	98.6411	0
17	广东省	深圳市	0	0	2012	0	0	0	140.84	158.62	129.35	102.99	5	0.631385	21268	16002	32.3629	0.999578	140.781	158.553	129.295	102.947	0.0038249	0.538699	0.606706	0.494751	0.393926	19.142	3.04452	0.797507	0.115188	0.0858676	-0.265898	1.01416	0.00487804	2.23e-05	0.25	0	0	2.43279	0.237	44.31	0.0260761	0	9.52229	98.6411	0
17	广东省	深圳市	0	0	2013	0	0	0	181.14	189.09	170.74	173.81	5	0.448199	23421	17421	35.5131	0.998132	180.802	188.737	170.421	173.485	0.00389747	0.705988	0.736973	0.665454	0.677419	19.3333	3.09104	0.767697	0.115188	0.31653	-0.241836	0.67348	0.00487804	1.865e-05	0.291667	0	0	2.31501	0.248	43.43	0.024724	0	9.70528	98.6411	0
17	广东省	深圳市	0	0	2014	0	0	0	189.26	219.98	153.79	152.26	5	0.265013	25685	19205	33.0168	0.998499	188.976	219.65	153.559	152.032	0.00466853	0.883566	1.02698	0.717973	0.71083	19.5245	3.13549	0.737887	0.115188	0.0665292	-0.217774	0.3328	0.00487804	1.501e-05	0.333333	0	0	2.19722	0.228	42.57	0.0242128	0	10.427	98.6411	0
17	广东省	深圳市	0	0	2015	0	0	0	219.99	242.89	176.22	223.94	5	-0.131995	27859	20976	34.3711	0.99828	219.612	242.472	175.917	223.555	0.00500593	1.10125	1.21589	0.882145	1.12103	19.7158	3.17805	0.708077	0.115188	0.0315315	-0.193712	-0.00788	0.00487804	1.137e-05	0.375	1	0	2.07944	0.203	41.18	0.0223987	100000	10.603	98.6411	0
17	广东省	深圳市	0	0	2016	0	0	0	238.046	254.126	221.001	215.941	5	-0.297555	30296	23448	33.729	0.998398	237.665	253.719	220.647	215.596	0.00352498	0.839109	0.895788	0.779025	0.761189	19.735	3.21888	0.680489	0.115188	0.0401868	-0.169715	0.253754	0.00487804	1.137e-05	0.375	1	0	2.07944	0.228	39.91	0.0188761	0	10.7758	98.6411	0
17	广东省	深圳市	0	0	2017	0	0	0	272.718	273.016	286.438	246.821	5	-0.043015	33003	24820	30.4223	0.998238	272.238	272.535	285.933	246.386	0.00335089	0.91385	0.914848	0.959821	0.82707	19.8853	3.2581	0.743597	0.115188	0.0417721	-0.031555	0.087385	0.00487804	9.569e-06	0.333333	1	0	2.19722	0.226	40.52	0.0168754	0	11.4312	98.6411	0
17	广东省	深圳市	0	0	2018	0	0	0	289.222	290.317	276.769	308.25	5	0.215415	35810	26054	30.0351	0.998534	288.798	289.892	276.364	307.798	0.00175681	0.508108	0.510033	0.486231	0.541537	19.982	3.29584	0.768162	0.115188	0.0552702	-0.12789	-0.104935	0.00487804	9.569e-06	0.333333	1	0	2.19722	0.243	41.13	0.0147706	0	11.95	98.6411	0
17	广东省	深圳市	0	0	2019	10	1	9	306.673	310.912	289.692	323.554	5	0.220779	39014	28995	31.3651	0.997925	306.037	310.267	289.091	322.882	0.00171141	0.524844	0.532098	0.495782	0.553733	20.0128	3.3322	0.817616	0.115188	0.0843099	-0.365986	-0.549846	0.00487804	9.569e-06	0.333333	1	0	2.19722	0.253	38.98	0.0139695	0	12.3877	98.6411	0
17	广东省	深圳市	0	1	2020	0	0	0	319.241	324.67	308.16	321.47	5	0.482387	41029	28492	26.8993	0.998714	318.831	324.253	307.764	321.056	0.0022568	0.720464	0.732716	0.695456	0.725493	20.0436	3.3673	0.86707	0.115188	0.0405881	-0.604082	-0.994757	0.00487804	9.569e-06	0.333333	1	0	2.19722	0.256	37.78	0.0133667	0	13.2707	98.6411	0
17	广东省	深圳市	0	1	2021	0	0	0	345.328	361.651	327.106	324.56	5	0.470699	44993	31589	22.485	0.998446	344.791	361.089	326.597	324.056	0.00336889	1.16337	1.21837	1.10198	1.09341	18.394	3.4012	0.753473	0.115188	0.037245	0.402088	-0.066051	14.8452	9.569e-06	0.333333	1	0	2.19722	13468101	36.98	0.0110469	0	14.1537	98.6411	0
19	广东省	深圳市	0	0	2011	0	0	0	84.39	92.03	85.48	57.19	5	0.317273	18916	14459	34.7775	0.999707	84.3653	92.003	85.4549	57.1732	0.00457581	0.386153	0.421112	0.39114	0.261691	20.7834	2.99573	0.162047	0.190893	0.149254	0.38483	0.015273	0.00487804	0	0.333333	0	1	2.19722	0.213	46.44	0.026528	4.00065e+06	8.63677	98.6411	0
19	广东省	深圳市	0	0	2012	0	0	0	140.84	158.62	129.35	102.99	5	0.48809	21268	16002	32.3629	0.999578	140.781	158.553	129.295	102.947	0.0038249	0.538699	0.606706	0.494751	0.393926	20.9246	3.04452	0.177289	0.190893	0.204618	-0.023379	0.078125	0.00487804	0	0.333333	0	1	2.19722	0.237	44.31	0.0260761	2.17725e+06	9.52229	98.6411	0
19	广东省	深圳市	0	0	2013	1	1	0	181.14	189.09	170.74	173.81	5	0.392229	23421	17421	35.5131	0.998132	180.802	188.737	170.421	173.485	0.00389747	0.705988	0.736973	0.665454	0.677419	21.0134	3.09104	0.243113	0.190893	0.138315	0.410336	0.044814	0.00487804	0	0.333333	0	1	2.19722	0.248	43.43	0.024724	10901858	9.70528	98.6411	0
19	广东省	深圳市	0	0	2014	0	0	0	189.26	219.98	153.79	152.26	5	0.274436	25685	19205	33.0168	0.998499	188.976	219.65	153.559	152.032	0.00466853	0.883566	1.02698	0.717973	0.71083	20.867	3.13549	0.139418	0.190893	0.205541	-0.160151	0.014089	0.00487804	0	0.333333	0	1	2.19722	0.228	42.57	0.0242128	12297924	10.427	98.6411	1
19	广东省	深圳市	0	0	2015	0	0	0	219.99	242.89	176.22	223.94	5	-0.141206	27859	20976	34.3711	0.99828	219.612	242.472	175.917	223.555	0.00500593	1.10125	1.21589	0.882145	1.12103	20.782	3.17805	0.0974302	0.190893	0.238053	-0.081215	-0.044045	0.00487804	0.00066793	0.333333	0	1	2.19722	0.203	41.18	0.0223987	116855	10.603	98.6411	3
19	广东省	深圳市	0	0	2016	0	0	0	238.046	254.126	221.001	215.941	5	-1.20894	30296	23448	33.729	0.998398	237.665	253.719	220.647	215.596	0.00352498	0.839109	0.895788	0.779025	0.761189	20.8875	3.21888	0.109292	0.190893	0.315018	-0.19171	0.089837	0.00487804	0.0006759	0.333333	0	1	2.19722	0.228	39.91	0.0188761	1800048	10.7758	98.6411	6
19	广东省	深圳市	0	0	2017	0	0	0	272.718	273.016	286.438	246.821	5	-0.625605	33003	24820	30.4223	0.998238	272.238	272.535	285.933	246.386	0.00335089	0.91385	0.914848	0.959821	0.82707	20.7913	3.2581	0.100181	0.190893	0.241095	0.155017	-0.060861	0.00487804	0.0006759	0.333333	0	1	2.19722	0.226	40.52	0.0168754	3.25015e+06	11.4312	98.6411	8
19	广东省	深圳市	0	0	2018	1	0	1	289.222	290.317	276.769	308.25	5	-0.186245	35810	26054	30.0351	0.998534	288.798	289.892	276.364	307.798	0.00175681	0.508108	0.510033	0.486231	0.541537	22.5903	3.29584	0.329474	0.63793	0.0229156	1.89558	0.077218	0.00487804	0.00025683	0.333333	0	1	2.19722	0.243	41.13	0.0147706	8.57808e+06	11.95	98.6411	11
19	广东省	深圳市	0	0	2019	1	1	0	306.673	310.912	289.692	323.554	5	0.0170563	39014	28995	31.3651	0.997925	306.037	310.267	289.091	322.882	0.00171141	0.524844	0.532098	0.495782	0.553733	22.6365	3.3322	0.31758	0.63793	0.0235708	0.027996	0.08582	0.00487804	8.785e-05	0.333333	0	1	2.19722	0.253	38.98	0.0139695	6.43962e+06	12.3877	98.6411	11
19	广东省	深圳市	0	0	2020	2	1	1	319.241	324.67	308.16	321.47	5	-0.233315	41029	28492	26.8993	0.998714	318.831	324.253	307.764	321.056	0.0022568	0.720464	0.732716	0.695456	0.725493	22.7124	3.3673	0.34396	0.63793	0.0239878	0.074552	0.085738	0.00487804	0	0.333333	0	1	2.19722	0.256	37.78	0.0133667	4229842	13.2707	98.6411	11
19	广东省	深圳市	0	0	2021	0	0	0	345.328	361.651	327.106	324.56	5	0.0453703	44993	31589	22.485	0.998446	344.791	361.089	326.597	324.056	0.00336889	1.16337	1.21837	1.10198	1.09341	22.7605	3.4012	0.387596	0.63793	0.0296596	-0.146827	0.091931	1.14895	0	0.333333	0	1	2.19722	13468101	36.98	0.0110469	2.02006e+06	14.1537	98.6411	0
20	广东省	深圳市	0	0	2011	0	0	0	84.39	92.03	85.48	57.19	5	0.509587	18916	14459	34.7775	0.999707	84.3653	92.003	85.4549	57.1732	0.00457581	0.386153	0.421112	0.39114	0.261691	20.3204	2.99573	0.58566	0.411391	0.042943	0.174627	0.038176	0.00487804	0	0.428571	1	0	1.94591	0.213	46.44	0.026528	1.41989e+06	8.63677	98.6411	0
20	广东省	深圳市	0	0	2012	0	0	0	140.84	158.62	129.35	102.99	5	0.554605	21268	16002	32.3629	0.999578	140.781	158.553	129.295	102.947	0.0038249	0.538699	0.606706	0.494751	0.393926	20.34	3.04452	0.588963	0.411391	0.06295	-0.173431	0.011638	0.00487804	0	0.428571	1	0	1.94591	0.237	44.31	0.0260761	161420	9.52229	98.6411	0
20	广东省	深圳市	0	0	2013	0	0	0	181.14	189.09	170.74	173.81	5	0.532123	23421	17421	35.5131	0.998132	180.802	188.737	170.421	173.485	0.00389747	0.705988	0.736973	0.665454	0.677419	20.4104	3.09104	0.625809	0.411391	0.0626023	-0.134095	-0.023535	0.00487804	0	0.428571	1	0	1.94591	0.248	43.43	0.024724	924020	9.70528	98.6411	0
20	广东省	深圳市	0	0	2014	0	0	0	189.26	219.98	153.79	152.26	5	0.416025	25685	19205	33.0168	0.998499	188.976	219.65	153.559	152.032	0.00466853	0.883566	1.02698	0.717973	0.71083	20.874	3.13549	0.758028	0.411391	0.0564163	0.108514	0.027702	0.00487804	0	0.428571	1	0	1.94591	0.228	42.57	0.0242128	259080	10.427	98.6411	0
20	广东省	深圳市	0	0	2015	0	0	0	219.99	242.89	176.22	223.94	5	-0.0882867	27859	20976	34.3711	0.99828	219.612	242.472	175.917	223.555	0.00500593	1.10125	1.21589	0.882145	1.12103	20.8674	3.17805	0.72819	0.411391	0.0854759	-0.281193	-0.014114	0.00487804	0	0.428571	1	0	1.94591	0.203	41.18	0.0223987	465080	10.603	98.6411	0
20	广东省	深圳市	0	0	2016	0	0	0	238.046	254.126	221.001	215.941	5	-0.225918	30296	23448	33.729	0.998398	237.665	253.719	220.647	215.596	0.00352498	0.839109	0.895788	0.779025	0.761189	20.2652	3.21888	0.494528	0.411391	0.0811759	0.239685	0.017227	0.00487804	0	0.5	1	0	1.79176	0.228	39.91	0.0188761	60000	10.7758	98.6411	0
20	广东省	深圳市	0	0	2017	0	0	0	272.718	273.016	286.438	246.821	5	0.0756068	33003	24820	30.4223	0.998238	272.238	272.535	285.933	246.386	0.00335089	0.91385	0.914848	0.959821	0.82707	20.2609	3.2581	0.490804	0.411391	0.0498614	0.385796	0.003043	0.00487804	0	0.5	1	0	1.79176	0.226	40.52	0.0168754	0	11.4312	98.6411	0
20	广东省	深圳市	0	0	2018	0	0	0	289.222	290.317	276.769	308.25	5	0.271261	35810	26054	30.0351	0.998534	288.798	289.892	276.364	307.798	0.00175681	0.508108	0.510033	0.486231	0.541537	20.2405	3.29584	0.475007	0.412066	0.060459	-0.257556	0.010223	0.00487804	0	0.5	1	0	1.79176	0.243	41.13	0.0147706	1652600	11.95	98.6411	0
20	广东省	深圳市	0	0	2019	0	0	0	306.673	310.912	289.692	323.554	5	0.37979	39014	28995	31.3651	0.997925	306.037	310.267	289.091	322.882	0.00171141	0.524844	0.532098	0.495782	0.553733	20.2358	3.3322	0.463615	0.421279	0.0527111	0.13266	0.016713	0.00487804	0.00999431	0.5	1	0	1.79176	0.253	38.98	0.0139695	4159795	12.3877	98.6411	0
20	广东省	深圳市	0	0	2020	0	0	0	319.241	324.67	308.16	321.47	5	0.34479	41029	28492	26.8993	0.998714	318.831	324.253	307.764	321.056	0.0022568	0.720464	0.732716	0.695456	0.725493	20.2577	3.3673	0.464384	0.421279	0.0498469	-0.041321	0.020521	0.00487804	0.00999431	0.5	1	0	1.79176	0.256	37.78	0.0133667	1691800	13.2707	98.6411	0
20	广东省	深圳市	0	0	2021	0	0	0	345.328	361.651	327.106	324.56	5	0.435355	44993	31589	22.485	0.998446	344.791	361.089	326.597	324.056	0.00336889	1.16337	1.21837	1.10198	1.09341	20.3076	3.4012	0.479568	0.421279	0.0541852	0.106787	0.021191	3.36948	0.00999431	0.5	1	0	1.79176	13468101	36.98	0.0110469	-776195	14.1537	98.6411	0
21	广东省	深圳市	1	1	2011	7	2	5	84.39	92.03	85.48	57.19	5	-0.0573253	18916	14459	34.7775	0.999707	84.3653	92.003	85.4549	57.1732	0.00457581	0.386153	0.421112	0.39114	0.261691	23.059	2.94444	0.582013	0.496362	0.0160305	-0.103081	0.050038	0.00487804	0.00139786	0.333333	0	1	2.19722	0.213	46.44	0.026528	39344565	8.63677	98.6411	7
21	广东省	深圳市	1	1	2012	2	1	1	140.84	158.62	129.35	102.99	5	0.255707	21268	16002	32.3629	0.999578	140.781	158.553	129.295	102.947	0.0038249	0.538699	0.606706	0.494751	0.393926	23.0438	2.99573	0.59178	0.496362	0.0186443	-0.119743	0.001994	0.00487804	0.0014604	0.333333	0	1	2.19722	0.237	44.31	0.0260761	106100000	9.52229	98.6411	14
21	广东省	深圳市	1	1	2013	7	4	3	181.14	189.09	170.74	173.81	5	0.0604498	23421	17421	35.5131	0.998132	180.802	188.737	170.421	173.485	0.00389747	0.705988	0.736973	0.665454	0.677419	23.3426	3.04452	0.638573	0.445088	0.0236765	-0.082928	0.034851	0.00487804	0.00130954	0.333333	0	1	2.19722	0.248	43.43	0.024724	424500000	9.70528	98.6411	26
21	广东省	深圳市	1	1	2014	7	4	3	189.26	219.98	153.79	152.26	5	-0.257246	25685	19205	33.0168	0.998499	188.976	219.65	153.559	152.032	0.00466853	0.883566	1.02698	0.717973	0.71083	23.394	3.09104	0.649905	0.445088	0.0203263	0.093396	0.032047	0.00487804	0.00130954	0.333333	0	1	2.19722	0.228	42.57	0.0242128	97868483	10.427	98.6411	48
21	广东省	深圳市	1	1	2015	16	5	11	219.99	242.89	176.22	223.94	5	-0.803893	27859	20976	34.3711	0.99828	219.612	242.472	175.917	223.555	0.00500593	1.10125	1.21589	0.882145	1.12103	23.3861	3.13549	0.636919	0.445088	0.0262156	-0.06582	0.0352	0.00487804	0.00130954	0.333333	0	1	2.19722	0.203	41.18	0.0223987	764100	10.603	98.6411	85
21	广东省	深圳市	1	1	2016	20	10	10	238.046	254.126	221.001	215.941	5	-0.697145	30296	23448	33.729	0.998398	237.665	253.719	220.647	215.596	0.00352498	0.839109	0.895788	0.779025	0.761189	23.1843	3.17805	0.547908	0.445088	0.0330371	-0.01905	0.042605	0.00487804	0.00130528	0.333333	0	1	2.19722	0.228	39.91	0.0188761	5637600	10.7758	98.6411	111
21	广东省	深圳市	1	1	2017	16	8	8	272.718	273.016	286.438	246.821	5	-0.439304	33003	24820	30.4223	0.998238	272.238	272.535	285.933	246.386	0.00335089	0.91385	0.914848	0.959821	0.82707	23.5326	3.21888	0.642835	0.445088	0.0358673	-0.05703	0.102243	0.00487804	0.00168318	0.333333	0	1	2.19722	0.226	40.52	0.0168754	5363536	11.4312	98.6411	140
21	广东省	深圳市	1	1	2018	12	7	5	289.222	290.317	276.769	308.25	5	-0.285396	35810	26054	30.0351	0.998534	288.798	289.892	276.364	307.798	0.00175681	0.508108	0.510033	0.486231	0.541537	23.4957	3.2581	0.576803	0.445088	0.0257474	0.130278	0.089045	0.00487804	0.0016424	0.333333	0	1	2.19722	0.243	41.13	0.0147706	5683148	11.95	98.6411	170
21	广东省	深圳市	1	1	2019	21	12	9	306.673	310.912	289.692	323.554	5	-0.905983	39014	28995	31.3651	0.997925	306.037	310.267	289.091	322.882	0.00171141	0.524844	0.532098	0.495782	0.553733	23.6385	3.29584	0.615132	0.435088	0.0332006	-0.176651	0.063705	0.00487804	0.0016424	0.333333	0	1	2.19722	0.253	38.98	0.0139695	7.36165e+06	12.3877	98.6411	216
21	广东省	深圳市	1	1	2020	11	8	3	319.241	324.67	308.16	321.47	5	-1.90656	41029	28492	26.8993	0.998714	318.831	324.253	307.764	321.056	0.0022568	0.720464	0.732716	0.695456	0.725493	23.7976	3.3322	0.629761	0.366053	0.0316537	0.131839	0.126136	0.00487804	0.00049317	0.375	0	1	2.07944	0.256	37.78	0.0133667	69155606	13.2707	98.6411	225
21	广东省	深圳市	1	1	2021	5	0	5	345.328	361.651	327.106	324.56	5	-1.20501	44993	31589	22.485	0.998446	344.791	361.089	326.597	324.056	0.00336889	1.16337	1.21837	1.10198	1.09341	24.0209	3.3673	0.575808	0.3451	0.0380963	0.101623	0.085616	1.48952	0.00047776	0.333333	0	1	2.19722	13468101	36.98	0.0110469	130900000	14.1537	98.6411	3
23	广东省	深圳市	0	0	2011	0	0	0	84.39	92.03	85.48	57.19	5	0.479276	18916	14459	34.7775	0.999707	84.3653	92.003	85.4549	57.1732	0.00457581	0.386153	0.421112	0.39114	0.261691	20.8127	3.3322	0.684301	0.314355	0.0711071	-0.129909	0.027467	0.00487804	1.16e-05	0.333333	0	0	2.19722	0.213	46.44	0.026528	1.71611e+06	8.63677	98.6411	0
23	广东省	深圳市	0	0	2012	0	0	0	140.84	158.62	129.35	102.99	5	0.583565	21268	16002	32.3629	0.999578	140.781	158.553	129.295	102.947	0.0038249	0.538699	0.606706	0.494751	0.393926	20.9213	3.3673	0.665814	0.2999	0.0768871	0.097233	0.013635	0.00487804	1.16e-05	0.333333	0	0	2.19722	0.237	44.31	0.0260761	463659	9.52229	98.6411	0
23	广东省	深圳市	0	0	2013	0	0	0	181.14	189.09	170.74	173.81	5	0.464261	23421	17421	35.5131	0.998132	180.802	188.737	170.421	173.485	0.00389747	0.705988	0.736973	0.665454	0.677419	21.0196	3.4012	0.691395	0.30129	0.0742396	0.218224	0.02875	0.00487804	2.162e-06	0.333333	0	0	2.19722	0.248	43.43	0.024724	810306	9.70528	98.6411	0
23	广东省	深圳市	0	0	2014	0	0	0	189.26	219.98	153.79	152.26	5	0.429616	25685	19205	33.0168	0.998499	188.976	219.65	153.559	152.032	0.00466853	0.883566	1.02698	0.717973	0.71083	21.1112	3.43399	0.711966	0.30129	0.0646318	0.021333	0.035889	0.00487804	2.162e-06	0.333333	0	0	2.19722	0.228	42.57	0.0242128	2.56066e+06	10.427	98.6411	0
23	广东省	深圳市	0	0	2015	0	0	0	219.99	242.89	176.22	223.94	5	-0.189914	27859	20976	34.3711	0.99828	219.612	242.472	175.917	223.555	0.00500593	1.10125	1.21589	0.882145	1.12103	21.1717	3.46574	0.714821	0.151345	0.0841918	-0.049939	0.061149	0.00487804	0	0.333333	0	0	2.19722	0.203	41.18	0.0223987	1.47711e+06	10.603	98.6411	0
23	广东省	深圳市	0	0	2016	0	0	0	238.046	254.126	221.001	215.941	5	-0.387941	30296	23448	33.729	0.998398	237.665	253.719	220.647	215.596	0.00352498	0.839109	0.895788	0.779025	0.761189	21.138	3.49651	0.699066	0.151345	0.0625528	-0.026829	0.03509	0.00487804	0	0.333333	0	0	2.19722	0.228	39.91	0.0188761	479962	10.7758	98.6411	0
23	广东省	深圳市	0	0	2017	0	0	0	272.718	273.016	286.438	246.821	5	0.100195	33003	24820	30.4223	0.998238	272.238	272.535	285.933	246.386	0.00335089	0.91385	0.914848	0.959821	0.82707	21.3919	3.52636	0.754666	0.151345	0.060465	0.217065	0.061406	0.00487804	0	0.375	0	0	2.07944	0.226	40.52	0.0168754	10000	11.4312	98.6411	0
23	广东省	深圳市	0	0	2018	0	0	0	289.222	290.317	276.769	308.25	5	0.182787	35810	26054	30.0351	0.998534	288.798	289.892	276.364	307.798	0.00175681	0.508108	0.510033	0.486231	0.541537	21.565	3.55535	0.781529	0.151345	0.0544001	0.310888	0.071288	0.00487804	0	0.375	0	0	2.07944	0.243	41.13	0.0147706	80000	11.95	98.6411	0
23	广东省	深圳市	0	0	2019	0	0	0	306.673	310.912	289.692	323.554	5	0.122509	39014	28995	31.3651	0.997925	306.037	310.267	289.091	322.882	0.00171141	0.524844	0.532098	0.495782	0.553733	21.6473	3.58352	0.767842	0.273862	0.0528453	0.136042	0.13659	0.00487804	0	0.333333	1	0	2.19722	0.253	38.98	0.0139695	132599	12.3877	98.6411	0
23	广东省	深圳市	0	0	2020	2	0	2	319.241	324.67	308.16	321.47	5	0.20246	41029	28492	26.8993	0.998714	318.831	324.253	307.764	321.056	0.0022568	0.720464	0.732716	0.695456	0.725493	21.5683	3.61092	0.739688	0.273862	0.0366629	-0.025868	0.037553	0.00487804	7.207e-07	0.333333	1	0	2.19722	0.256	37.78	0.0133667	517636	13.2707	98.6411	0
23	广东省	深圳市	0	0	2021	0	0	0	345.328	361.651	327.106	324.56	5	0.529155	44993	31589	22.485	0.998446	344.791	361.089	326.597	324.056	0.00336889	1.16337	1.21837	1.10198	1.09341	21.4956	3.63759	0.741732	0.273862	0.0556649	-0.170093	-0.044914	1.6128	0	0.333333	1	0	2.19722	13468101	36.98	0.0110469	902673	14.1537	98.6411	0
25	广东省	深圳市	0	0	2011	6	0	6	84.39	92.03	85.48	57.19	5	0.483856	18916	14459	34.7775	0.999707	84.3653	92.003	85.4549	57.1732	0.00457581	0.386153	0.421112	0.39114	0.261691	20.1624	2.94444	0.647128	0.6622	0.110712	0.04383	0.006233	0.00487804	0	0.333333	0	1	2.19722	0.213	46.44	0.026528	0	8.63677	98.6411	0
25	广东省	深圳市	0	0	2012	0	0	0	140.84	158.62	129.35	102.99	5	0.65427	21268	16002	32.3629	0.999578	140.781	158.553	129.295	102.947	0.0038249	0.538699	0.606706	0.494751	0.393926	20.2846	2.99573	0.688234	0.6622	0.108272	0.040569	0.00483	0.00487804	0	0.333333	0	1	2.19722	0.237	44.31	0.0260761	25753.2	9.52229	98.6411	0
25	广东省	深圳市	0	0	2013	2	0	2	181.14	189.09	170.74	173.81	5	0.572749	23421	17421	35.5131	0.998132	180.802	188.737	170.421	173.485	0.00389747	0.705988	0.736973	0.665454	0.677419	20.368	3.04452	0.709393	0.6622	0.0908677	0.159866	0.014912	0.00487804	0	0.333333	0	1	2.19722	0.248	43.43	0.024724	3482.07	9.70528	98.6411	0
25	广东省	深圳市	0	0	2014	1	0	1	189.26	219.98	153.79	152.26	5	0.337953	25685	19205	33.0168	0.998499	188.976	219.65	153.559	152.032	0.00466853	0.883566	1.02698	0.717973	0.71083	20.508	3.09104	0.749071	0.6622	0.093571	-0.044669	0.043162	0.00487804	0	0.333333	0	1	2.19722	0.228	42.57	0.0242128	292897	10.427	98.6411	0
25	广东省	深圳市	0	0	2015	4	2	2	219.99	242.89	176.22	223.94	5	-0.246382	27859	20976	34.3711	0.99828	219.612	242.472	175.917	223.555	0.00500593	1.10125	1.21589	0.882145	1.12103	20.8791	3.13549	0.248214	0.510864	0.108261	-0.346807	0.079077	0.00487804	0	0.333333	0	1	2.19722	0.203	41.18	0.0223987	1.56692e+06	10.603	98.6411	1
25	广东省	深圳市	0	0	2016	0	0	0	238.046	254.126	221.001	215.941	5	-1.51572	30296	23448	33.729	0.998398	237.665	253.719	220.647	215.596	0.00352498	0.839109	0.895788	0.779025	0.761189	20.8964	3.17805	0.235883	0.490865	0.130911	0.067541	0.030908	0.00487804	0	0.333333	0	1	2.19722	0.228	39.91	0.0188761	4643360	10.7758	98.6411	3
25	广东省	深圳市	0	0	2017	7	3	4	272.718	273.016	286.438	246.821	5	-0.790966	33003	24820	30.4223	0.998238	272.238	272.535	285.933	246.386	0.00335089	0.91385	0.914848	0.959821	0.82707	21.0621	3.21888	0.28881	0.490865	0.105793	0.070924	0.069006	0.00487804	0	0.333333	0	1	2.19722	0.226	40.52	0.0168754	0	11.4312	98.6411	7
25	广东省	深圳市	0	0	2018	10	2	8	289.222	290.317	276.769	308.25	5	-0.391107	35810	26054	30.0351	0.998534	288.798	289.892	276.364	307.798	0.00175681	0.508108	0.510033	0.486231	0.541537	21.2291	3.2581	0.337101	0.490865	0.106777	0.192956	0.082143	0.00487804	0	0.375	0	1	2.07944	0.243	41.13	0.0147706	0	11.95	98.6411	10
25	广东省	深圳市	0	0	2019	9	1	8	306.673	310.912	289.692	323.554	5	-0.436025	39014	28995	31.3651	0.997925	306.037	310.267	289.091	322.882	0.00171141	0.524844	0.532098	0.495782	0.553733	21.2215	3.29584	0.186276	0.490865	0.0764671	0.378608	0.179461	0.00487804	0	0.333333	0	1	2.19722	0.253	38.98	0.0139695	0	12.3877	98.6411	18
25	广东省	深圳市	0	0	2020	3	3	0	319.241	324.67	308.16	321.47	5	-0.39834	41029	28492	26.8993	0.998714	318.831	324.253	307.764	321.056	0.0022568	0.720464	0.732716	0.695456	0.725493	21.2588	3.3322	0.189527	0.490865	0.0942093	-0.256804	0.044279	0.00487804	0	0.333333	0	1	2.19722	0.256	37.78	0.0133667	371850	13.2707	98.6411	22
25	广东省	深圳市	0	0	2021	0	0	0	345.328	361.651	327.106	324.56	5	-0.040943	44993	31589	22.485	0.998446	344.791	361.089	326.597	324.056	0.00336889	1.16337	1.21837	1.10198	1.09341	21.3437	3.3673	0.216415	0.490865	0.0927226	0.198155	0.092935	3.44581	0	0.333333	0	1	2.19722	13468101	36.98	0.0110469	743700	14.1537	98.6411	0
26	广东省	深圳市	0	0	2011	0	0	0	84.39	92.03	85.48	57.19	5	0.275355	18916	14459	34.7775	0.999707	84.3653	92.003	85.4549	57.1732	0.00457581	0.386153	0.421112	0.39114	0.261691	21.7865	2.94444	0.518694	0.414946	0.0766608	0.438185	0.118792	0.00487804	0.00016883	0.333333	0	1	2.19722	0.213	46.44	0.026528	17234482	8.63677	98.6411	0
26	广东省	深圳市	0	0	2012	0	0	0	140.84	158.62	129.35	102.99	5	0.295928	21268	16002	32.3629	0.999578	140.781	158.553	129.295	102.947	0.0038249	0.538699	0.606706	0.494751	0.393926	21.9253	2.99573	0.564416	0.414946	0.0639574	0.180749	0.080384	0.00487804	0.00016883	0.333333	0	1	2.19722	0.237	44.31	0.0260761	17508256	9.52229	98.6411	0
26	广东省	深圳市	0	0	2013	0	0	0	181.14	189.09	170.74	173.81	5	0.187243	23421	17421	35.5131	0.998132	180.802	188.737	170.421	173.485	0.00389747	0.705988	0.736973	0.665454	0.677419	21.9927	3.04452	0.56759	0.414946	0.0600278	0.026301	0.087101	0.00487804	0.00016883	0.375	0	1	2.07944	0.248	43.43	0.024724	19375618	9.70528	98.6411	0
26	广东省	深圳市	0	0	2014	0	0	0	189.26	219.98	153.79	152.26	5	0.0688633	25685	19205	33.0168	0.998499	188.976	219.65	153.559	152.032	0.00466853	0.883566	1.02698	0.717973	0.71083	22.0201	3.09104	0.552603	0.414946	0.0635885	0.056274	0.092025	0.00487804	0.00016883	0.333333	0	1	2.19722	0.228	42.57	0.0242128	18428906	10.427	98.6411	0
26	广东省	深圳市	0	0	2015	1	0	1	219.99	242.89	176.22	223.94	5	-0.321703	27859	20976	34.3711	0.99828	219.612	242.472	175.917	223.555	0.00500593	1.10125	1.21589	0.882145	1.12103	22.1694	3.13549	0.457733	0.414946	0.0626393	-0.03537	0.061962	0.00487804	0.00015114	0.333333	0	1	2.19722	0.203	41.18	0.0223987	25170397	10.603	98.6411	0
26	广东省	深圳市	0	0	2016	2	0	2	238.046	254.126	221.001	215.941	5	-0.167303	30296	23448	33.729	0.998398	237.665	253.719	220.647	215.596	0.00352498	0.839109	0.895788	0.779025	0.761189	22.1108	3.17805	0.406989	0.371463	0.0672289	-0.053233	0.047191	0.00487804	0.00015114	0.333333	0	1	2.19722	0.228	39.91	0.0188761	4.00672e+06	10.7758	98.6411	0
26	广东省	深圳市	0	0	2017	0	0	0	272.718	273.016	286.438	246.821	5	-0.241149	33003	24820	30.4223	0.998238	272.238	272.535	285.933	246.386	0.00335089	0.91385	0.914848	0.959821	0.82707	21.9986	3.21888	0.310582	0.371463	0.0717445	0.117555	0.058897	0.00487804	0.00115637	0.333333	0	1	2.19722	0.226	40.52	0.0168754	5.17613e+06	11.4312	98.6411	0
26	广东省	深圳市	0	0	2018	1	0	1	289.222	290.317	276.769	308.25	5	0.275738	35810	26054	30.0351	0.998534	288.798	289.892	276.364	307.798	0.00175681	0.508108	0.510033	0.486231	0.541537	22.0041	3.2581	0.286011	0.371463	0.064451	0.016331	0.072978	0.00487804	0.00115637	0.333333	0	1	2.19722	0.243	41.13	0.0147706	3.61059e+06	11.95	98.6411	0
26	广东省	深圳市	0	0	2019	0	0	0	306.673	310.912	289.692	323.554	5	0.102976	39014	28995	31.3651	0.997925	306.037	310.267	289.091	322.882	0.00171141	0.524844	0.532098	0.495782	0.553733	22.0479	3.29584	0.294179	0.36792	0.0649585	0.089329	0.08265	0.00487804	0.00253074	0.333333	0	1	2.19722	0.253	38.98	0.0139695	10344542	12.3877	98.6411	0
26	广东省	深圳市	0	0	2020	0	0	0	319.241	324.67	308.16	321.47	5	-0.197116	41029	28492	26.8993	0.998714	318.831	324.253	307.764	321.056	0.0022568	0.720464	0.732716	0.695456	0.725493	22.1142	3.3322	0.303269	0.380706	0.0604602	0.145572	0.107846	0.00487804	0.00261869	0.333333	0	1	2.19722	0.256	37.78	0.0133667	10889579	13.2707	98.6411	0
26	广东省	深圳市	0	0	2021	3	0	3	345.328	361.651	327.106	324.56	5	-0.216146	44993	31589	22.485	0.998446	344.791	361.089	326.597	324.056	0.00336889	1.16337	1.21837	1.10198	1.09341	22.1368	3.3673	0.266957	0.38253	0.0498932	0.235727	0.133441	1.40167	0.00380246	0.333333	0	1	2.19722	13468101	36.98	0.0110469	11434616	14.1537	98.6411	0
27	广东省	深圳市	1	0	2011	4	3	1	84.39	92.03	85.48	57.19	5	-0.0720674	18916	14459	34.7775	0.999707	84.3653	92.003	85.4549	57.1732	0.00457581	0.386153	0.421112	0.39114	0.261691	24.1735	2.94444	0.462982	0.6374	0.0317547	0.15422	0.070965	0.00487804	0	0.333333	0	1	2.19722	0.213	46.44	0.026528	157100000	8.63677	98.6411	19
27	广东省	深圳市	1	0	2012	2	1	1	140.84	158.62	129.35	102.99	5	0.0380478	21268	16002	32.3629	0.999578	140.781	158.553	129.295	102.947	0.0038249	0.538699	0.606706	0.494751	0.393926	24.2002	2.99573	0.457686	0.6374	0.0380903	-0.108329	0.06594	0.00487804	0	0.333333	0	1	2.19722	0.237	44.31	0.0260761	74360968	9.52229	98.6411	24
27	广东省	深圳市	1	0	2013	0	0	0	181.14	189.09	170.74	173.81	5	-0.0667798	23421	17421	35.5131	0.998132	180.802	188.737	170.421	173.485	0.00389747	0.705988	0.736973	0.665454	0.677419	24.2316	3.04452	0.435835	0.478246	0.0440676	-0.037237	0.09545	0.00487804	0	0.333333	0	1	2.19722	0.248	43.43	0.024724	61119863	9.70528	98.6411	29
27	广东省	深圳市	1	0	2014	23	11	12	189.26	219.98	153.79	152.26	5	-0.422114	25685	19205	33.0168	0.998499	188.976	219.65	153.559	152.032	0.00466853	0.883566	1.02698	0.717973	0.71083	24.3724	3.09104	0.470503	0.478246	0.0401856	0.012571	0.119207	0.00487804	0	0.333333	0	1	2.19722	0.228	42.57	0.0242128	113800000	10.427	98.6411	44
27	广东省	深圳市	1	0	2015	12	6	6	219.99	242.89	176.22	223.94	5	-1.17864	27859	20976	34.3711	0.99828	219.612	242.472	175.917	223.555	0.00500593	1.10125	1.21589	0.882145	1.12103	24.7849	3.13549	0.571741	0.478246	0.0575798	-0.110032	0.091003	0.00487804	0	0.333333	0	1	2.19722	0.203	41.18	0.0223987	55622764	10.603	98.6411	72
27	广东省	深圳市	1	0	2016	20	6	14	238.046	254.126	221.001	215.941	5	-0.342914	30296	23448	33.729	0.998398	237.665	253.719	220.647	215.596	0.00352498	0.839109	0.895788	0.779025	0.761189	24.8319	3.17805	0.592068	0.478246	0.0545014	0.016903	0.05661	0.00487804	0	0.333333	0	1	2.19722	0.228	39.91	0.0188761	403800000	10.7758	98.6411	103
27	广东省	深圳市	1	0	2017	36	19	17	272.718	273.016	286.438	246.821	5	-0.400568	33003	24820	30.4223	0.998238	272.238	272.535	285.933	246.386	0.00335089	0.91385	0.914848	0.959821	0.82707	25.0701	3.21888	0.679887	0.478246	0.0508551	0.373538	0.034109	0.00487804	0	0.333333	0	1	2.19722	0.226	40.52	0.0168754	505400000	11.4312	98.6411	131
27	广东省	深圳市	1	0	2018	30	11	19	289.222	290.317	276.769	308.25	5	0.0672581	35810	26054	30.0351	0.998534	288.798	289.892	276.364	307.798	0.00175681	0.508108	0.510033	0.486231	0.541537	25.1668	3.2581	0.676944	0.478246	0.0421714	0.19179	0.027444	0.00487804	0	0.333333	0	1	2.19722	0.243	41.13	0.0147706	583500000	11.95	98.6411	151
27	广东省	深圳市	1	0	2019	52	24	28	306.673	310.912	289.692	323.554	5	-0.101772	39014	28995	31.3651	0.997925	306.037	310.267	289.091	322.882	0.00171141	0.524844	0.532098	0.495782	0.553733	25.2888	3.29584	0.650566	0.478246	0.0476451	0.12358	0.059905	0.00487804	0	0.333333	0	1	2.19722	0.253	38.98	0.0139695	557400000	12.3877	98.6411	168
27	广东省	深圳市	1	0	2020	14	10	4	319.241	324.67	308.16	321.47	5	-0.28563	41029	28492	26.8993	0.998714	318.831	324.253	307.764	321.056	0.0022568	0.720464	0.732716	0.695456	0.725493	25.46	3.3322	0.633064	0.439076	0.0714457	-0.017414	0.113138	0.00487804	0	0.333333	0	1	2.19722	0.256	37.78	0.0133667	277700000	13.2707	98.6411	189
27	广东省	深圳市	1	0	2021	0	0	0	345.328	361.651	327.106	324.56	5	-1.56104	44993	31589	22.485	0.998446	344.791	361.089	326.597	324.056	0.00336889	1.16337	1.21837	1.10198	1.09341	25.6023	3.3673	0.622932	0.439076	0.0477356	0.543403	0.046141	0.915957	0	0.333333	0	1	2.19722	13468101	36.98	0.0110469	-2.06006e+06	14.1537	98.6411	9
28	广东省	深圳市	1	0	2011	0	0	0	84.39	92.03	85.48	57.19	5	0.0524732	18916	14459	34.7775	0.999707	84.3653	92.003	85.4549	57.1732	0.00457581	0.386153	0.421112	0.39114	0.261691	22.76	2.94444	0.813874	0.383342	0.0231082	0.158132	0.256281	0.00487804	1.636e-05	0.333333	0	1	2.19722	0.213	46.44	0.026528	35645896	8.63677	98.6411	0
28	广东省	深圳市	1	0	2012	0	0	0	140.84	158.62	129.35	102.99	5	0.175369	21268	16002	32.3629	0.999578	140.781	158.553	129.295	102.947	0.0038249	0.538699	0.606706	0.494751	0.393926	22.9528	2.99573	0.802164	0.383342	0.0217765	0.19044	0.296217	0.00487804	1.227e-05	0.375	0	1	2.07944	0.237	44.31	0.0260761	24155618	9.52229	98.6411	0
28	广东省	深圳市	1	0	2013	0	0	0	181.14	189.09	170.74	173.81	5	-0.15537	23421	17421	35.5131	0.998132	180.802	188.737	170.421	173.485	0.00389747	0.705988	0.736973	0.665454	0.677419	23.1264	3.04452	0.790499	0.383342	0.0199253	0.176979	0.257103	0.00487804	9.2e-06	0.375	0	1	2.07944	0.248	43.43	0.024724	2.69841e+06	9.70528	98.6411	0
28	广东省	深圳市	1	0	2014	0	0	0	189.26	219.98	153.79	152.26	5	-0.0865183	25685	19205	33.0168	0.998499	188.976	219.65	153.559	152.032	0.00466853	0.883566	1.02698	0.717973	0.71083	23.275	3.09104	0.621854	0.51	0.0198009	0.12995	0.186901	0.00487804	7.31e-06	0.333333	0	1	2.19722	0.228	42.57	0.0242128	43413430	10.427	98.6411	0
28	广东省	深圳市	1	0	2015	0	0	0	219.99	242.89	176.22	223.94	5	-0.527402	27859	20976	34.3711	0.99828	219.612	242.472	175.917	223.555	0.00500593	1.10125	1.21589	0.882145	1.12103	23.3049	3.13549	0.578883	0.51	0.0176669	0.085112	0.151156	0.00487804	7.31e-06	0.333333	0	1	2.19722	0.203	41.18	0.0223987	6.03757e+06	10.603	98.6411	0
28	广东省	深圳市	1	0	2016	1	1	0	238.046	254.126	221.001	215.941	5	-0.661545	30296	23448	33.729	0.998398	237.665	253.719	220.647	215.596	0.00352498	0.839109	0.895788	0.779025	0.761189	23.7826	3.17805	0.581754	0.51	0.0208425	0.586897	0.152735	0.00487804	7.31e-06	0.375	0	1	2.07944	0.228	39.91	0.0188761	13577864	10.7758	98.6411	0
28	广东省	深圳市	1	0	2017	0	0	0	272.718	273.016	286.438	246.821	5	-0.534777	33003	24820	30.4223	0.998238	272.238	272.535	285.933	246.386	0.00335089	0.91385	0.914848	0.959821	0.82707	23.8298	3.21888	0.55569	0.560581	0.0178354	0.000368	0.122762	0.00487804	6.192e-06	0.428571	0	1	1.94591	0.226	40.52	0.0168754	57227812	11.4312	98.6411	1
28	广东省	深圳市	1	0	2018	0	0	0	289.222	290.317	276.769	308.25	5	-0.17574	35810	26054	30.0351	0.998534	288.798	289.892	276.364	307.798	0.00175681	0.508108	0.510033	0.486231	0.541537	24.0882	3.2581	0.519335	0.560581	0.0181655	0.045046	0.113155	0.00487804	6.192e-06	0.333333	0	1	2.19722	0.243	41.13	0.0147706	23465438	11.95	98.6411	1
28	广东省	深圳市	1	0	2019	0	0	0	306.673	310.912	289.692	323.554	5	-0.429662	39014	28995	31.3651	0.997925	306.037	310.267	289.091	322.882	0.00171141	0.524844	0.532098	0.495782	0.553733	24.2354	3.29584	0.541779	0.560581	0.0161784	0.206931	0.101431	0.00487804	9.696e-06	0.363636	0	1	2.3979	0.253	38.98	0.0139695	31534869	12.3877	98.6411	1
28	广东省	深圳市	1	0	2020	0	0	0	319.241	324.67	308.16	321.47	5	-0.723306	41029	28492	26.8993	0.998714	318.831	324.253	307.764	321.056	0.0022568	0.720464	0.732716	0.695456	0.725493	24.402	3.3322	0.573461	0.560581	0.0169017	0.146096	0.106048	0.00487804	9.696e-06	0.363636	0	1	2.3979	0.256	37.78	0.0133667	34025750	13.2707	98.6411	1
28	广东省	深圳市	1	0	2021	0	0	0	345.328	361.651	327.106	324.56	5	-0.711765	44993	31589	22.485	0.998446	344.791	361.089	326.597	324.056	0.00336889	1.16337	1.21837	1.10198	1.09341	24.4794	3.3673	0.57876	0.560581	0.0152965	0.145992	0.087517	0.923216	9.696e-06	0.4	0	1	2.30259	13468101	36.98	0.0110469	36516630	14.1537	98.6411	0
29	广东省	深圳市	0	0	2011	0	0	0	84.39	92.03	85.48	57.19	5	0.269522	18916	14459	34.7775	0.999707	84.3653	92.003	85.4549	57.1732	0.00457581	0.386153	0.421112	0.39114	0.261691	21.8976	2.94444	0.567289	0.635475	0.0634529	0.00523	0.07496	0.00487804	0	0.333333	0	1	2.19722	0.213	46.44	0.026528	0	8.63677	98.6411	0
29	广东省	深圳市	0	0	2012	0	0	0	140.84	158.62	129.35	102.99	5	0.478789	21268	16002	32.3629	0.999578	140.781	158.553	129.295	102.947	0.0038249	0.538699	0.606706	0.494751	0.393926	22.035	2.99573	0.594074	0.635475	0.0661216	0.003656	0.073505	0.00487804	0	0.333333	0	1	2.19722	0.237	44.31	0.0260761	0	9.52229	98.6411	0
29	广东省	深圳市	0	0	2013	0	0	0	181.14	189.09	170.74	173.81	5	0.406291	23421	17421	35.5131	0.998132	180.802	188.737	170.421	173.485	0.00389747	0.705988	0.736973	0.665454	0.677419	22.1619	3.04452	0.588383	0.635475	0.0301648	1.05454	0.140845	0.00487804	0	0.333333	0	1	2.19722	0.248	43.43	0.024724	10243	9.70528	98.6411	0
29	广东省	深圳市	0	0	2014	0	0	0	189.26	219.98	153.79	152.26	5	0.193727	25685	19205	33.0168	0.998499	188.976	219.65	153.559	152.032	0.00466853	0.883566	1.02698	0.717973	0.71083	22.1992	3.09104	0.535301	0.635475	0.0304753	0.007479	0.1582	0.00487804	0	0.333333	0	1	2.19722	0.228	42.57	0.0242128	1.16813e+06	10.427	98.6411	0
29	广东省	深圳市	0	0	2015	0	0	0	219.99	242.89	176.22	223.94	5	-0.436962	27859	20976	34.3711	0.99828	219.612	242.472	175.917	223.555	0.00500593	1.10125	1.21589	0.882145	1.12103	22.1536	3.13549	0.472851	0.635475	0.0272185	0.014564	0.142129	0.00487804	8.896e-05	0.333333	0	1	2.19722	0.203	41.18	0.0223987	4.60777e+06	10.603	98.6411	0
29	广东省	深圳市	0	0	2016	0	0	0	238.046	254.126	221.001	215.941	5	-0.521172	30296	23448	33.729	0.998398	237.665	253.719	220.647	215.596	0.00352498	0.839109	0.895788	0.779025	0.761189	22.0545	3.17805	0.335385	0.635475	0.030593	0.087206	0.132006	0.00487804	8.896e-05	0.333333	0	1	2.19722	0.228	39.91	0.0188761	0	10.7758	98.6411	0
29	广东省	深圳市	0	0	2017	0	0	0	272.718	273.016	286.438	246.821	5	-0.443686	33003	24820	30.4223	0.998238	272.238	272.535	285.933	246.386	0.00335089	0.91385	0.914848	0.959821	0.82707	22.1069	3.21888	0.323178	0.635475	0.036787	-0.427764	0.070906	0.00487804	8.896e-05	0.333333	0	1	2.19722	0.226	40.52	0.0168754	0	11.4312	98.6411	0
29	广东省	深圳市	0	0	2018	0	0	0	289.222	290.317	276.769	308.25	5	-0.3662	35810	26054	30.0351	0.998534	288.798	289.892	276.364	307.798	0.00175681	0.508108	0.510033	0.486231	0.541537	22.2635	3.2581	0.314014	0.635475	0.0340338	0.616143	0.16946	0.00487804	8.896e-05	0.333333	0	1	2.19722	0.243	41.13	0.0147706	0	11.95	98.6411	0
29	广东省	深圳市	0	0	2019	0	0	0	306.673	310.912	289.692	323.554	5	-0.288713	39014	28995	31.3651	0.997925	306.037	310.267	289.091	322.882	0.00171141	0.524844	0.532098	0.495782	0.553733	22.3145	3.29584	0.282032	0.635475	0.0270152	0.171734	0.160934	0.00487804	9.094e-05	0.333333	0	1	2.19722	0.253	38.98	0.0139695	0	12.3877	98.6411	0
29	广东省	深圳市	0	0	2020	0	0	0	319.241	324.67	308.16	321.47	5	-0.211227	41029	28492	26.8993	0.998714	318.831	324.253	307.764	321.056	0.0022568	0.720464	0.732716	0.695456	0.725493	22.32	3.3322	0.259237	0.635475	0.0579664	-0.36635	0.080746	0.00487804	1.186e-05	0.307692	0	1	2.3979	0.256	37.78	0.0133667	0	13.2707	98.6411	0
29	广东省	深圳市	0	0	2021	0	0	0	345.328	361.651	327.106	324.56	5	0.145614	44993	31589	22.485	0.998446	344.791	361.089	326.597	324.056	0.00336889	1.16337	1.21837	1.10198	1.09341	22.545	3.3673	0.316243	0.571927	0.074431	-0.182178	0.055197	1.48915	1.186e-05	0.333333	0	1	2.19722	13468101	36.98	0.0110469	0	14.1537	98.6411	0
31	广东省	深圳市	1	0	2011	0	0	0	84.39	92.03	85.48	57.19	5	0.0236043	18916	14459	34.7775	0.999707	84.3653	92.003	85.4549	57.1732	0.00457581	0.386153	0.421112	0.39114	0.261691	24.2077	2.94444	0.781679	0.506505	0.0522506	1.62166	0.106187	0.00487804	8.467e-06	0.333333	0	1	2.19722	0.213	46.44	0.026528	3.50561e+06	8.63677	98.6411	0
31	广东省	深圳市	1	0	2012	0	0	0	140.84	158.62	129.35	102.99	5	0.203012	21268	16002	32.3629	0.999578	140.781	158.553	129.295	102.947	0.0038249	0.538699	0.606706	0.494751	0.393926	24.274	2.99573	0.782565	0.506505	0.0381688	0.433818	0.092626	0.00487804	8.467e-06	0.333333	0	1	2.19722	0.237	44.31	0.0260761	0	9.52229	98.6411	0
31	广东省	深圳市	1	0	2013	0	0	0	181.14	189.09	170.74	173.81	5	0.0728504	23421	17421	35.5131	0.998132	180.802	188.737	170.421	173.485	0.00389747	0.705988	0.736973	0.665454	0.677419	24.4271	3.04452	0.779069	0.506505	0.030179	0.281156	0.110189	0.00487804	8.467e-06	0.375	0	1	2.07944	0.248	43.43	0.024724	321321	9.70528	98.6411	0
31	广东省	深圳市	1	0	2014	0	0	0	189.26	219.98	153.79	152.26	5	-0.234732	25685	19205	33.0168	0.998499	188.976	219.65	153.559	152.032	0.00466853	0.883566	1.02698	0.717973	0.71083	24.5587	3.09104	0.769711	0.506505	0.0373504	-0.111784	0.091957	0.00487804	8.467e-06	0.333333	0	1	2.19722	0.228	42.57	0.0242128	26690230	10.427	98.6411	0
31	广东省	深圳市	1	0	2015	1	0	1	219.99	242.89	176.22	223.94	5	-2.05424	27859	20976	34.3711	0.99828	219.612	242.472	175.917	223.555	0.00500593	1.10125	1.21589	0.882145	1.12103	24.7364	3.13549	0.79961	0.456663	0.0266557	0.493175	0.092062	0.00487804	6.35e-06	0.333333	0	1	2.19722	0.203	41.18	0.0223987	8.4708e+06	10.603	98.6411	0
31	广东省	深圳市	1	0	2016	0	0	0	238.046	254.126	221.001	215.941	5	-0.925372	30296	23448	33.729	0.998398	237.665	253.719	220.647	215.596	0.00352498	0.839109	0.895788	0.779025	0.761189	24.8387	3.17805	0.815795	0.456663	0.0240936	0.335245	0.11841	0.00487804	0	0.428571	0	1	1.94591	0.228	39.91	0.0188761	3.13836e+06	10.7758	98.6411	0
31	广东省	深圳市	1	0	2017	0	0	0	272.718	273.016	286.438	246.821	5	-0.396747	33003	24820	30.4223	0.998238	272.238	272.535	285.933	246.386	0.00335089	0.91385	0.914848	0.959821	0.82707	25.0507	3.21888	0.844959	0.456663	0.0329298	-0.220959	0.150645	0.00487804	6.35e-06	0.333333	0	1	2.19722	0.226	40.52	0.0168754	773360	11.4312	98.6411	0
31	广东省	深圳市	1	0	2018	0	0	0	289.222	290.317	276.769	308.25	5	0.0040201	35810	26054	30.0351	0.998534	288.798	289.892	276.364	307.798	0.00175681	0.508108	0.510033	0.486231	0.541537	25.236	3.2581	0.849079	0.472702	0.0434407	0.005499	0.157178	0.00487804	6.46e-06	0.333333	0	1	2.19722	0.243	41.13	0.0147706	7.27157e+06	11.95	98.6411	0
31	广东省	深圳市	1	0	2019	0	0	0	306.673	310.912	289.692	323.554	5	-0.374798	39014	28995	31.3651	0.997925	306.037	310.267	289.091	322.882	0.00171141	0.524844	0.532098	0.495782	0.553733	25.9337	3.29584	0.767767	0.538005	0.0471421	1.39289	0.09471	0.00487804	2.734e-06	0.375	0	1	2.07944	0.253	38.98	0.0139695	778250	12.3877	98.6411	0
31	广东省	深圳市	1	0	2020	0	0	0	319.241	324.67	308.16	321.47	5	-0.100743	41029	28492	26.8993	0.998714	318.831	324.253	307.764	321.056	0.0022568	0.720464	0.732716	0.695456	0.725493	26.0209	3.3322	0.771622	0.492763	0.0374609	0.137885	0.025478	0.00487804	2.734e-06	0.363636	0	1	2.3979	0.256	37.78	0.0133667	9290000	13.2707	98.6411	0
31	广东省	深圳市	1	0	2021	0	0	0	345.328	361.651	327.106	324.56	5	0.186601	44993	31589	22.485	0.998446	344.791	361.089	326.597	324.056	0.00336889	1.16337	1.21837	1.10198	1.09341	26.0833	3.3673	0.755127	0.492763	0.0371001	0.108445	0.015704	0.925136	2.734e-06	0.363636	0	1	2.3979	13468101	36.98	0.0110469	17801750	14.1537	98.6411	0
32	广东省	深圳市	0	0	2011	6	3	3	84.39	92.03	85.48	57.19	5	0.423067	18916	14459	34.7775	0.999707	84.3653	92.003	85.4549	57.1732	0.00457581	0.386153	0.421112	0.39114	0.261691	21.177	2.94444	0.447662	0.420201	0.0726792	0.151976	0.052066	0.00487804	0.00025855	0.333333	0	1	2.19722	0.213	46.44	0.026528	14123702	8.63677	98.6411	8
32	广东省	深圳市	0	0	2012	3	1	2	140.84	158.62	129.35	102.99	5	0.463298	21268	16002	32.3629	0.999578	140.781	158.553	129.295	102.947	0.0038249	0.538699	0.606706	0.494751	0.393926	21.2492	2.99573	0.380335	0.420201	0.0883439	-0.119137	0.186636	0.00487804	0.00021655	0.333333	0	1	2.19722	0.237	44.31	0.0260761	7.64063e+06	9.52229	98.6411	14
32	广东省	深圳市	0	0	2013	6	3	3	181.14	189.09	170.74	173.81	5	0.281131	23421	17421	35.5131	0.998132	180.802	188.737	170.421	173.485	0.00389747	0.705988	0.736973	0.665454	0.677419	21.1297	3.04452	0.32395	0.420201	0.0732902	0.071572	0.014549	0.00487804	0.00018504	0.333333	0	1	2.19722	0.248	43.43	0.024724	82000	9.70528	98.6411	18
32	广东省	深圳市	0	0	2014	5	2	3	189.26	219.98	153.79	152.26	5	0.32547	25685	19205	33.0168	0.998499	188.976	219.65	153.559	152.032	0.00466853	0.883566	1.02698	0.717973	0.71083	21.741	3.09104	0.460739	0.420201	0.0550831	0.889225	0.076478	0.00487804	6.776e-06	0.333333	0	1	2.30259	0.228	42.57	0.0242128	11911979	10.427	98.6411	29
32	广东省	深圳市	0	0	2015	1	0	1	219.99	242.89	176.22	223.94	5	-0.136594	27859	20976	34.3711	0.99828	219.612	242.472	175.917	223.555	0.00500593	1.10125	1.21589	0.882145	1.12103	21.4774	3.13549	0.290364	0.491785	0.0850969	-0.358459	0.032968	0.00487804	4.485e-06	0.333333	0	1	2.30259	0.203	41.18	0.0223987	10236096	10.603	98.6411	36
32	广东省	深圳市	0	0	2016	1	1	0	238.046	254.126	221.001	215.941	5	-0.141397	30296	23448	33.729	0.998398	237.665	253.719	220.647	215.596	0.00352498	0.839109	0.895788	0.779025	0.761189	21.3939	3.17805	0.20752	0.491785	0.0825427	0.008754	0.029925	0.00487804	0.00363704	0.333333	0	1	2.19722	0.228	39.91	0.0188761	2.10197e+06	10.7758	98.6411	49
32	广东省	深圳市	0	0	2017	1	1	0	272.718	273.016	286.438	246.821	5	-0.0013479	33003	24820	30.4223	0.998238	272.238	272.535	285.933	246.386	0.00335089	0.91385	0.914848	0.959821	0.82707	21.3794	3.21888	0.186046	0.491785	0.08272	-0.133971	0.008381	0.00487804	0.00363294	0.333333	0	1	2.19722	0.226	40.52	0.0168754	2139844	11.4312	98.6411	57
32	广东省	深圳市	0	0	2018	0	0	0	289.222	290.317	276.769	308.25	5	0.37499	35810	26054	30.0351	0.998534	288.798	289.892	276.364	307.798	0.00175681	0.508108	0.510033	0.486231	0.541537	21.4903	3.2581	0.295935	0.490418	0.0795861	-0.069952	0.07009	0.00487804	0.00371237	0.333333	0	1	2.19722	0.243	41.13	0.0147706	1.96984e+06	11.95	98.6411	67
32	广东省	深圳市	0	0	2019	0	0	0	306.673	310.912	289.692	323.554	5	0.110329	39014	28995	31.3651	0.997925	306.037	310.267	289.091	322.882	0.00171141	0.524844	0.532098	0.495782	0.553733	21.5744	3.29584	0.292026	0.490418	0.0716035	-0.06219	0.09941	0.00487804	0.00278438	0.333333	0	1	2.19722	0.253	38.98	0.0139695	1.33908e+06	12.3877	98.6411	75
32	广东省	深圳市	0	0	2020	0	0	0	319.241	324.67	308.16	321.47	5	-0.112635	41029	28492	26.8993	0.998714	318.831	324.253	307.764	321.056	0.0022568	0.720464	0.732716	0.695456	0.725493	21.6733	3.3322	0.300958	0.490418	0.0606749	0.013109	0.109052	0.00487804	0.00325919	0.333333	0	1	2.19722	0.256	37.78	0.0133667	25039066	13.2707	98.6411	76
32	广东省	深圳市	0	0	2021	0	0	0	345.328	361.651	327.106	324.56	5	0.130247	44993	31589	22.485	0.998446	344.791	361.089	326.597	324.056	0.00336889	1.16337	1.21837	1.10198	1.09341	24.5104	3.3673	0.785055	0.177959	0.0293928	27.0796	0.132689	1.1156	0.0436848	0.333333	0	1	2.19722	13468101	36.98	0.0110469	48739054	14.1537	98.6411	0
34	广东省	深圳市	1	0	2011	0	0	0	84.39	92.03	85.48	57.19	5	0.278352	18916	14459	34.7775	0.999707	84.3653	92.003	85.4549	57.1732	0.00457581	0.386153	0.421112	0.39114	0.261691	19.76	2.94444	0.589127	0.218751	0.0792805	0.078387	0.21937	0.00487804	1.23e-05	0.428571	1	0	1.94591	0.213	46.44	0.026528	53953737	8.63677	98.6411	0
34	广东省	深圳市	1	0	2012	0	0	0	140.84	158.62	129.35	102.99	5	0.401301	21268	16002	32.3629	0.999578	140.781	158.553	129.295	102.947	0.0038249	0.538699	0.606706	0.494751	0.393926	19.6534	2.99573	0.538522	0.218751	0.0671374	0.054421	0.045982	0.00487804	1.23e-05	0.428571	1	0	1.94591	0.237	44.31	0.0260761	46287381	9.52229	98.6411	0
34	广东省	深圳市	1	0	2013	0	0	0	181.14	189.09	170.74	173.81	5	0.397088	23421	17421	35.5131	0.998132	180.802	188.737	170.421	173.485	0.00389747	0.705988	0.736973	0.665454	0.677419	19.751	3.04452	0.719504	0.218751	0.0605677	0.165694	0.17161	0.00487804	1.23e-05	0.428571	1	0	1.94591	0.248	43.43	0.024724	45044710	9.70528	98.6411	0
34	广东省	深圳市	1	0	2014	0	0	0	189.26	219.98	153.79	152.26	5	0.213652	25685	19205	33.0168	0.998499	188.976	219.65	153.559	152.032	0.00466853	0.883566	1.02698	0.717973	0.71083	19.9504	3.09104	0.641221	0.218751	0.072618	-0.045029	0.3328	0.00487804	1.23e-05	0.428571	1	0	1.94591	0.228	42.57	0.0242128	58955678	10.427	98.6411	0
34	广东省	深圳市	1	0	2015	0	0	0	219.99	242.89	176.22	223.94	5	-0.327764	27859	20976	34.3711	0.99828	219.612	242.472	175.917	223.555	0.00500593	1.10125	1.21589	0.882145	1.12103	19.9203	3.13549	0.582597	0.218751	0.0995049	-0.10017	0.121163	0.00487804	4.023e-05	0.428571	1	0	1.94591	0.203	41.18	0.0223987	39238111	10.603	98.6411	0
34	广东省	深圳市	1	0	2016	0	0	0	238.046	254.126	221.001	215.941	5	-0.537358	30296	23448	33.729	0.998398	237.665	253.719	220.647	215.596	0.00352498	0.839109	0.895788	0.779025	0.761189	23.5587	3.17805	0.844418	0.236638	0.00721895	4.30952	0.283883	0.00487804	0.373559	0.428571	0	0	1.94591	0.228	39.91	0.0188761	1120000	10.7758	98.6411	0
34	广东省	深圳市	1	0	2017	2	1	1	272.718	273.016	286.438	246.821	5	-0.3373	33003	24820	30.4223	0.998238	272.238	272.535	285.933	246.386	0.00335089	0.91385	0.914848	0.959821	0.82707	23.9126	3.21888	0.861665	0.236638	0.00590948	0.535017	0.240722	0.00487804	0.355986	0.571429	1	0	1.79176	0.226	40.52	0.0168754	510000	11.4312	98.6411	0
34	广东省	深圳市	1	0	2018	0	0	0	289.222	290.317	276.769	308.25	5	-0.126386	35810	26054	30.0351	0.998534	288.798	289.892	276.364	307.798	0.00175681	0.508108	0.510033	0.486231	0.541537	23.9808	3.2581	0.851975	0.236638	0.0031693	0.315708	0.143255	0.00487804	0.35615	0.5	1	0	2.07944	0.243	41.13	0.0147706	650000	11.95	98.6411	2
34	广东省	深圳市	1	0	2019	1	1	0	306.673	310.912	289.692	323.554	5	-0.510626	39014	28995	31.3651	0.997925	306.037	310.267	289.091	322.882	0.00171141	0.524844	0.532098	0.495782	0.553733	24.105	3.29584	0.851301	0.236638	0.00304659	0.060413	0.170691	0.00487804	0.337892	0.5	1	0	2.07944	0.253	38.98	0.0139695	1240000	12.3877	98.6411	2
34	广东省	深圳市	1	0	2020	1	1	0	319.241	324.67	308.16	321.47	5	-1.12187	41029	28492	26.8993	0.998714	318.831	324.253	307.764	321.056	0.0022568	0.720464	0.732716	0.695456	0.725493	24.1472	3.3322	0.846763	0.234668	0.00259079	0.060563	0.137502	0.00487804	0.302992	0.571429	1	0	1.94591	0.256	37.78	0.0133667	20000	13.2707	98.6411	4
34	广东省	深圳市	1	0	2021	0	0	0	345.328	361.651	327.106	324.56	5	-0.566261	44993	31589	22.485	0.998446	344.791	361.089	326.597	324.056	0.00336889	1.16337	1.21837	1.10198	1.09341	24.3856	3.3673	0.830145	0.234255	0.0023027	0.329397	0.044132	1.08048	0.237356	0.666667	1	0	1.79176	13468101	36.98	0.0110469	-1200000	14.1537	98.6411	0
35	江苏省	南通市	1	0	2011	0	0	0	71.18	74.92	84.41	34.8	15	0.415142	19820	14635	1.05512	0.999923	71.1745	74.9142	84.4035	34.7973	0.0028626	0.20376	0.214466	0.241632	0.0996185	21.0211	2.89037	0.278967	0.212916	5.25271	8.50202	0.163544	0.00487804	0.0981261	0.428571	0	0	1.94591	0.21	54.45	0.0424933	55592905	13.2036	209.894	2
35	江苏省	南通市	1	0	2012	0	0	0	110.42	104.93	130.96	91.23	15	0.299197	22432	16500	2.25067	0.999881	110.407	104.918	130.944	91.2192	0.00199658	0.220462	0.209501	0.261472	0.182148	21.317	2.94444	0.354067	0.212916	0.280317	6.50108	0.155515	0.00487804	0.106549	0.428571	0	0	1.94591	0.229	52.96	0.0420348	2.72522e+06	13.6157	209.894	2
35	江苏省	南通市	1	0	2013	0	0	0	150.37	132.14	172.48	170.43	15	0.183252	24776	17926	3.84238	0.999655	150.318	132.094	172.421	170.371	0.0027187	0.408811	0.359249	0.468921	0.463348	21.6129	2.99573	0.429167	0.212916	0.227767	4.50014	0.147486	0.00487804	0.114971	0.428571	0	0	1.94591	0.223	52.07	0.0347063	49812458	14.1144	209.894	3
35	江苏省	南通市	1	0	2014	53	13	40	164.71	164.64	168.95	157.26	15	-0.0080526	27173	19164	5.41141	0.999638	164.65	164.58	168.889	157.203	0.00378191	0.622918	0.622654	0.638954	0.594743	21.9088	3.04452	0.504266	0.212916	0.0905761	2.49921	0.139457	0.00487804	0.123394	0.428571	0	0	1.94591	0.216	49.75	0.0266953	90834316	14.7247	209.894	3
35	江苏省	南通市	1	0	2015	61	13	48	191.11	182.66	186.06	228.22	15	-0.43984	29539	20556	3.22033	0.999553	191.025	182.578	185.977	228.118	0.00506329	0.967645	0.924861	0.942076	1.15554	22.2046	3.09104	0.579366	0.212916	0.100661	0.498273	0.131428	0.00487804	0.131817	0.428571	0	0	1.94591	0.219	48.43	0.0212185	39630326	15.6094	209.894	6
35	江苏省	南通市	1	0	2016	51	17	34	217.014	209.458	223.864	229.528	15	-0.423517	32070	22130	7.52565	0.999318	216.866	209.315	223.712	229.372	0.00330602	0.717452	0.692472	0.740099	0.758824	22.5148	3.13549	0.65617	0.322867	0.113197	0.18791	0.10822	0.00487804	0.263656	0.428571	0	0	1.94591	0.223	46.84	0.0210757	0	15.6732	209.894	27
35	江苏省	南通市	1	0	2017	58	28	30	246.177	230.622	270.933	252.572	15	-0.224524	35024	23469	5.38884	0.999173	245.974	230.431	270.709	252.363	0.00477223	1.17482	1.10058	1.29295	1.20533	22.8189	3.17805	0.625057	0.295881	0.108428	0.64387	0.088007	0.00487804	0.263656	0.428571	0	0	1.94591	0.227	46.845	0.0197632	0	16.0856	209.894	58
35	江苏省	南通市	1	0	2018	72	26	46	264.523	250.947	266.466	305.837	15	0.239151	38096	25007	8.05178	0.999236	264.321	250.755	266.262	305.603	0.00545663	1.4434	1.36932	1.45401	1.66884	22.899	3.21888	0.626002	0.298234	0.100795	0.145841	0.070093	0.00487804	0.263656	0.428571	0	0	1.94591	0.22	46.85	0.0181694	0	16.4591	209.894	108
35	江苏省	南通市	1	0	2019	49	23	26	280.283	269.231	276.805	323.113	15	-0.11644	41400	26697	10.2214	0.998676	279.911	268.874	276.438	322.685	0.00308241	0.863946	0.829879	0.853225	0.995966	24.5797	3.2581	0.752553	0.162034	0.0539252	1.75463	0.102621	0.00487804	0.263656	0.428571	0	0	1.94591	0.222	49.05	0.018267	7.58137e+06	16.5638	209.894	165
35	江苏省	南通市	1	0	2020	8	8	0	293.119	287.126	285.967	325.924	15	-0.0558317	43390	26225	9.50053	0.998869	292.788	286.801	285.644	325.555	0.00303321	0.889092	0.870913	0.867399	0.988596	24.6428	3.29584	0.751984	0.162034	0.0440869	0.176488	0.068477	0.00487804	0.263656	0.428571	0	0	1.94591	0.219	47.49	0.0190435	28805290	16.9596	209.894	229
35	江苏省	南通市	1	0	2021	25	23	2	314.546	318.818	299.964	326.96	15	-0.0254111	47498	31451	8.80171	0.998672	314.129	318.395	299.565	326.526	0.00369056	1.16085	1.17662	1.10703	1.20667	23.9219	3.3322	0.544809	0.162034	0.0627249	-0.058297	0.073419	1.15935	0.263656	0.428571	0	0	1.94591	1201843	48.59	0.00181851	50029208	17.3554	209.894	33
36	广东省	深圳市	1	0	2011	0	0	0	84.39	92.03	85.48	57.19	5	0.223187	18916	14459	34.7775	0.999707	84.3653	92.003	85.4549	57.1732	0.00457581	0.386153	0.421112	0.39114	0.261691	22.0745	2.89037	0.40477	0.313242	0.110172	-0.498563	0.043888	0.00487804	0	0.333333	0	0	2.19722	0.213	46.44	0.026528	140000	8.63677	98.6411	0
36	广东省	深圳市	1	0	2012	0	0	0	140.84	158.62	129.35	102.99	5	0.160458	21268	16002	32.3629	0.999578	140.781	158.553	129.295	102.947	0.0038249	0.538699	0.606706	0.494751	0.393926	22.1742	2.94444	0.430298	0.313242	0.167308	-0.313006	0.036505	0.00487804	0	0.333333	0	0	2.19722	0.237	44.31	0.0260761	700000	9.52229	98.6411	0
36	广东省	深圳市	1	0	2013	0	0	0	181.14	189.09	170.74	173.81	5	0.207361	23421	17421	35.5131	0.998132	180.802	188.737	170.421	173.485	0.00389747	0.705988	0.736973	0.665454	0.677419	22.1574	2.99573	0.395484	0.313242	0.325616	-0.446719	0.046256	0.00487804	8.898e-06	0.363636	0	0	2.3979	0.248	43.43	0.024724	239436	9.70528	98.6411	0
36	广东省	深圳市	1	0	2014	0	0	0	189.26	219.98	153.79	152.26	5	0.0758056	25685	19205	33.0168	0.998499	188.976	219.65	153.559	152.032	0.00466853	0.883566	1.02698	0.717973	0.71083	22.2425	3.04452	0.454282	0.313242	0.357913	0.065736	0.011983	0.00487804	8.898e-06	0.333333	0	0	2.48491	0.228	42.57	0.0242128	1.6361e+06	10.427	98.6411	0
36	广东省	深圳市	1	0	2015	0	0	0	219.99	242.89	176.22	223.94	5	-0.411718	27859	20976	34.3711	0.99828	219.612	242.472	175.917	223.555	0.00500593	1.10125	1.21589	0.882145	1.12103	22.5895	3.09104	0.584915	0.31241	0.20782	0.992641	0.036588	0.00487804	0.00702331	0.333333	0	0	2.48491	0.203	41.18	0.0223987	40000	10.603	98.6411	0
36	广东省	深圳市	1	0	2016	0	0	0	238.046	254.126	221.001	215.941	5	-0.547148	30296	23448	33.729	0.998398	237.665	253.719	220.647	215.596	0.00352498	0.839109	0.895788	0.779025	0.761189	22.998	3.13549	0.586168	0.312109	0.0469242	4.30952	0.331592	0.00487804	0.00651286	0.363636	0	0	2.3979	0.228	39.91	0.0188761	200000	10.7758	98.6411	0
36	广东省	深圳市	1	0	2017	0	0	0	272.718	273.016	286.438	246.821	5	-0.764204	33003	24820	30.4223	0.998238	272.238	272.535	285.933	246.386	0.00335089	0.91385	0.914848	0.959821	0.82707	22.8887	3.17805	0.417036	0.312136	0.0204851	0.828829	0.301378	0.00487804	0.00600883	0.363636	0	0	2.3979	0.226	40.52	0.0168754	670000	11.4312	98.6411	0
36	广东省	深圳市	1	0	2018	0	0	0	289.222	290.317	276.769	308.25	5	-0.0683404	35810	26054	30.0351	0.998534	288.798	289.892	276.364	307.798	0.00175681	0.508108	0.510033	0.486231	0.541537	23.1114	3.21888	0.500599	0.332136	0.0266999	-0.160427	0.195984	0.00487804	0.00711297	0.363636	0	0	2.3979	0.243	41.13	0.0147706	420000	11.95	98.6411	0
36	广东省	深圳市	1	0	2019	0	0	0	306.673	310.912	289.692	323.554	5	-0.0793845	39014	28995	31.3651	0.997925	306.037	310.267	289.091	322.882	0.00171141	0.524844	0.532098	0.495782	0.553733	23.2199	3.2581	0.534994	0.332136	0.0253686	-0.049766	0.160748	0.00487804	0.004007	0.428571	0	0	1.94591	0.253	38.98	0.0139695	430000	12.3877	98.6411	0
36	广东省	深圳市	1	0	2020	0	0	0	319.241	324.67	308.16	321.47	5	-0.0046015	41029	28492	26.8993	0.998714	318.831	324.253	307.764	321.056	0.0022568	0.720464	0.732716	0.695456	0.725493	23.1069	3.29584	0.462819	0.332136	0.0257114	-0.146297	0.134756	0.00487804	0.00382656	0.428571	0	0	1.94591	0.256	37.78	0.0133667	430000	13.2707	98.6411	0
36	广东省	深圳市	1	0	2021	0	0	0	345.328	361.651	327.106	324.56	5	0.0819211	44993	31589	22.485	0.998446	344.791	361.089	326.597	324.056	0.00336889	1.16337	1.21837	1.10198	1.09341	22.9836	3.3322	0.372875	0.332136	0.0396652	-0.304295	0.089131	1.04458	0.00375486	0.428571	0	0	1.94591	13468101	36.98	0.0110469	430000	14.1537	98.6411	0
37	广东省	深圳市	0	0	2011	0	0	0	84.39	92.03	85.48	57.19	5	0.45014	18916	14459	34.7775	0.999707	84.3653	92.003	85.4549	57.1732	0.00457581	0.386153	0.421112	0.39114	0.261691	22.4194	2.89037	0.653787	0.16718	0.0403751	0.508255	0.004728	0.00487804	4.04e-05	0.4	0	0	2.70805	0.213	46.44	0.026528	16331835	8.63677	98.6411	0
37	广东省	深圳市	0	0	2012	0	0	0	140.84	158.62	129.35	102.99	5	0.662281	21268	16002	32.3629	0.999578	140.781	158.553	129.295	102.947	0.0038249	0.538699	0.606706	0.494751	0.393926	22.4346	2.94444	0.688802	0.16718	0.0835979	-0.476183	-0.130174	0.00487804	2.535e-05	0.357143	0	0	2.63906	0.237	44.31	0.0260761	7.05262e+06	9.52229	98.6411	0
37	广东省	深圳市	0	0	2013	0	0	0	181.14	189.09	170.74	173.81	5	0.627831	23421	17421	35.5131	0.998132	180.802	188.737	170.421	173.485	0.00389747	0.705988	0.736973	0.665454	0.677419	22.4171	2.99573	0.669176	0.16718	0.0928214	-0.122501	0.041662	0.00487804	3.03e-05	0.4	0	0	2.70805	0.248	43.43	0.024724	8428576	9.70528	98.6411	0
37	广东省	深圳市	0	0	2014	0	0	0	189.26	219.98	153.79	152.26	5	0.156381	25685	19205	33.0168	0.998499	188.976	219.65	153.559	152.032	0.00466853	0.883566	1.02698	0.717973	0.71083	22.3439	3.04452	0.727446	0.16718	0.0763903	0.111375	-0.265351	0.00487804	2.874e-05	0.4	0	0	2.70805	0.228	42.57	0.0242128	10137838	10.427	98.6411	0
37	广东省	深圳市	0	0	2015	0	0	0	219.99	242.89	176.22	223.94	5	-0.16422	27859	20976	34.3711	0.99828	219.612	242.472	175.917	223.555	0.00500593	1.10125	1.21589	0.882145	1.12103	22.2449	3.09104	0.880147	0.152835	0.113343	0.089876	-0.579978	0.00487804	2.874e-05	0.4	0	0	2.70805	0.203	41.18	0.0223987	22711318	10.603	98.6411	0
37	广东省	深圳市	0	0	2016	3	0	3	238.046	254.126	221.001	215.941	5	0.0506824	30296	23448	33.729	0.998398	237.665	253.719	220.647	215.596	0.00352498	0.839109	0.895788	0.779025	0.761189	22.0137	3.13549	0.589088	0.152835	0.0671031	0.194764	-0.289896	0.00487804	3.001e-05	0.366667	0	0	2.45264	0.228	39.91	0.0188761	1292000000	10.7758	98.6411	0
37	广东省	深圳市	0	0	2017	0	0	0	272.718	273.016	286.438	246.821	5	0.185494	33003	24820	30.4223	0.998238	272.238	272.535	285.933	246.386	0.00335089	0.91385	0.914848	0.959821	0.82707	21.7824	3.17805	0.298029	0.152835	0.0484029	0.299651	0.000186	0.00487804	3.128e-05	0.333333	0	0	2.19722	0.226	40.52	0.0168754	852300000	11.4312	98.6411	0
37	广东省	深圳市	0	0	2018	0	0	0	289.222	290.317	276.769	308.25	5	0.468717	35810	26054	30.0351	0.998534	288.798	289.892	276.364	307.798	0.00175681	0.508108	0.510033	0.486231	0.541537	21.9194	3.21888	0.384122	0.152835	0.0496195	-0.078616	0.006133	0.00487804	3.128e-05	0.333333	0	0	2.19722	0.243	41.13	0.0147706	789000000	11.95	98.6411	0
37	广东省	深圳市	0	0	2019	7	0	7	306.673	310.912	289.692	323.554	5	0.130031	39014	28995	31.3651	0.997925	306.037	310.267	289.091	322.882	0.00171141	0.524844	0.532098	0.495782	0.553733	21.8924	3.2581	0.359328	0.152835	0.0895991	-0.351396	0.012535	0.00487804	3.128e-05	0.333333	0	0	2.19722	0.253	38.98	0.0139695	511600000	12.3877	98.6411	0
37	广东省	深圳市	0	0	2020	0	0	0	319.241	324.67	308.16	321.47	5	0.0578795	41029	28492	26.8993	0.998714	318.831	324.253	307.764	321.056	0.0022568	0.720464	0.732716	0.695456	0.725493	21.8288	3.29584	0.308885	0.152835	0.113289	-0.194118	0.032733	0.00487804	3.128e-05	0.333333	0	0	2.19722	0.256	37.78	0.0133667	357900000	13.2707	98.6411	0
37	广东省	深圳市	0	0	2021	0	0	0	345.328	361.651	327.106	324.56	5	0.052399	44993	31589	22.485	0.998446	344.791	361.089	326.597	324.056	0.00336889	1.16337	1.21837	1.10198	1.09341	21.7493	3.3322	0.434287	0.152835	0.136411	-0.231492	-0.277899	1.60929	2.874e-05	0.333333	0	0	2.19722	13468101	36.98	0.0110469	204100000	14.1537	98.6411	0
39	广东省	深圳市	1	0	2011	21	7	14	84.39	92.03	85.48	57.19	5	-1.02983	18916	14459	34.7775	0.999707	84.3653	92.003	85.4549	57.1732	0.00457581	0.386153	0.421112	0.39114	0.261691	24.8878	2.99573	0.664184	0.255382	0.058748	0.238693	0.17927	0.00487804	0.00018671	0.375	0	1	2.07944	0.213	46.44	0.026528	497300000	8.63677	98.6411	17
39	广东省	深圳市	1	0	2012	22	4	18	140.84	158.62	129.35	102.99	5	-0.509673	21268	16002	32.3629	0.999578	140.781	158.553	129.295	102.947	0.0038249	0.538699	0.606706	0.494751	0.393926	24.8663	3.04452	0.648892	0.537291	0.0684783	-0.152686	0.088287	0.00487804	0	0.375	0	1	2.07944	0.237	44.31	0.0260761	472600000	9.52229	98.6411	24
39	广东省	深圳市	1	0	2013	17	6	11	181.14	189.09	170.74	173.81	5	-0.420648	23421	17421	35.5131	0.998132	180.802	188.737	170.421	173.485	0.00389747	0.705988	0.736973	0.665454	0.677419	25.0083	3.09104	0.662616	0.537287	0.0698331	0.065159	0.113036	0.00487804	0.00018671	0.428571	0	0	1.94591	0.248	43.43	0.024724	386800000	9.70528	98.6411	39
39	广东省	深圳市	1	0	2014	13	9	4	189.26	219.98	153.79	152.26	5	-0.821485	25685	19205	33.0168	0.998499	188.976	219.65	153.559	152.032	0.00466853	0.883566	1.02698	0.717973	0.71083	25.1981	3.13549	0.689185	0.535211	0.0664538	0.21074	0.117189	0.00487804	0.00031695	0.375	0	0	2.07944	0.228	42.57	0.0242128	893400000	10.427	98.6411	76
39	广东省	深圳市	1	0	2015	37	12	25	219.99	242.89	176.22	223.94	5	-1.36248	27859	20976	34.3711	0.99828	219.612	242.472	175.917	223.555	0.00500593	1.10125	1.21589	0.882145	1.12103	25.3939	3.17805	0.667536	0.480326	0.0706642	-0.162479	0.072382	0.00487804	0.00036759	0.428571	0	0	1.94591	0.203	41.18	0.0223987	712100000	10.603	98.6411	99
39	广东省	深圳市	1	0	2016	22	8	14	238.046	254.126	221.001	215.941	5	-0.666846	30296	23448	33.729	0.998398	237.665	253.719	220.647	215.596	0.00352498	0.839109	0.895788	0.779025	0.761189	25.5485	3.21888	0.685954	0.554397	0.0823413	-0.129063	0.019637	0.00487804	0.0003032	0.375	0	0	2.07944	0.228	39.91	0.0188761	267300000	10.7758	98.6411	156
39	广东省	深圳市	1	0	2017	38	16	22	272.718	273.016	286.438	246.821	5	-1.03244	33003	24820	30.4223	0.998238	272.238	272.535	285.933	246.386	0.00335089	0.91385	0.914848	0.959821	0.82707	25.5954	3.2581	0.668943	0.580155	0.0718487	0.492809	0.076686	0.00487804	0.00022431	0.375	0	0	2.07944	0.226	40.52	0.0168754	133300000	11.4312	98.6411	209
39	广东省	深圳市	1	0	2018	55	31	24	289.222	290.317	276.769	308.25	5	-0.602785	35810	26054	30.0351	0.998534	288.798	289.892	276.364	307.798	0.00175681	0.508108	0.510033	0.486231	0.541537	25.7914	3.29584	0.670181	0.579989	0.0551778	0.225396	0.085078	0.00487804	0.00031648	0.375	0	0	2.07944	0.243	41.13	0.0147706	155400000	11.95	98.6411	254
39	广东省	深圳市	1	0	2019	54	20	34	306.673	310.912	289.692	323.554	5	-0.468191	39014	28995	31.3651	0.997925	306.037	310.267	289.091	322.882	0.00171141	0.524844	0.532098	0.495782	0.553733	25.8714	3.3322	0.680212	0.581175	0.060645	-0.082166	0.046725	0.00487804	0.00031626	0.375	0	0	2.07944	0.253	38.98	0.0139695	295000000	12.3877	98.6411	313
39	广东省	深圳市	1	0	2020	26	12	14	319.241	324.67	308.16	321.47	5	-0.410115	41029	28492	26.8993	0.998714	318.831	324.253	307.764	321.056	0.0022568	0.720464	0.732716	0.695456	0.725493	25.7083	3.3673	0.631672	0.581998	0.0520007	0.097229	0.110417	0.00487804	0.00031534	0.333333	1	0	2.19722	0.256	37.78	0.0133667	298900000	13.2707	98.6411	373
39	广东省	深圳市	1	0	2021	9	6	3	345.328	361.651	327.106	324.56	5	-1.19002	44993	31589	22.485	0.998446	344.791	361.089	326.597	324.056	0.00336889	1.16337	1.21837	1.10198	1.09341	25.7623	3.4012	0.630773	0.593102	0.0354368	0.738504	0.15087	1.01303	0.00031534	0.333333	1	0	2.19722	13468101	36.98	0.0110469	302800000	14.1537	98.6411	12
40	广东省	深圳市	1	0	2011	0	0	0	84.39	92.03	85.48	57.19	5	0.319165	18916	14459	34.7775	0.999707	84.3653	92.003	85.4549	57.1732	0.00457581	0.386153	0.421112	0.39114	0.261691	21.3589	2.89037	0.477982	0.197963	0.0894958	0.051669	0.150315	0.00487804	0.00118493	0.363636	0	0	2.3979	0.213	46.44	0.026528	5484400	8.63677	98.6411	0
40	广东省	深圳市	1	0	2012	0	0	0	140.84	158.62	129.35	102.99	5	0.329053	21268	16002	32.3629	0.999578	140.781	158.553	129.295	102.947	0.0038249	0.538699	0.606706	0.494751	0.393926	21.777	2.94444	0.593918	0.197963	0.0921816	0.05324	0.180522	0.00487804	0.00118493	0.363636	0	0	2.3979	0.237	44.31	0.0260761	8.38102e+06	9.52229	98.6411	0
40	广东省	深圳市	1	0	2013	0	0	0	181.14	189.09	170.74	173.81	5	0.294095	23421	17421	35.5131	0.998132	180.802	188.737	170.421	173.485	0.00389747	0.705988	0.736973	0.665454	0.677419	22.0997	2.99573	0.683762	0.197963	0.100439	-0.053173	0.085108	0.00487804	0.00042567	0.363636	0	0	2.3979	0.248	43.43	0.024724	15297177	9.70528	98.6411	0
40	广东省	深圳市	1	0	2014	0	0	0	189.26	219.98	153.79	152.26	5	0.324198	25685	19205	33.0168	0.998499	188.976	219.65	153.559	152.032	0.00466853	0.883566	1.02698	0.717973	0.71083	22.1748	3.04452	0.702902	0.197963	0.0759003	0.271648	0.042184	0.00487804	0	0.363636	0	0	2.3979	0.228	42.57	0.0242128	31232276	10.427	98.6411	0
40	广东省	深圳市	1	0	2015	0	0	0	219.99	242.89	176.22	223.94	5	-0.498706	27859	20976	34.3711	0.99828	219.612	242.472	175.917	223.555	0.00500593	1.10125	1.21589	0.882145	1.12103	22.6356	3.09104	0.804167	0.298768	0.0584843	0.607018	0.047835	0.00487804	0	0.363636	1	0	2.3979	0.203	41.18	0.0223987	16356028	10.603	98.6411	0
40	广东省	深圳市	1	0	2016	0	0	0	238.046	254.126	221.001	215.941	5	-0.181904	30296	23448	33.729	0.998398	237.665	253.719	220.647	215.596	0.00352498	0.839109	0.895788	0.779025	0.761189	23.5733	3.13549	0.365806	0.309812	0.0414787	1.26537	0.028535	0.00487804	0	0.363636	1	0	2.3979	0.228	39.91	0.0188761	0	10.7758	98.6411	0
40	广东省	深圳市	1	0	2017	8	4	4	272.718	273.016	286.438	246.821	5	-0.213965	33003	24820	30.4223	0.998238	272.238	272.535	285.933	246.386	0.00335089	0.91385	0.914848	0.959821	0.82707	24.0872	3.17805	0.600067	0.309812	0.0403699	1.15477	0.047945	0.00487804	0	0.363636	1	0	2.3979	0.226	40.52	0.0168754	0	11.4312	98.6411	0
40	广东省	深圳市	1	0	2018	39	15	24	289.222	290.317	276.769	308.25	5	-0.52013	35810	26054	30.0351	0.998534	288.798	289.892	276.364	307.798	0.00175681	0.508108	0.510033	0.486231	0.541537	24.262	3.21888	0.576703	0.389867	0.0363314	0.06706	0.086216	0.00487804	6.726e-08	0.363636	1	0	2.3979	0.243	41.13	0.0147706	10000	11.95	98.6411	9
40	广东省	深圳市	1	0	2019	81	18	63	306.673	310.912	289.692	323.554	5	-0.555314	39014	28995	31.3651	0.997925	306.037	310.267	289.091	322.882	0.00171141	0.524844	0.532098	0.495782	0.553733	24.1568	3.2581	0.563673	0.390363	0.0395535	-0.215591	-0.068143	0.00487804	6.726e-08	0.444444	1	0	2.19722	0.253	38.98	0.0139695	0	12.3877	98.6411	18
40	广东省	深圳市	1	0	2020	3	1	2	319.241	324.67	308.16	321.47	5	-0.235907	41029	28492	26.8993	0.998714	318.831	324.253	307.764	321.056	0.0022568	0.720464	0.732716	0.695456	0.725493	23.9891	3.29584	0.534554	0.390363	0.0494683	-0.489928	-0.080961	0.00487804	6.726e-08	0.333333	1	0	2.19722	0.256	37.78	0.0133667	0	13.2707	98.6411	27
40	广东省	深圳市	1	0	2021	0	0	0	345.328	361.651	327.106	324.56	5	-0.164441	44993	31589	22.485	0.998446	344.791	361.089	326.597	324.056	0.00336889	1.16337	1.21837	1.10198	1.09341	23.9872	3.3322	0.557142	0.390363	0.043913	0.116752	-0.050781	0.84271	0	0.333333	1	0	2.19722	13468101	36.98	0.0110469	0	14.1537	98.6411	4
42	广东省	深圳市	1	0	2011	0	0	0	84.39	92.03	85.48	57.19	5	0.222855	18916	14459	34.7775	0.999707	84.3653	92.003	85.4549	57.1732	0.00457581	0.386153	0.421112	0.39114	0.261691	22.69	2.89037	0.646232	0.297496	0.0679837	0.32436	0.129882	0.00487804	0.00037702	0.333333	0	1	2.19722	0.213	46.44	0.026528	2.06228e+06	8.63677	98.6411	0
42	广东省	深圳市	1	0	2012	0	0	0	140.84	158.62	129.35	102.99	5	0.374282	21268	16002	32.3629	0.999578	140.781	158.553	129.295	102.947	0.0038249	0.538699	0.606706	0.494751	0.393926	22.7404	2.94444	0.613915	0.297496	0.0513406	0.407689	0.151686	0.00487804	0.00037702	0.333333	0	1	2.19722	0.237	44.31	0.0260761	10881461	9.52229	98.6411	0
42	广东省	深圳市	1	0	2013	0	0	0	181.14	189.09	170.74	173.81	5	0.274494	23421	17421	35.5131	0.998132	180.802	188.737	170.421	173.485	0.00389747	0.705988	0.736973	0.665454	0.677419	22.8025	2.99573	0.616542	0.284877	0.0747512	-0.179849	0.135868	0.00487804	0.00037702	0.375	0	0	2.07944	0.248	43.43	0.024724	2790140	9.70528	98.6411	0
42	广东省	深圳市	1	0	2014	0	0	0	189.26	219.98	153.79	152.26	5	0.144963	25685	19205	33.0168	0.998499	188.976	219.65	153.559	152.032	0.00466853	0.883566	1.02698	0.717973	0.71083	23.5081	3.04452	0.796201	0.288317	0.0511452	0.370459	0.095989	0.00487804	0.00037702	0.333333	1	0	2.19722	0.228	42.57	0.0242128	5.903e+06	10.427	98.6411	0
42	广东省	深圳市	1	0	2015	0	0	0	219.99	242.89	176.22	223.94	5	-0.427588	27859	20976	34.3711	0.99828	219.612	242.472	175.917	223.555	0.00500593	1.10125	1.21589	0.882145	1.12103	23.9269	3.09104	0.771898	0.47351	0.0473411	0.664409	0.089612	0.00487804	0.00682195	0.333333	1	0	2.19722	0.203	41.18	0.0223987	12164976	10.603	98.6411	0
42	广东省	深圳市	1	0	2016	0	0	0	238.046	254.126	221.001	215.941	5	-0.0979445	30296	23448	33.729	0.998398	237.665	253.719	220.647	215.596	0.00352498	0.839109	0.895788	0.779025	0.761189	24.0961	3.13549	0.799012	0.47368	0.0381572	0.607773	0.038605	0.00487804	0.0068244	0.333333	1	0	2.19722	0.228	39.91	0.0188761	0	10.7758	98.6411	0
42	广东省	深圳市	1	0	2017	0	0	0	272.718	273.016	286.438	246.821	5	0.220041	33003	24820	30.4223	0.998238	272.238	272.535	285.933	246.386	0.00335089	0.91385	0.914848	0.959821	0.82707	24.4988	3.17805	0.842186	0.47368	0.0409739	0.06635	0.095551	0.00487804	0.00489598	0.333333	1	0	2.19722	0.226	40.52	0.0168754	21739.2	11.4312	98.6411	0
42	广东省	深圳市	1	0	2018	0	0	0	289.222	290.317	276.769	308.25	5	0.184651	35810	26054	30.0351	0.998534	288.798	289.892	276.364	307.798	0.00175681	0.508108	0.510033	0.486231	0.541537	24.553	3.21888	0.833525	0.493665	0.0576601	-0.082286	0.057037	0.00487804	0.00316231	0.333333	0	0	2.19722	0.243	41.13	0.0147706	18049.6	11.95	98.6411	0
42	广东省	深圳市	1	0	2019	0	0	0	306.673	310.912	289.692	323.554	5	0.300076	39014	28995	31.3651	0.997925	306.037	310.267	289.091	322.882	0.00171141	0.524844	0.532098	0.495782	0.553733	24.5331	3.2581	0.822497	0.497708	0.072026	-0.091782	0.085918	0.00487804	0.00316231	0.333333	0	0	2.19722	0.253	38.98	0.0139695	74574.2	12.3877	98.6411	0
42	广东省	深圳市	1	0	2020	0	0	0	319.241	324.67	308.16	321.47	5	0.269868	41029	28492	26.8993	0.998714	318.831	324.253	307.764	321.056	0.0022568	0.720464	0.732716	0.695456	0.725493	24.5175	3.29584	0.815569	0.526246	0.0327633	0.482985	0.019737	0.00487804	0.00172751	0.375	0	0	2.07944	0.256	37.78	0.0133667	641395	13.2707	98.6411	0
42	广东省	深圳市	1	0	2021	0	0	0	345.328	361.651	327.106	324.56	5	0.496543	44993	31589	22.485	0.998446	344.791	361.089	326.597	324.056	0.00336889	1.16337	1.21837	1.10198	1.09341	24.4475	3.3322	0.801428	0.330707	0.0404557	-0.18892	0.007955	0.930832	0.00172751	0.375	0	0	2.07944	13468101	36.98	0.0110469	1.20822e+06	14.1537	98.6411	0
45	广东省	深圳市	0	0	2011	0	0	0	84.39	92.03	85.48	57.19	5	0.482506	18916	14459	34.7775	0.999707	84.3653	92.003	85.4549	57.1732	0.00457581	0.386153	0.421112	0.39114	0.261691	21.3156	2.89037	0.242557	0.542644	0.105884	0.117736	0.036026	0.00487804	0.00029731	0.333333	0	1	2.19722	0.213	46.44	0.026528	9.57848e+06	8.63677	98.6411	0
45	广东省	深圳市	0	0	2012	0	0	0	140.84	158.62	129.35	102.99	5	0.365651	21268	16002	32.3629	0.999578	140.781	158.553	129.295	102.947	0.0038249	0.538699	0.606706	0.494751	0.393926	21.3549	2.94444	0.307152	0.542644	0.147614	0.185471	-0.060606	0.00487804	0.00029731	0.333333	0	1	2.19722	0.237	44.31	0.0260761	12567427	9.52229	98.6411	0
45	广东省	深圳市	0	0	2013	0	0	0	181.14	189.09	170.74	173.81	5	0.397452	23421	17421	35.5131	0.998132	180.802	188.737	170.421	173.485	0.00389747	0.705988	0.736973	0.665454	0.677419	21.7712	2.99573	0.194236	0.462111	0.126512	0.338397	0.026229	0.00487804	0.00018361	0.333333	0	1	2.19722	0.248	43.43	0.024724	17228202	9.70528	98.6411	0
45	广东省	深圳市	0	0	2014	0	0	0	189.26	219.98	153.79	152.26	5	-0.110231	25685	19205	33.0168	0.998499	188.976	219.65	153.559	152.032	0.00466853	0.883566	1.02698	0.717973	0.71083	21.761	3.04452	0.221956	0.462111	0.0986794	0.070599	-0.050551	0.00487804	0.00018361	0.375	0	1	2.07944	0.228	42.57	0.0242128	27547903	10.427	98.6411	0
45	广东省	深圳市	0	0	2015	0	0	0	219.99	242.89	176.22	223.94	5	-0.183733	27859	20976	34.3711	0.99828	219.612	242.472	175.917	223.555	0.00500593	1.10125	1.21589	0.882145	1.12103	21.8116	3.09104	0.267673	0.462111	0.0839983	0.013043	0.003888	0.00487804	0.00018361	0.375	1	1	2.07944	0.203	41.18	0.0223987	29506253	10.603	98.6411	0
45	广东省	深圳市	0	0	2016	0	0	0	238.046	254.126	221.001	215.941	5	-0.317475	30296	23448	33.729	0.998398	237.665	253.719	220.647	215.596	0.00352498	0.839109	0.895788	0.779025	0.761189	22.139	3.13549	0.164936	0.462111	0.0892186	-0.02327	-0.031087	0.00487804	0.00018361	0.428571	1	1	1.94591	0.228	39.91	0.0188761	13258253	10.7758	98.6411	0
45	广东省	深圳市	0	0	2017	0	0	0	272.718	273.016	286.438	246.821	5	-0.355885	33003	24820	30.4223	0.998238	272.238	272.535	285.933	246.386	0.00335089	0.91385	0.914848	0.959821	0.82707	22.1573	3.17805	0.160336	0.457816	0.0775012	0.231468	0.021158	0.00487804	0.00163122	0.333333	0	1	2.19722	0.226	40.52	0.0168754	11526882	11.4312	98.6411	0
45	广东省	深圳市	0	0	2018	0	0	0	289.222	290.317	276.769	308.25	5	0.236668	35810	26054	30.0351	0.998534	288.798	289.892	276.364	307.798	0.00175681	0.508108	0.510033	0.486231	0.541537	22.2535	3.21888	0.251066	0.457816	0.069627	-0.137704	-0.017845	0.00487804	0.00164491	0.333333	0	1	2.19722	0.243	41.13	0.0147706	15060087	11.95	98.6411	0
45	广东省	深圳市	0	0	2019	0	0	0	306.673	310.912	289.692	323.554	5	0.08329	39014	28995	31.3651	0.997925	306.037	310.267	289.091	322.882	0.00171141	0.524844	0.532098	0.495782	0.553733	22.2343	3.2581	0.149354	0.459556	0.0448853	0.69621	-0.005066	0.00487804	0.00106825	0.375	0	1	2.07944	0.253	38.98	0.0139695	16688388	12.3877	98.6411	0
45	广东省	深圳市	0	0	2020	0	0	0	319.241	324.67	308.16	321.47	5	0.0633695	41029	28492	26.8993	0.998714	318.831	324.253	307.764	321.056	0.0022568	0.720464	0.732716	0.695456	0.725493	22.3266	3.29584	0.215358	0.460973	0.0498325	-0.022806	0.01122	0.00487804	0.00063552	0.333333	0	1	2.19722	0.256	37.78	0.0133667	21420940	13.2707	98.6411	0
45	广东省	深圳市	0	0	2021	0	0	0	345.328	361.651	327.106	324.56	5	0.0293547	44993	31589	22.485	0.998446	344.791	361.089	326.597	324.056	0.00336889	1.16337	1.21837	1.10198	1.09341	22.4274	3.3322	0.278864	0.462111	0.0532268	0.087618	0.019106	1.10068	0.00018953	0.333333	0	1	2.19722	13468101	36.98	0.0110469	26153493	14.1537	98.6411	0
46	北京	北京市	1	0	2011	0	0	0	80.78	96.44	76.53	36.81	2	0.209881	33176	24298	0	0.999612	80.7487	96.4026	76.5003	36.7957	0.00442534	0.357479	0.42678	0.338671	0.162897	23.8776	3.13549	0.638528	0.736654	0.0811232	0.232322	0.029194	0.00487804	0.00327469	0.357143	0	0	2.63906	0.217	23.09	0.0265076	0	9.50669	0	0
46	北京	北京市	1	0	2012	0	0	0	135.73	153.48	126.63	93.65	2	0.0769532	36817	26562	0	0.999857	135.711	153.458	126.612	93.6366	0.00373023	0.506304	0.572516	0.472359	0.349336	24.1551	3.17805	0.710283	0.736654	0.051981	1.21971	0.089255	0.00487804	0.00318692	0.357143	0	0	2.63906	0.225	22.7	0.0266824	5.76347e+06	9.97633	0	0
46	北京	北京市	1	0	2013	0	0	0	178.97	180.91	183.31	164.67	2	0.097548	40830	29176	0	0.999737	178.923	180.862	183.262	164.627	0.0041001	0.733795	0.741749	0.751589	0.675163	24.4304	3.21888	0.763096	0.736654	0.054206	0.335652	0.126687	0.00487804	0.00318692	0.333333	0	0	2.70805	0.219	22.32	0.0249789	13492846	10.5396	0	0
46	北京	北京市	1	0	2014	0	0	0	190.68	214.08	172.16	147.06	2	0.0063093	44489	31103	0	0.999808	190.643	214.039	172.127	147.032	0.00545401	1.03997	1.16759	0.938962	0.802067	24.9844	3.2581	0.823456	0.736654	0.216727	0.021046	0.130561	0.00487804	0.00190858	0.333333	0	0	2.70805	0.226	21.31	0.0242241	44251980	11.1016	0	0
46	北京	北京市	1	0	2015	0	0	0	222.21	235.6	193.18	230.75	2	-1.00896	48458	33803	0	0.999754	222.155	235.542	193.132	230.693	0.00541679	1.20366	1.2762	1.04642	1.24992	25.497	3.29584	0.87189	0.738197	0.25622	0.558338	0.190169	0.00487804	0.00047835	0.352941	0	0	2.70805	0.199	19.74	0.0326672	8.69357e+06	11.5107	0	0
46	北京	北京市	1	0	2016	1	1	0	243.143	246.724	234.014	247.924	2	-0.20239	52530	35416	0	0.999601	243.047	246.626	233.921	247.825	0.00588312	1.43044	1.45151	1.37673	1.45857	25.8463	3.3322	0.851677	0.665877	0.199935	0.971084	0.142336	0.00487804	0.00075436	0.333333	0	0	2.70805	0.183	19.26	0.0320029	4.49502e+06	11.9533	0	0
46	北京	北京市	1	0	2017	8	6	2	269.903	260.839	290.407	262.592	2	-0.135428	57230	37425	0	0.999634	269.805	260.744	290.301	262.496	0.00632511	1.70717	1.64984	1.83686	1.66092	25.9585	3.3673	0.85357	0.671515	0.495427	-0.540195	0.118061	0.00487804	0.00033867	0.333333	0	0	2.70805	0.194	19.01	0.0549694	4.94168e+06	12.4822	0	3
46	北京	北京市	1	0	2018	4	3	1	285.414	277.896	286.159	308.901	2	0.0744259	62361	39843	0	0.999671	285.32	277.805	286.064	308.8	0.00506485	1.44558	1.4075	1.44935	1.56454	26.0803	3.4012	0.865957	0.684861	0.791044	-0.402812	0.036945	0.00487804	0.00505006	0.333333	0	0	2.63906	0.194	18.63	0.0346019	8411848	13.0506	0	5
46	北京	北京市	1	0	2019	7	5	2	301.327	297.46	297.681	320.741	2	-0.179029	67756	43038	0	0.999654	301.223	297.357	297.578	320.63	0.00423934	1.27743	1.26103	1.26197	1.35973	25.9043	3.43399	0.813872	0.684861	1.61793	-0.395795	0.046362	0.00487804	0	0.461538	0	0	2.56495	0.212	16.16	0.027662	13419154	13.5235	0	7
46	北京	北京市	1	0	2020	5	3	2	311.957	308.127	312.771	323.148	2	-0.062854	69434	38903	0	0.999646	311.847	308.017	312.66	323.033	0.00291424	0.909119	0.897955	0.91149	0.94173	25.7284	3.46574	0.761787	0.684861	2.31844	-0.388778	0.055779	0.00487804	0	0.589744	0	0	2.49084	0.218	15.83	0.0270667	24639725	13.9764	0	10
46	北京	北京市	1	0	2021	0	0	0	342.027	357.242	325.31	322.187	2	-0.003678	75002	43640	0	0.999444	341.837	357.044	325.13	322.008	0.00363071	1.2418	1.29704	1.18111	1.16977	25.426	3.49651	0.87507	0.628281	0.522495	2.84155	-0.536893	0.963698	0.0002809	0.333333	0	0	2.19722	15972756	18.05	0.0249309	35860296	14.4292	0	9
48	广东省	深圳市	1	0	2011	0	0	0	84.39	92.03	85.48	57.19	5	0.160109	18916	14459	34.7775	0.999707	84.3653	92.003	85.4549	57.1732	0.00457581	0.386153	0.421112	0.39114	0.261691	20.8218	2.89037	0.548374	0.219052	0.0639489	0.108809	0.146208	0.00487804	0	0.363636	1	0	2.3979	0.213	46.44	0.026528	5.49261e+06	8.63677	98.6411	0
48	广东省	深圳市	1	0	2012	0	0	0	140.84	158.62	129.35	102.99	5	0.433648	21268	16002	32.3629	0.999578	140.781	158.553	129.295	102.947	0.0038249	0.538699	0.606706	0.494751	0.393926	20.9153	2.94444	0.592418	0.241316	0.0788642	0.09292	0.062938	0.00487804	0	0.363636	1	0	2.3979	0.237	44.31	0.0260761	2.57818e+06	9.52229	98.6411	0
48	广东省	深圳市	1	0	2013	0	0	0	181.14	189.09	170.74	173.81	5	0.230893	23421	17421	35.5131	0.998132	180.802	188.737	170.421	173.485	0.00389747	0.705988	0.736973	0.665454	0.677419	21.0089	2.99573	0.636463	0.26358	0.0842695	0.077031	-0.020332	0.00487804	0	0.363636	1	0	2.3979	0.248	43.43	0.024724	3.20855e+06	9.70528	98.6411	0
48	广东省	深圳市	1	0	2014	0	0	0	189.26	219.98	153.79	152.26	5	0.22641	25685	19205	33.0168	0.998499	188.976	219.65	153.559	152.032	0.00466853	0.883566	1.02698	0.717973	0.71083	21.4078	3.04452	0.695063	0.26358	0.074481	0.369964	0.220821	0.00487804	0	0.363636	0	0	2.3979	0.228	42.57	0.0242128	7.31067e+06	10.427	98.6411	0
48	广东省	深圳市	1	0	2015	0	0	0	219.99	242.89	176.22	223.94	5	-0.151706	27859	20976	34.3711	0.99828	219.612	242.472	175.917	223.555	0.00500593	1.10125	1.21589	0.882145	1.12103	21.3864	3.09104	0.58659	0.285419	0.0898987	0.073496	0.298186	0.00487804	0	0.363636	0	0	2.3979	0.203	41.18	0.0223987	323856	10.603	98.6411	0
48	广东省	深圳市	1	0	2016	0	0	0	238.046	254.126	221.001	215.941	5	-0.228273	30296	23448	33.729	0.998398	237.665	253.719	220.647	215.596	0.00352498	0.839109	0.895788	0.779025	0.761189	21.3961	3.13549	0.578484	0.316498	0.117619	-0.321799	0.007375	0.00487804	0	0.363636	0	0	2.3979	0.228	39.91	0.0188761	300000	10.7758	98.6411	0
48	广东省	深圳市	1	0	2017	1	0	1	272.718	273.016	286.438	246.821	5	0.339514	33003	24820	30.4223	0.998238	272.238	272.535	285.933	246.386	0.00335089	0.91385	0.914848	0.959821	0.82707	22.0855	3.17805	0.818492	0.316498	0.124848	-0.007441	-0.180814	0.00487804	0	0.363636	0	0	2.3979	0.226	40.52	0.0168754	969600	11.4312	98.6411	0
48	广东省	深圳市	1	0	2018	0	0	0	289.222	290.317	276.769	308.25	5	0.472086	35810	26054	30.0351	0.998534	288.798	289.892	276.364	307.798	0.00175681	0.508108	0.510033	0.486231	0.541537	22.3381	3.21888	0.725552	0.366499	0.0503452	0.211846	0.079965	0.00487804	0	0.363636	0	0	2.3979	0.243	41.13	0.0147706	1.26269e+06	11.95	98.6411	0
48	广东省	深圳市	1	0	2019	0	0	0	306.673	310.912	289.692	323.554	5	0.410968	39014	28995	31.3651	0.997925	306.037	310.267	289.091	322.882	0.00171141	0.524844	0.532098	0.495782	0.553733	22.5907	3.2581	0.632612	0.416499	0.049504	0.431134	0.340744	0.00487804	0	0.363636	0	0	2.3979	0.253	38.98	0.0139695	7.12499e+06	12.3877	98.6411	0
48	广东省	深圳市	1	0	2020	0	0	0	319.241	324.67	308.16	321.47	5	-0.172576	41029	28492	26.8993	0.998714	318.831	324.253	307.764	321.056	0.0022568	0.720464	0.732716	0.695456	0.725493	23.0162	3.29584	0.719174	0.428823	0.0466872	-0.172244	0.340268	0.00487804	0	0.363636	0	0	2.3979	0.256	37.78	0.0133667	6.60329e+06	13.2707	98.6411	0
48	广东省	深圳市	1	0	2021	0	0	0	345.328	361.651	327.106	324.56	5	0.0827206	44993	31589	22.485	0.998446	344.791	361.089	326.597	324.056	0.00336889	1.16337	1.21837	1.10198	1.09341	23.4201	3.3322	0.827464	0.43038	0.0718136	-0.208775	0.149274	1.4381	0	0.363636	0	0	2.3979	13468101	36.98	0.0110469	6.0816e+06	14.1537	98.6411	0
49	广东省	深圳市	1	0	2011	35	12	23	84.39	92.03	85.48	57.19	5	-0.0706723	18916	14459	34.7775	0.999707	84.3653	92.003	85.4549	57.1732	0.00457581	0.386153	0.421112	0.39114	0.261691	21.0734	2.83321	0.698867	0.486513	0.0751173	0.706906	0.383113	0.00487804	0	0.333333	0	1	2.19722	0.213	46.44	0.026528	4.38667e+06	8.63677	98.6411	37
49	广东省	深圳市	1	0	2012	61	23	38	140.84	158.62	129.35	102.99	5	-0.218152	21268	16002	32.3629	0.999578	140.781	158.553	129.295	102.947	0.0038249	0.538699	0.606706	0.494751	0.393926	21.3445	2.89037	0.750595	0.473117	0.0687642	0.422429	0.31381	0.00487804	0	0.375	0	1	2.07944	0.237	44.31	0.0260761	4.3325e+06	9.52229	98.6411	82
49	广东省	深圳市	1	0	2013	81	43	38	181.14	189.09	170.74	173.81	5	-0.341633	23421	17421	35.5131	0.998132	180.802	188.737	170.421	173.485	0.00389747	0.705988	0.736973	0.665454	0.677419	21.9385	2.94444	0.806481	0.45676	0.0494797	0.377834	0.323019	0.00487804	0	0.333333	0	1	2.19722	0.248	43.43	0.024724	12250091	9.70528	98.6411	176
49	广东省	深圳市	1	0	2014	46	33	13	189.26	219.98	153.79	152.26	5	-0.546328	25685	19205	33.0168	0.998499	188.976	219.65	153.559	152.032	0.00466853	0.883566	1.02698	0.717973	0.71083	22.2656	2.99573	0.803558	0.452277	0.0332538	0.451357	0.3328	0.00487804	0	0.333333	0	1	2.19722	0.228	42.57	0.0242128	12075839	10.427	98.6411	293
49	广东省	深圳市	1	0	2015	50	21	29	219.99	242.89	176.22	223.94	5	-0.898525	27859	20976	34.3711	0.99828	219.612	242.472	175.917	223.555	0.00500593	1.10125	1.21589	0.882145	1.12103	21.9478	3.04452	0.647972	0.452277	0.0307473	0.319987	0.291166	0.00487804	0	0.333333	0	1	2.19722	0.203	41.18	0.0223987	29434578	10.603	98.6411	430
49	广东省	深圳市	1	0	2016	84	48	36	238.046	254.126	221.001	215.941	5	-0.995473	30296	23448	33.729	0.998398	237.665	253.719	220.647	215.596	0.00352498	0.839109	0.895788	0.779025	0.761189	22.3614	3.09104	0.708479	0.452277	0.0377802	0.034411	0.259228	0.00487804	0	0.333333	0	1	2.19722	0.228	39.91	0.0188761	2.23081e+06	10.7758	98.6411	667
49	广东省	深圳市	1	0	2017	74	37	37	272.718	273.016	286.438	246.821	5	-0.910161	33003	24820	30.4223	0.998238	272.238	272.535	285.933	246.386	0.00335089	0.91385	0.914848	0.959821	0.82707	22.7539	3.13549	0.761753	0.452277	0.040141	0.431154	0.219447	0.00487804	0	0.333333	0	1	2.19722	0.226	40.52	0.0168754	5.06543e+06	11.4312	98.6411	914
49	广东省	深圳市	1	0	2018	26	8	18	289.222	290.317	276.769	308.25	5	-0.203541	35810	26054	30.0351	0.998534	288.798	289.892	276.364	307.798	0.00175681	0.508108	0.510033	0.486231	0.541537	22.9005	3.17805	0.743297	0.452277	0.0108444	0.381489	0.257663	0.00487804	0	0.333333	0	1	2.19722	0.243	41.13	0.0147706	3.25882e+06	11.95	98.6411	1174
49	广东省	深圳市	1	0	2019	19	4	15	306.673	310.912	289.692	323.554	5	-0.677024	39014	28995	31.3651	0.997925	306.037	310.267	289.091	322.882	0.00171141	0.524844	0.532098	0.495782	0.553733	22.8946	3.21888	0.673751	0.448012	0.01172	0.069189	0.261354	0.00487804	0	0.333333	0	1	2.19722	0.253	38.98	0.0139695	2.2903e+06	12.3877	98.6411	1322
49	广东省	深圳市	1	0	2020	7	3	4	319.241	324.67	308.16	321.47	5	-0.886348	41029	28492	26.8993	0.998714	318.831	324.253	307.764	321.056	0.0022568	0.720464	0.732716	0.695456	0.725493	22.9248	3.2581	0.687771	0.448012	0.0115578	0.051789	0.260497	0.00487804	0	0.333333	0	1	2.19722	0.256	37.78	0.0133667	2.00682e+06	13.2707	98.6411	1355
49	广东省	深圳市	1	0	2021	0	0	0	345.328	361.651	327.106	324.56	5	-1.04142	44993	31589	22.485	0.998446	344.791	361.089	326.597	324.056	0.00336889	1.16337	1.21837	1.10198	1.09341	23.1007	3.29584	0.681789	0.228591	0.0138619	0.003765	0.253994	2.29905	0.00072428	0.333333	0	1	2.19722	13468101	36.98	0.0110469	1.72335e+06	14.1537	98.6411	2
50	广东省	深圳市	1	0	2011	5	3	2	84.39	92.03	85.48	57.19	5	-0.0948119	18916	14459	34.7775	0.999707	84.3653	92.003	85.4549	57.1732	0.00457581	0.386153	0.421112	0.39114	0.261691	22.8092	3.3673	0.6375	0.456217	0.0740948	0.336041	0.095177	0.00487804	0	0.428571	0	1	1.94591	0.213	46.44	0.026528	335500000	8.63677	98.6411	20
50	广东省	深圳市	1	1	2012	4	4	0	140.84	158.62	129.35	102.99	5	0.0608273	21268	16002	32.3629	0.999578	140.781	158.553	129.295	102.947	0.0038249	0.538699	0.606706	0.494751	0.393926	22.7778	3.4012	0.608351	0.456217	0.0844172	-0.06098	0.046045	0.00487804	0	0.428571	0	1	1.94591	0.237	44.31	0.0260761	522400000	9.52229	98.6411	36
50	广东省	深圳市	1	1	2013	16	11	5	181.14	189.09	170.74	173.81	5	-0.326607	23421	17421	35.5131	0.998132	180.802	188.737	170.421	173.485	0.00389747	0.705988	0.736973	0.665454	0.677419	22.7998	3.43399	0.588088	0.456217	0.0994313	0.042883	0.090049	0.00487804	0	0.333333	0	1	2.19722	0.248	43.43	0.024724	18909500	9.70528	98.6411	60
50	广东省	深圳市	1	1	2014	10	7	3	189.26	219.98	153.79	152.26	5	-1.09491	25685	19205	33.0168	0.998499	188.976	219.65	153.559	152.032	0.00466853	0.883566	1.02698	0.717973	0.71083	23.4764	3.46574	0.454445	0.257628	0.107351	1.06275	0.106491	0.00487804	0	0.333333	0	1	2.19722	0.228	42.57	0.0242128	670600000	10.427	98.6411	89
50	广东省	深圳市	1	1	2015	11	9	2	219.99	242.89	176.22	223.94	5	-0.918743	27859	20976	34.3711	0.99828	219.612	242.472	175.917	223.555	0.00500593	1.10125	1.21589	0.882145	1.12103	23.7973	3.49651	0.387465	0.257628	0.120654	0.129542	0.050948	0.00487804	0	0.375	0	1	2.07944	0.203	41.18	0.0223987	22046350	10.603	98.6411	163
50	广东省	深圳市	1	1	2016	39	36	3	238.046	254.126	221.001	215.941	5	-1.29054	30296	23448	33.729	0.998398	237.665	253.719	220.647	215.596	0.00352498	0.839109	0.895788	0.779025	0.761189	23.7996	3.52636	0.365342	0.208099	0.135742	0.019635	0.04215	0.00487804	0	0.333333	0	1	2.19722	0.228	39.91	0.0188761	328400000	10.7758	98.6411	260
50	广东省	深圳市	1	1	2017	82	76	6	272.718	273.016	286.438	246.821	5	-1.80381	33003	24820	30.4223	0.998238	272.238	272.535	285.933	246.386	0.00335089	0.91385	0.914848	0.959821	0.82707	24.1128	3.55535	0.511848	0.208099	0.111534	0.305096	0.05718	0.00487804	0	0.333333	0	1	2.19722	0.226	40.52	0.0168754	209600000	11.4312	98.6411	450
50	广东省	深圳市	1	1	2018	87	85	2	289.222	290.317	276.769	308.25	5	-0.776248	35810	26054	30.0351	0.998534	288.798	289.892	276.364	307.798	0.00175681	0.508108	0.510033	0.486231	0.541537	24.8182	3.58352	0.566855	0.190228	0.0265301	1.06327	0.038973	0.00487804	0	0.333333	0	1	2.19722	0.243	41.13	0.0147706	181800000	11.95	98.6411	720
50	广东省	深圳市	1	1	2019	110	109	1	306.673	310.912	289.692	323.554	5	-1.33024	39014	28995	31.3651	0.997925	306.037	310.267	289.091	322.882	0.00171141	0.524844	0.532098	0.495782	0.553733	24.9046	3.61092	0.591951	0.190228	0.0360401	0.047401	0.031468	0.00487804	0	0.333333	0	1	2.19722	0.253	38.98	0.0139695	383500000	12.3877	98.6411	982
50	广东省	深圳市	1	1	2020	76	76	0	319.241	324.67	308.16	321.47	5	-1.08307	41029	28492	26.8993	0.998714	318.831	324.253	307.764	321.056	0.0022568	0.720464	0.732716	0.695456	0.725493	25.0213	3.63759	0.543647	0.158523	0.0337382	-0.034649	0.048926	0.00487804	0	0.333333	0	1	2.19722	0.256	37.78	0.0133667	585400000	13.2707	98.6411	1028
50	广东省	深圳市	1	1	2021	0	0	0	345.328	361.651	327.106	324.56	5	-1.29777	44993	31589	22.485	0.998446	344.791	361.089	326.597	324.056	0.00336889	1.16337	1.21837	1.10198	1.09341	25.1107	3.66356	0.566435	0.158523	0.0317496	0.088821	0.045074	0.966506	1.55e-05	0.363636	0	1	2.3979	13468101	36.98	0.0110469	787300000	14.1537	98.6411	18
55	广东省	深圳市	1	0	2011	13	6	7	84.39	92.03	85.48	57.19	5	0.190686	18916	14459	34.7775	0.999707	84.3653	92.003	85.4549	57.1732	0.00457581	0.386153	0.421112	0.39114	0.261691	21.4949	2.89037	0.46746	0.090862	0.0783043	0.160804	0.052867	0.00487804	0	0.428571	1	0	1.94591	0.213	46.44	0.026528	7.57196e+06	8.63677	98.6411	86
55	广东省	深圳市	1	0	2012	1	1	0	140.84	158.62	129.35	102.99	5	0.366554	21268	16002	32.3629	0.999578	140.781	158.553	129.295	102.947	0.0038249	0.538699	0.606706	0.494751	0.393926	21.5682	2.94444	0.502397	0.090862	0.0877586	0.036422	0.005578	0.00487804	0	0.428571	1	0	1.94591	0.237	44.31	0.0260761	6.58248e+06	9.52229	98.6411	108
55	广东省	深圳市	1	0	2013	5	3	2	181.14	189.09	170.74	173.81	5	0.275528	23421	17421	35.5131	0.998132	180.802	188.737	170.421	173.485	0.00389747	0.705988	0.736973	0.665454	0.677419	21.6786	2.99573	0.5322	0.090862	0.0728157	0.250175	0.068566	0.00487804	0	0.428571	1	0	1.94591	0.248	43.43	0.024724	5.68194e+06	9.70528	98.6411	129
55	广东省	深圳市	1	0	2014	10	5	5	189.26	219.98	153.79	152.26	5	0.0228445	25685	19205	33.0168	0.998499	188.976	219.65	153.559	152.032	0.00466853	0.883566	1.02698	0.717973	0.71083	22.0215	3.04452	0.644927	0.090862	0.0787199	0.109122	0.073662	0.00487804	0	0.428571	1	0	1.94591	0.228	42.57	0.0242128	7.61677e+06	10.427	98.6411	149
55	广东省	深圳市	1	0	2015	5	2	3	219.99	242.89	176.22	223.94	5	-0.336902	27859	20976	34.3711	0.99828	219.612	242.472	175.917	223.555	0.00500593	1.10125	1.21589	0.882145	1.12103	22.2193	3.09104	0.701165	0.090862	0.0656373	0.31581	0.051785	0.00487804	0	0.428571	1	0	1.94591	0.203	41.18	0.0223987	15413171	10.603	98.6411	175
55	广东省	深圳市	1	0	2016	0	0	0	238.046	254.126	221.001	215.941	5	-0.475604	30296	23448	33.729	0.998398	237.665	253.719	220.647	215.596	0.00352498	0.839109	0.895788	0.779025	0.761189	22.6383	3.13549	0.660779	0.087156	0.0408962	0.648273	0.331592	0.00487804	0	0.428571	1	0	1.94591	0.228	39.91	0.0188761	1988650	10.7758	98.6411	197
55	广东省	深圳市	1	0	2017	0	0	0	272.718	273.016	286.438	246.821	5	-0.171443	33003	24820	30.4223	0.998238	272.238	272.535	285.933	246.386	0.00335089	0.91385	0.914848	0.959821	0.82707	22.7548	3.17805	0.575245	0.087716	0.0518467	-0.298867	0.39698	0.00487804	0	0.428571	1	0	1.94591	0.226	40.52	0.0168754	6275756	11.4312	98.6411	221
55	广东省	深圳市	1	0	2018	0	0	0	289.222	290.317	276.769	308.25	5	0.0243382	35810	26054	30.0351	0.998534	288.798	289.892	276.364	307.798	0.00175681	0.508108	0.510033	0.486231	0.541537	23.0897	3.21888	0.512594	0.09797	0.0459224	0.034338	0.351112	0.00487804	0	0.428571	1	0	1.94591	0.243	41.13	0.0147706	1.81586e+06	11.95	98.6411	230
55	广东省	深圳市	1	0	2019	16	7	9	306.673	310.912	289.692	323.554	5	-0.0195188	39014	28995	31.3651	0.997925	306.037	310.267	289.091	322.882	0.00171141	0.524844	0.532098	0.495782	0.553733	23.1542	3.2581	0.53991	0.102229	0.0567059	-0.014082	0.066516	0.00487804	0	0.428571	1	0	1.94591	0.253	38.98	0.0139695	2.34018e+06	12.3877	98.6411	245
55	广东省	深圳市	1	0	2020	7	4	3	319.241	324.67	308.16	321.47	5	0.1278	41029	28492	26.8993	0.998714	318.831	324.253	307.764	321.056	0.0022568	0.720464	0.732716	0.695456	0.725493	23.197	3.29584	0.540957	0.108711	0.0475849	-0.008801	0.071503	0.00487804	0	0.428571	1	0	1.94591	0.256	37.78	0.0133667	2.24639e+06	13.2707	98.6411	248
55	广东省	深圳市	1	0	2021	0	0	0	345.328	361.651	327.106	324.56	5	0.0985775	44993	31589	22.485	0.998446	344.791	361.089	326.597	324.056	0.00336889	1.16337	1.21837	1.10198	1.09341	23.2297	3.3322	0.543997	0.111124	0.047627	0.194149	0.041043	0.88868	0.0028583	0.428571	1	0	1.94591	13468101	36.98	0.0110469	2.1526e+06	14.1537	98.6411	1
56	广东省	深圳市	1	0	2011	0	0	0	84.39	92.03	85.48	57.19	5	0.190826	18916	14459	34.7775	0.999707	84.3653	92.003	85.4549	57.1732	0.00457581	0.386153	0.421112	0.39114	0.261691	21.1556	2.94444	0.871495	0.137003	2.95253	0.062897	0	0.00487804	0	0.375	0	0	2.07944	0.213	46.44	0.026528	0	8.63677	98.6411	0
56	广东省	深圳市	1	0	2012	0	0	0	140.84	158.62	129.35	102.99	5	0.407035	21268	16002	32.3629	0.999578	140.781	158.553	129.295	102.947	0.0038249	0.538699	0.606706	0.494751	0.393926	21.6992	2.99573	0.790451	0.137003	0.615856	0.643053	-0.0565963	0.00487804	0	0.375	0	0	2.07944	0.237	44.31	0.0260761	8568070	9.52229	98.6411	0
56	广东省	深圳市	1	0	2013	0	0	0	181.14	189.09	170.74	173.81	5	0.15965	23421	17421	35.5131	0.998132	180.802	188.737	170.421	173.485	0.00389747	0.705988	0.736973	0.665454	0.677419	22.2429	3.04452	0.709407	0.137003	1.98702	1.22321	-0.113193	0.00487804	0	0.375	0	0	2.07944	0.248	43.43	0.024724	1.66267e+06	9.70528	98.6411	0
56	广东省	深圳市	1	0	2014	0	0	0	189.26	219.98	153.79	152.26	5	-0.0293162	25685	19205	33.0168	0.998499	188.976	219.65	153.559	152.032	0.00466853	0.883566	1.02698	0.717973	0.71083	22.7866	3.09104	0.628363	0.137003	0.742015	1.80336	-0.169789	0.00487804	0	0.375	0	0	2.07944	0.228	42.57	0.0242128	2.51153e+06	10.427	98.6411	0
56	广东省	深圳市	1	0	2015	0	0	0	219.99	242.89	176.22	223.94	5	-0.219715	27859	20976	34.3711	0.99828	219.612	242.472	175.917	223.555	0.00500593	1.10125	1.21589	0.882145	1.12103	22.8022	3.13549	0.374701	0.214908	0.194947	1.71166	0.009793	0.00487804	0	0.6	0	0	1.60944	0.203	41.18	0.0223987	7.45968e+06	10.603	98.6411	0
56	广东省	深圳市	1	0	2016	0	0	0	238.046	254.126	221.001	215.941	5	0.0371121	30296	23448	33.729	0.998398	237.665	253.719	220.647	215.596	0.00352498	0.839109	0.895788	0.779025	0.761189	23.0879	3.17805	0.482337	0.214908	0.190544	0.214515	0.022156	0.00487804	0	0.333333	0	0	2.19722	0.228	39.91	0.0188761	450000	10.7758	98.6411	0
56	广东省	深圳市	1	0	2017	0	0	0	272.718	273.016	286.438	246.821	5	0.144824	33003	24820	30.4223	0.998238	272.238	272.535	285.933	246.386	0.00335089	0.91385	0.914848	0.959821	0.82707	23.3744	3.21888	0.591611	0.209869	0.128563	1.15527	0.037057	0.00487804	0	0.333333	0	0	2.19722	0.226	40.52	0.0168754	0	11.4312	98.6411	0
56	广东省	深圳市	1	0	2018	0	0	0	289.222	290.317	276.769	308.25	5	0.102044	35810	26054	30.0351	0.998534	288.798	289.892	276.364	307.798	0.00175681	0.508108	0.510033	0.486231	0.541537	23.3076	3.2581	0.561924	0.216015	0.133937	0.351487	0.020371	0.00487804	0	0.333333	0	0	2.19722	0.243	41.13	0.0147706	0	11.95	98.6411	0
56	广东省	深圳市	1	0	2019	0	0	0	306.673	310.912	289.692	323.554	5	0.0683722	39014	28995	31.3651	0.997925	306.037	310.267	289.091	322.882	0.00171141	0.524844	0.532098	0.495782	0.553733	23.2455	3.29584	0.554071	0.217253	0.107266	-0.000155	0.013427	0.00487804	0	0.333333	0	0	2.19722	0.253	38.98	0.0139695	0	12.3877	98.6411	0
56	广东省	深圳市	1	0	2020	0	0	0	319.241	324.67	308.16	321.47	5	0.297019	41029	28492	26.8993	0.998714	318.831	324.253	307.764	321.056	0.0022568	0.720464	0.732716	0.695456	0.725493	23.1877	3.3322	0.588872	0.216701	0.14427	-0.277391	-0.061556	0.00487804	0	0.375	0	0	2.07944	0.256	37.78	0.0133667	0	13.2707	98.6411	0
56	广东省	深圳市	1	0	2021	0	0	0	345.328	361.651	327.106	324.56	5	0.126561	44993	31589	22.485	0.998446	344.791	361.089	326.597	324.056	0.00336889	1.16337	1.21837	1.10198	1.09341	23.1144	3.3673	0.690232	0.206193	0.135401	0.100157	-0.306144	1.20134	0.00295218	0.375	0	0	2.07944	13468101	36.98	0.0110469	0	14.1537	98.6411	0
58	广东省	深圳市	0	0	2011	0	0	0	84.39	92.03	85.48	57.19	5	0.315644	18916	14459	34.7775	0.999707	84.3653	92.003	85.4549	57.1732	0.00457581	0.386153	0.421112	0.39114	0.261691	21.2382	2.77259	0.209863	0.302446	0.150658	0.113303	0.055127	0.00487804	0	0.333333	0	1	2.19722	0.213	46.44	0.026528	9.82826e+06	8.63677	98.6411	0
58	广东省	深圳市	0	0	2012	16	4	12	140.84	158.62	129.35	102.99	5	0.283658	21268	16002	32.3629	0.999578	140.781	158.553	129.295	102.947	0.0038249	0.538699	0.606706	0.494751	0.393926	21.2776	2.83321	0.211593	0.302446	0.112101	0.061723	0.041015	0.00487804	0	0.333333	0	1	2.19722	0.237	44.31	0.0260761	6.40662e+06	9.52229	98.6411	0
58	广东省	深圳市	0	0	2013	8	8	0	181.14	189.09	170.74	173.81	5	0.179801	23421	17421	35.5131	0.998132	180.802	188.737	170.421	173.485	0.00389747	0.705988	0.736973	0.665454	0.677419	21.4817	2.89037	0.327471	0.302446	0.0782457	0.287944	0.051848	0.00487804	0	0.333333	0	1	2.19722	0.248	43.43	0.024724	10504982	9.70528	98.6411	0
58	广东省	深圳市	0	0	2014	16	16	0	189.26	219.98	153.79	152.26	5	0.0171237	25685	19205	33.0168	0.998499	188.976	219.65	153.559	152.032	0.00466853	0.883566	1.02698	0.717973	0.71083	21.7015	2.94444	0.437771	0.302446	0.066642	0.140595	0.053681	0.00487804	0	0.333333	0	1	2.19722	0.228	42.57	0.0242128	11507155	10.427	98.6411	7
58	广东省	深圳市	0	0	2015	11	6	5	219.99	242.89	176.22	223.94	5	-0.391223	27859	20976	34.3711	0.99828	219.612	242.472	175.917	223.555	0.00500593	1.10125	1.21589	0.882145	1.12103	21.6844	2.99573	0.357337	0.302446	0.0596369	0.08834	0.067997	0.00487804	0	0.333333	0	1	2.19722	0.203	41.18	0.0223987	54997.1	10.603	98.6411	43
58	广东省	深圳市	0	0	2016	0	0	0	238.046	254.126	221.001	215.941	5	-0.528438	30296	23448	33.729	0.998398	237.665	253.719	220.647	215.596	0.00352498	0.839109	0.895788	0.779025	0.761189	21.6587	3.04452	0.309922	0.302446	0.0892972	-0.093252	0.08272	0.00487804	0	0.333333	0	1	2.19722	0.228	39.91	0.0188761	250000	10.7758	98.6411	130
58	广东省	深圳市	0	0	2017	0	0	0	272.718	273.016	286.438	246.821	5	-0.0451543	33003	24820	30.4223	0.998238	272.238	272.535	285.933	246.386	0.00335089	0.91385	0.914848	0.959821	0.82707	22.6681	3.09104	0.630906	0.567009	0.0726939	1.94669	0.112944	0.00487804	0	0.375	0	1	2.07944	0.226	40.52	0.0168754	870280	11.4312	98.6411	191
58	广东省	深圳市	0	0	2018	0	0	0	289.222	290.317	276.769	308.25	5	0.23492	35810	26054	30.0351	0.998534	288.798	289.892	276.364	307.798	0.00175681	0.508108	0.510033	0.486231	0.541537	22.6873	3.13549	0.656307	0.567009	0.0759615	-0.189531	0.009361	0.00487804	0	0.375	0	1	2.07944	0.243	41.13	0.0147706	1.11783e+06	11.95	98.6411	222
58	广东省	深圳市	0	0	2019	1	0	1	306.673	310.912	289.692	323.554	5	-0.283674	39014	28995	31.3651	0.997925	306.037	310.267	289.091	322.882	0.00171141	0.524844	0.532098	0.495782	0.553733	22.5463	3.17805	0.594452	0.567001	0.0896449	-0.070096	0.041596	0.00487804	0	0.375	0	1	2.07944	0.253	38.98	0.0139695	1.55459e+06	12.3877	98.6411	256
58	广东省	深圳市	0	0	2020	0	0	0	319.241	324.67	308.16	321.47	5	-0.264882	41029	28492	26.8993	0.998714	318.831	324.253	307.764	321.056	0.0022568	0.720464	0.732716	0.695456	0.725493	22.4865	3.21888	0.574448	0.567001	0.07489	-0.059979	0.012093	0.00487804	0	0.333333	0	1	2.19722	0.256	37.78	0.0133667	980956	13.2707	98.6411	262
58	广东省	深圳市	0	0	2021	0	0	0	345.328	361.651	327.106	324.56	5	0.102113	44993	31589	22.485	0.998446	344.791	361.089	326.597	324.056	0.00336889	1.16337	1.21837	1.10198	1.09341	22.4518	3.2581	0.54314	0.567001	0.0617447	0.421032	0.039104	1.4246	0.00013426	0.333333	0	1	2.19722	13468101	36.98	0.0110469	407327	14.1537	98.6411	0
59	辽宁省	盘锦市	1	0	2011	0	0	0	68.49	77.18	49.09	75.05	17	-0.516367	16429	11954	36.6371	0.999986	68.489	77.1789	49.0893	75.0489	0.00358574	0.245587	0.276747	0.176024	0.26911	24.0744	2.70805	0.735552	0.511393	0.0373364	0.569629	0.118896	0.00487804	0	0.333333	0	1	2.19722	0.162	68.06	0.0958355	6.28947e+06	8.08396	152.376	0
59	辽宁省	盘锦市	1	0	2012	0	0	0	99.41	103.42	86.93	108.83	17	-0.082301	18761	13489	31.3964	0.999957	99.4057	103.416	86.9262	108.825	0.00285213	0.28353	0.294967	0.247936	0.310397	24.2123	2.77259	0.774421	0.511393	0.0350626	-0.041226	0.002669	0.00487804	0	0.333333	0	1	2.19722	0.182	67.76	0.0947591	2.8689e+06	9.07331	152.376	0
59	辽宁省	盘锦市	1	0	2013	2	1	1	129.2	127.77	125.95	139.83	17	-0.0672407	20818	14950	28.0061	0.999923	129.19	127.76	125.94	139.819	0.00272926	0.35262	0.348718	0.34375	0.381632	24.0712	2.83321	0.745773	0.511393	0.0368481	0.154107	-0.02216	0.00487804	0	0.375	0	1	2.07944	0.152	67.45	0.0936291	4900000	10.0042	152.376	1
59	辽宁省	盘锦市	1	0	2014	0	0	0	150.82	158.12	134.78	155.85	17	-0.276893	22820	16068	26.7635	0.999916	150.807	158.107	134.769	155.837	0.00355951	0.536845	0.56283	0.479751	0.55475	24.2671	2.89037	0.725987	0.508551	0.0307365	0.057444	-0.177854	0.00487804	0	0.333333	0	1	2.19722	0.14	56.7	0.0841202	4.79672e+06	10.5476	152.376	1
59	辽宁省	盘锦市	1	0	2015	0	0	0	180.3	173.97	153.12	250.57	17	-0.507532	24576	17200	29.2752	0.999798	180.264	173.935	153.089	250.519	0.00201083	0.362553	0.349824	0.307898	0.503854	24.2181	2.94444	0.686329	0.415087	0.0489959	-0.0004825	0.002108	0.00487804	0	0.333333	1	1	2.07157	0.152	53.48	0.0159796	24923300	10.7629	152.376	1
59	辽宁省	盘锦市	1	0	2016	0	0	0	205.753	187.512	200.572	275.412	17	-0.757186	26040	19853	31.4007	0.999041	205.555	187.332	200.379	275.148	0.00462178	0.950944	0.866637	0.926998	1.27289	24.1691	2.99573	0.646672	0.321623	0.0548538	-0.058409	0.18207	0.00487804	0	0.333333	1	1	1.94591	0.152	45.52	0.0097685	4.29321e+06	10.9219	152.376	1
59	辽宁省	盘锦市	1	0	2017	20	5	15	224.002	205.317	240.102	256.461	17	-1.08805	27835	20463	27.8405	0.998401	223.644	204.988	239.718	256.051	0.00187906	0.420914	0.385802	0.451166	0.481906	24.1562	3.04452	0.591054	0.321623	0.0481307	0.158392	0.163476	0.00487804	0	0.333333	1	1	2.19722	0.145	48.085	0.0166051	24910151	11.5383	152.376	1
59	辽宁省	盘锦市	1	0	2018	15	9	6	233.793	222.241	234.495	270.681	17	-0.404241	29701	21398	28.8002	0.998112	233.352	221.821	234.052	270.169	0.00228589	0.534426	0.508017	0.536029	0.618746	24.2033	3.09104	0.576934	0.321623	0.0447727	0.08808	0.08514	0.00487804	0	0.333333	0	1	2.19722	0.137	50.65	0.0137797	4.78651e+06	12.0297	152.376	6
59	辽宁省	盘锦市	1	0	2019	19	7	12	242.499	236.114	237.378	272.902	17	-0.253058	31820	22203	30.2702	0.998187	242.059	235.686	236.948	272.407	0.00181219	0.439454	0.427884	0.430174	0.49455	24.1029	3.13549	0.51817	0.321623	0.0386317	0.079738	0.075054	0.00487804	0	0.333333	0	1	2.19722	0.135	53.62	0.00922265	6.01949e+06	12.2228	152.376	8
59	辽宁省	盘锦市	1	0	2020	2	2	0	254.434	249.883	249.526	278.393	17	-0.164242	32738	20672	31.2014	0.998303	254.002	249.459	249.103	277.92	0.00066072	0.16811	0.165103	0.164867	0.18394	24.0519	3.17805	0.494189	0.271623	0.0431982	-0.23154	0.024417	0.00487804	0	0.333333	0	1	2.19722	0.135	54.91	0.00690753	4.7889e+06	12.2264	152.376	9
59	辽宁省	盘锦市	1	0	2021	0	0	0	280.73	285.794	264.556	293.418	17	-0.503053	35112	23831	32.1076	0.998249	280.239	285.294	264.093	292.904	0.00265252	0.744643	0.758074	0.701741	0.778297	24.1926	3.21888	0.53655	0.271623	0.0429272	0.266608	0.064643	0.89911	2.463e-05	0.333333	0	1	2.19722	160613	52.86	0.00748431	3.55831e+06	12.23	152.376	0
60	广东省	深圳市	1	1	2011	6	2	4	84.39	92.03	85.48	57.19	5	-0.775858	18916	14459	34.7775	0.999707	84.3653	92.003	85.4549	57.1732	0.00457581	0.386153	0.421112	0.39114	0.261691	23.3653	2.89037	0.525585	0.317311	0.0373927	0.936871	0.177977	0.00487804	0	0.363636	0	1	2.3979	0.213	46.44	0.026528	69028497	8.63677	98.6411	0
60	广东省	深圳市	1	1	2012	3	0	3	140.84	158.62	129.35	102.99	5	-0.271876	21268	16002	32.3629	0.999578	140.781	158.553	129.295	102.947	0.0038249	0.538699	0.606706	0.494751	0.393926	23.3675	2.94444	0.495988	0.317311	0.0375125	-0.012584	0.077643	0.00487804	0	0.363636	0	1	2.3979	0.237	44.31	0.0260761	50459997	9.52229	98.6411	2
60	广东省	深圳市	1	1	2013	4	1	3	181.14	189.09	170.74	173.81	5	-0.368851	23421	17421	35.5131	0.998132	180.802	188.737	170.421	173.485	0.00389747	0.705988	0.736973	0.665454	0.677419	23.3939	2.99573	0.561427	0.317311	0.0283135	0.14773	0.062703	0.00487804	0	0.363636	0	1	2.3979	0.248	43.43	0.024724	29125202	9.70528	98.6411	2
60	广东省	深圳市	1	1	2014	10	0	10	189.26	219.98	153.79	152.26	5	-0.502711	25685	19205	33.0168	0.998499	188.976	219.65	153.559	152.032	0.00466853	0.883566	1.02698	0.717973	0.71083	23.3776	3.04452	0.540798	0.317311	0.0229075	0.163673	0.087122	0.00487804	0	0.363636	0	1	2.3979	0.228	42.57	0.0242128	68842788	10.427	98.6411	3
60	广东省	深圳市	1	1	2015	4	3	1	219.99	242.89	176.22	223.94	5	-1.75111	27859	20976	34.3711	0.99828	219.612	242.472	175.917	223.555	0.00500593	1.10125	1.21589	0.882145	1.12103	23.4885	3.09104	0.503239	0.295844	0.0302002	-0.310741	0.036166	0.00487804	0	0.4	0	1	2.30259	0.203	41.18	0.0223987	51800546	10.603	98.6411	4
60	广东省	深圳市	1	1	2016	0	0	0	238.046	254.126	221.001	215.941	5	-1.36796	30296	23448	33.729	0.998398	237.665	253.719	220.647	215.596	0.00352498	0.839109	0.895788	0.779025	0.761189	23.5547	3.13549	0.515829	0.295844	0.0350035	-0.110923	0.042458	0.00487804	0	0.4	0	1	2.30259	0.228	39.91	0.0188761	36026309	10.7758	98.6411	8
60	广东省	深圳市	1	1	2017	7	4	3	272.718	273.016	286.438	246.821	5	-1.2948	33003	24820	30.4223	0.998238	272.238	272.535	285.933	246.386	0.00335089	0.91385	0.914848	0.959821	0.82707	23.6608	3.17805	0.448532	0.275064	0.0391135	0.259476	0.117451	0.00487804	0	0.444444	1	1	2.19722	0.226	40.52	0.0168754	37800595	11.4312	98.6411	8
60	广东省	深圳市	1	1	2018	3	2	1	289.222	290.317	276.769	308.25	5	-0.699167	35810	26054	30.0351	0.998534	288.798	289.892	276.364	307.798	0.00175681	0.508108	0.510033	0.486231	0.541537	23.694	3.21888	0.450591	0.275064	0.0236058	0.052557	0.086124	0.00487804	0	0.333333	1	1	2.19722	0.243	41.13	0.0147706	35857363	11.95	98.6411	13
60	广东省	深圳市	1	1	2019	21	8	13	306.673	310.912	289.692	323.554	5	-0.493488	39014	28995	31.3651	0.997925	306.037	310.267	289.091	322.882	0.00171141	0.524844	0.532098	0.495782	0.553733	23.7349	3.2581	0.440773	0.275064	0.0233967	0.142116	0.078927	0.00487804	0	0.333333	0	1	2.19722	0.253	38.98	0.0139695	45689677	12.3877	98.6411	21
60	广东省	深圳市	1	1	2020	6	6	0	319.241	324.67	308.16	321.47	5	-0.540912	41029	28492	26.8993	0.998714	318.831	324.253	307.764	321.056	0.0022568	0.720464	0.732716	0.695456	0.725493	23.9157	3.29584	0.47259	0.275064	0.0168027	0.325677	0.090876	0.00487804	0	0.333333	0	1	2.19722	0.256	37.78	0.0133667	80867773	13.2707	98.6411	29
60	广东省	深圳市	1	1	2021	3	3	0	345.328	361.651	327.106	324.56	5	-1.00728	44993	31589	22.485	0.998446	344.791	361.089	326.597	324.056	0.00336889	1.16337	1.21837	1.10198	1.09341	24.0412	3.3322	0.501386	0.328806	0.0119863	0.470556	0.091795	1.15057	1.644e-05	0.333333	0	1	2.19722	13468101	36.98	0.0110469	116000000	14.1537	98.6411	21
61	广东省	深圳市	1	0	2011	3	3	0	84.39	92.03	85.48	57.19	5	-0.423718	18916	14459	34.7775	0.999707	84.3653	92.003	85.4549	57.1732	0.00457581	0.386153	0.421112	0.39114	0.261691	22.9713	2.89037	0.564772	0.215168	0.214453	0.309932	0.066196	0.00487804	0	0.384615	0	1	2.56495	0.213	46.44	0.026528	59966144	8.63677	98.6411	1
61	广东省	深圳市	1	0	2012	3	2	1	140.84	158.62	129.35	102.99	5	-0.111086	21268	16002	32.3629	0.999578	140.781	158.553	129.295	102.947	0.0038249	0.538699	0.606706	0.494751	0.393926	23.0857	2.94444	0.593047	0.246784	0.234677	-0.063321	0.02487	0.00487804	0	0.384615	0	1	2.56495	0.237	44.31	0.0260761	59433350	9.52229	98.6411	1
61	广东省	深圳市	1	0	2013	0	0	0	181.14	189.09	170.74	173.81	5	-0.43823	23421	17421	35.5131	0.998132	180.802	188.737	170.421	173.485	0.00389747	0.705988	0.736973	0.665454	0.677419	23.2266	2.99573	0.499835	0.243056	0.179921	0.289336	0.041377	0.00487804	0	0.384615	0	1	2.56495	0.248	43.43	0.024724	155300000	9.70528	98.6411	6
61	广东省	深圳市	1	0	2014	0	0	0	189.26	219.98	153.79	152.26	5	-0.665547	25685	19205	33.0168	0.998499	188.976	219.65	153.559	152.032	0.00466853	0.883566	1.02698	0.717973	0.71083	23.3483	3.04452	0.554065	0.247625	0.246013	-0.239961	0.02207	0.00487804	0	0.384615	0	1	2.56495	0.228	42.57	0.0242128	71381274	10.427	98.6411	10
61	广东省	深圳市	1	0	2015	0	0	0	219.99	242.89	176.22	223.94	5	-1.12832	27859	20976	34.3711	0.99828	219.612	242.472	175.917	223.555	0.00500593	1.10125	1.21589	0.882145	1.12103	23.504	3.09104	0.622803	0.267595	0.243664	0.053635	0.007233	0.00487804	0	0.384615	0	1	2.56495	0.203	41.18	0.0223987	585228	10.603	98.6411	11
61	广东省	深圳市	1	0	2016	0	0	0	238.046	254.126	221.001	215.941	5	-0.58555	30296	23448	33.729	0.998398	237.665	253.719	220.647	215.596	0.00352498	0.839109	0.895788	0.779025	0.761189	23.571	3.13549	0.637762	0.287595	0.198316	0.163204	0.015126	0.00487804	0	0.384615	0	1	2.56495	0.228	39.91	0.0188761	104800000	10.7758	98.6411	18
61	广东省	深圳市	1	0	2017	4	4	0	272.718	273.016	286.438	246.821	5	-0.113413	33003	24820	30.4223	0.998238	272.238	272.535	285.933	246.386	0.00335089	0.91385	0.914848	0.959821	0.82707	23.6594	3.17805	0.659883	0.287595	0.158004	0.210983	0.009666	0.00487804	0	0.384615	0	1	2.56495	0.226	40.52	0.0168754	93822218	11.4312	98.6411	23
61	广东省	深圳市	1	0	2018	1	1	0	289.222	290.317	276.769	308.25	5	0.222019	35810	26054	30.0351	0.998534	288.798	289.892	276.364	307.798	0.00175681	0.508108	0.510033	0.486231	0.541537	23.6677	3.21888	0.653134	0.33997	0.166559	-0.058957	0.01542	0.00487804	0	0.384615	0	1	2.56495	0.243	41.13	0.0147706	113400000	11.95	98.6411	26
61	广东省	深圳市	1	0	2019	5	5	0	306.673	310.912	289.692	323.554	5	0.0422877	39014	28995	31.3651	0.997925	306.037	310.267	289.091	322.882	0.00171141	0.524844	0.532098	0.495782	0.553733	23.6988	3.2581	0.649514	0.33997	0.139492	0.239311	0.060454	0.00487804	0	0.416667	0	1	2.48491	0.253	38.98	0.0139695	95198572	12.3877	98.6411	35
61	广东省	深圳市	1	0	2020	6	5	1	319.241	324.67	308.16	321.47	5	-0.389681	41029	28492	26.8993	0.998714	318.831	324.253	307.764	321.056	0.0022568	0.720464	0.732716	0.695456	0.725493	23.6888	3.29584	0.634451	0.33997	0.12987	0.112685	0.063324	0.00487804	0	0.416667	0	1	2.48491	0.256	37.78	0.0133667	125600000	13.2707	98.6411	36
61	广东省	深圳市	1	0	2021	0	0	0	345.328	361.651	327.106	324.56	5	-0.128332	44993	31589	22.485	0.998446	344.791	361.089	326.597	324.056	0.00336889	1.16337	1.21837	1.10198	1.09341	23.7519	3.3322	0.638294	0.33997	0.11274	0.2891	0.068028	1.1629	2.21e-05	0.416667	0	1	2.48491	13468101	36.98	0.0110469	156000000	14.1537	98.6411	1
62	广东省	深圳市	1	0	2011	0	0	0	84.39	92.03	85.48	57.19	5	0.43536	18916	14459	34.7775	0.999707	84.3653	92.003	85.4549	57.1732	0.00457581	0.386153	0.421112	0.39114	0.261691	22.2631	2.89037	0.620521	0.749648	0.167753	0.529437	0.027815	0.00487804	0	0.333333	0	0	2.19722	0.213	46.44	0.026528	13787440	8.63677	98.6411	13
62	广东省	深圳市	1	0	2012	2	2	0	140.84	158.62	129.35	102.99	5	0.486073	21268	16002	32.3629	0.999578	140.781	158.553	129.295	102.947	0.0038249	0.538699	0.606706	0.494751	0.393926	22.3323	2.94444	0.679874	0.749648	0.0978613	1.2814	0.167901	0.00487804	0	0.333333	0	0	2.19722	0.237	44.31	0.0260761	14247689	9.52229	98.6411	22
62	广东省	深圳市	1	0	2013	0	0	0	181.14	189.09	170.74	173.81	5	0.0837858	23421	17421	35.5131	0.998132	180.802	188.737	170.421	173.485	0.00389747	0.705988	0.736973	0.665454	0.677419	22.3071	2.99573	0.588971	0.749648	0.0716355	0.331547	0.225378	0.00487804	0	0.333333	0	0	2.19722	0.248	43.43	0.024724	10881767	9.70528	98.6411	30
62	广东省	深圳市	1	0	2014	0	0	0	189.26	219.98	153.79	152.26	5	-0.3432	25685	19205	33.0168	0.998499	188.976	219.65	153.559	152.032	0.00466853	0.883566	1.02698	0.717973	0.71083	22.121	3.04452	0.411927	0.749648	0.05303	0.285407	0.215149	0.00487804	0	0.333333	1	0	2.19722	0.228	42.57	0.0242128	13499940	10.427	98.6411	43
62	广东省	深圳市	1	0	2015	0	0	0	219.99	242.89	176.22	223.94	5	-0.752127	27859	20976	34.3711	0.99828	219.612	242.472	175.917	223.555	0.00500593	1.10125	1.21589	0.882145	1.12103	22.545	3.09104	0.404929	0.707561	0.0746479	-0.237846	0.12337	0.00487804	0	0.333333	1	0	2.19722	0.203	41.18	0.0223987	17812196	10.603	98.6411	51
62	广东省	深圳市	1	0	2016	0	0	0	238.046	254.126	221.001	215.941	5	-0.581364	30296	23448	33.729	0.998398	237.665	253.719	220.647	215.596	0.00352498	0.839109	0.895788	0.779025	0.761189	22.6581	3.13549	0.410328	0.707561	0.0347736	1.72643	0.113336	0.00487804	0	0.333333	1	0	2.19722	0.228	39.91	0.0188761	6.50221e+06	10.7758	98.6411	59
62	广东省	深圳市	1	0	2017	1	0	1	272.718	273.016	286.438	246.821	5	-0.558721	33003	24820	30.4223	0.998238	272.238	272.535	285.933	246.386	0.00335089	0.91385	0.914848	0.959821	0.82707	22.871	3.17805	0.477586	0.707561	0.0313776	0.49657	0.106748	0.00487804	0	0.333333	1	0	2.19722	0.226	40.52	0.0168754	0	11.4312	98.6411	68
62	广东省	深圳市	1	0	2018	1	0	1	289.222	290.317	276.769	308.25	5	-0.0009537	35810	26054	30.0351	0.998534	288.798	289.892	276.364	307.798	0.00175681	0.508108	0.510033	0.486231	0.541537	23.0556	3.21888	0.500546	0.707561	0.0235779	0.422016	0.158211	0.00487804	0	0.375	1	0	2.07944	0.243	41.13	0.0147706	841390	11.95	98.6411	77
62	广东省	深圳市	1	0	2019	0	0	0	306.673	310.912	289.692	323.554	5	-0.262529	39014	28995	31.3651	0.997925	306.037	310.267	289.091	322.882	0.00171141	0.524844	0.532098	0.495782	0.553733	23.1525	3.2581	0.496825	0.707561	0.0162185	0.216579	0.132132	0.00487804	0	0.333333	1	0	2.19722	0.253	38.98	0.0139695	1784980	12.3877	98.6411	81
62	广东省	深圳市	1	0	2020	0	0	0	319.241	324.67	308.16	321.47	5	-0.200277	41029	28492	26.8993	0.998714	318.831	324.253	307.764	321.056	0.0022568	0.720464	0.732716	0.695456	0.725493	23.2281	3.29584	0.50159	0.707561	0.0127427	0.137629	0.121862	0.00487804	0	0.333333	1	0	2.19722	0.256	37.78	0.0133667	8123950	13.2707	98.6411	81
62	广东省	深圳市	1	0	2021	0	0	0	345.328	361.651	327.106	324.56	5	-0.194884	44993	31589	22.485	0.998446	344.791	361.089	326.597	324.056	0.00336889	1.16337	1.21837	1.10198	1.09341	23.4812	3.3322	0.568913	0.605258	0.0135993	0.398604	0.161683	1.71096	0.0017291	0.333333	1	0	2.19722	13468101	36.98	0.0110469	14462920	14.1537	98.6411	0
63	广东省	深圳市	1	0	2011	98	79	19	84.39	92.03	85.48	57.19	5	-1.34482	18916	14459	34.7775	0.999707	84.3653	92.003	85.4549	57.1732	0.00457581	0.386153	0.421112	0.39114	0.261691	25.3807	2.70805	0.750505	0.307607	0.0281922	0.227579	0.087534	0.00487804	0	0.357143	0	0	2.63906	0.213	46.44	0.026528	0	8.63677	98.6411	802
63	广东省	深圳市	1	1	2012	66	55	11	140.84	158.62	129.35	102.99	5	-0.818351	21268	16002	32.3629	0.999578	140.781	158.553	129.295	102.947	0.0038249	0.538699	0.606706	0.494751	0.393926	25.4003	2.77259	0.789302	0.307607	0.131925	-0.023594	-0.106469	0.00487804	0	0.357143	0	0	2.63906	0.237	44.31	0.0260761	3019000000	9.52229	98.6411	1302
63	广东省	深圳市	1	1	2013	93	74	19	181.14	189.09	170.74	173.81	5	-1.24246	23421	17421	35.5131	0.998132	180.802	188.737	170.421	173.485	0.00389747	0.705988	0.736973	0.665454	0.677419	25.3292	2.83321	0.763931	0.307834	0.127418	-0.106693	0.062037	0.00487804	0	0.357143	0	0	2.63906	0.248	43.43	0.024724	2081000000	9.70528	98.6411	1856
63	广东省	深圳市	1	1	2014	162	151	11	189.26	219.98	153.79	152.26	5	-1.87119	25685	19205	33.0168	0.998499	188.976	219.65	153.559	152.032	0.00466853	0.883566	1.02698	0.717973	0.71083	25.3887	2.89037	0.752458	0.307834	0.135508	0.082909	0.109288	0.00487804	0	0.357143	0	0	2.63906	0.228	42.57	0.0242128	1696000000	10.427	98.6411	2528
63	广东省	深圳市	1	1	2015	191	177	14	219.99	242.89	176.22	223.94	5	-3.05235	27859	20976	34.3711	0.99828	219.612	242.472	175.917	223.555	0.00500593	1.10125	1.21589	0.882145	1.12103	25.5182	2.94444	0.641433	0.305925	0.145568	0.229714	0.107416	0.00487804	0	0.384615	0	0	2.56495	0.203	41.18	0.0223987	1573000000	10.603	98.6411	3414
63	广东省	深圳市	1	0	2016	323	309	14	238.046	254.126	221.001	215.941	5	-1.76184	30296	23448	33.729	0.998398	237.665	253.719	220.647	215.596	0.00352498	0.839109	0.895788	0.779025	0.761189	25.6766	2.99573	0.711347	0.303451	0.150642	0.010448	-0.033428	0.00487804	0	0.357143	1	0	2.63906	0.228	39.91	0.0188761	2369000000	10.7758	98.6411	4504
63	广东省	深圳市	1	0	2017	297	291	6	272.718	273.016	286.438	246.821	5	-3.33214	33003	24820	30.4223	0.998238	272.238	272.535	285.933	246.386	0.00335089	0.91385	0.914848	0.959821	0.82707	25.6928	3.04452	0.684777	0.303355	0.147217	0.074897	0.124879	0.00487804	0	0.357143	0	0	2.63906	0.226	40.52	0.0168754	0	11.4312	98.6411	5733
63	广东省	深圳市	1	0	2018	238	221	17	289.222	290.317	276.769	308.25	5	-3.63965	35810	26054	30.0351	0.998534	288.798	289.892	276.364	307.798	0.00175681	0.508108	0.510033	0.486231	0.541537	25.5858	3.09104	0.745184	0.303355	0.042701	-0.214144	-0.177413	0.00487804	0	0.333333	0	0	2.19722	0.243	41.13	0.0147706	0	11.95	98.6411	6939
63	广东省	深圳市	1	0	2019	106	101	5	306.673	310.912	289.692	323.554	5	-5.01109	39014	28995	31.3651	0.997925	306.037	310.267	289.091	322.882	0.00171141	0.524844	0.532098	0.495782	0.553733	25.6735	3.13549	0.731206	0.271754	0.0526009	0.061083	0.162918	0.00487804	0	0.333333	0	0	2.19722	0.253	38.98	0.0139695	0	12.3877	98.6411	7780
63	广东省	深圳市	1	0	2020	29	26	3	319.241	324.67	308.16	321.47	5	-4.58359	41029	28492	26.8993	0.998714	318.831	324.253	307.764	321.056	0.0022568	0.720464	0.732716	0.695456	0.725493	25.7381	3.17805	0.693813	0.224449	0.0492357	0.118079	0.112319	0.00487804	0	0.333333	0	0	2.19722	0.256	37.78	0.0133667	0	13.2707	98.6411	7994
63	广东省	深圳市	1	0	2021	6	6	0	345.328	361.651	327.106	324.56	5	-3.73678	44993	31589	22.485	0.998446	344.791	361.089	326.597	324.056	0.00336889	1.16337	1.21837	1.10198	1.09341	25.8518	3.21888	0.684246	0.213046	0.0475422	0.128841	0.141553	1.51246	0.0001334	0.333333	0	0	2.19722	13468101	36.98	0.0110469	0	14.1537	98.6411	20
65	北京	北京市	1	1	2011	0	0	0	80.78	96.44	76.53	36.81	2	0.296183	33176	24298	0	0.999612	80.7487	96.4026	76.5003	36.7957	0.00442534	0.357479	0.42678	0.338671	0.162897	21.5692	3.3322	0.723701	0.544132	0.0164419	0.43911	0.140164	0.00487804	0	0.333333	0	1	2.19722	0.217	23.09	0.0265076	9.13191e+06	9.50669	0	0
65	北京	北京市	1	1	2012	0	0	0	135.73	153.48	126.63	93.65	2	0.588125	36817	26562	0	0.999857	135.711	153.458	126.612	93.6366	0.00373023	0.506304	0.572516	0.472359	0.349336	21.8832	3.3673	0.756321	0.544132	0.0299557	-0.369251	0.201491	0.00487804	0	0.333333	0	1	2.19722	0.225	22.7	0.0266824	4.00717e+06	9.97633	0	0
65	北京	北京市	1	1	2013	0	0	0	178.97	180.91	183.31	164.67	2	0.356005	40830	29176	0	0.999737	178.923	180.862	183.262	164.627	0.0041001	0.733795	0.741749	0.751589	0.675163	22.1052	3.4012	0.757927	0.544132	0.0192687	0.781699	0.225084	0.00487804	0	0.333333	0	1	2.19722	0.219	22.32	0.0249789	3.541e+06	10.5396	0	0
65	北京	北京市	1	1	2014	0	0	0	190.68	214.08	172.16	147.06	2	0.0969512	44489	31103	0	0.999808	190.643	214.039	172.127	147.032	0.00545401	1.03997	1.16759	0.938962	0.802067	22.3162	3.43399	0.75983	0.544132	0.0197469	0.022258	0.209138	0.00487804	0	0.333333	0	1	2.19722	0.226	21.31	0.0242241	4.431e+06	11.1016	0	0
65	北京	北京市	1	1	2015	0	0	0	222.21	235.6	193.18	230.75	2	-0.36139	48458	33803	0	0.999754	222.155	235.542	193.132	230.693	0.00541679	1.20366	1.2762	1.04642	1.24992	22.613	3.46574	0.672985	0.529386	0.0142284	0.41714	0.13778	0.00487804	0	0.375	0	1	2.07944	0.199	19.74	0.0326672	14785969	11.5107	0	0
65	北京	北京市	1	1	2016	3	0	3	243.143	246.724	234.014	247.924	2	-0.314332	52530	35416	0	0.999601	243.047	246.626	233.921	247.825	0.00588312	1.43044	1.45151	1.37673	1.45857	23.2204	3.49651	0.698646	0.431718	0.020842	1.04452	0.156581	0.00487804	0	0.333333	0	1	2.19722	0.183	19.26	0.0320029	1036440	11.9533	0	0
65	北京	北京市	1	1	2017	1	0	1	269.903	260.839	290.407	262.592	2	-0.406517	57230	37425	0	0.999634	269.805	260.744	290.301	262.496	0.00632511	1.70717	1.64984	1.83686	1.66092	23.1625	3.52636	0.640241	0.431718	0.0179728	0.11049	0.139535	0.00487804	0	0.333333	0	1	2.19722	0.194	19.01	0.0549694	0	12.4822	0	0
65	北京	北京市	1	1	2018	0	0	0	285.414	277.896	286.159	308.901	2	0.097569	62361	39843	0	0.999671	285.32	277.805	286.064	308.8	0.00506485	1.44558	1.4075	1.44935	1.56454	23.1611	3.55535	0.597413	0.431718	0.0188549	0.025835	0.141482	0.00487804	0	0.333333	0	1	2.19722	0.194	18.63	0.0346019	300000	13.0506	0	0
65	北京	北京市	1	1	2019	3	1	2	301.327	297.46	297.681	320.741	2	-0.0106847	67756	43038	0	0.999654	301.223	297.357	297.578	320.63	0.00423934	1.27743	1.26103	1.26197	1.35973	23.4142	3.58352	0.630137	0.431718	0.0184054	0.108077	0.146989	0.00487804	0	0.375	0	1	2.07944	0.212	16.16	0.027662	0	13.5235	0	0
65	北京	北京市	1	1	2020	2	1	1	311.957	308.127	312.771	323.148	2	0.121709	69434	38903	0	0.999646	311.847	308.017	312.66	323.033	0.00291424	0.909119	0.897955	0.91149	0.94173	23.6181	3.61092	0.655597	0.431712	0.0175248	0.161886	0.134256	0.00487804	0	0.333333	0	1	2.19722	0.218	15.83	0.0270667	500000	13.9764	0	18
65	北京	北京市	1	1	2021	2	2	0	342.027	357.242	325.31	322.187	2	-0.0979745	75002	43640	0	0.999444	341.837	357.044	325.13	322.008	0.00363071	1.2418	1.29704	1.18111	1.16977	23.6856	3.63759	0.6463	0.428943	0.0207028	0.015513	0.103611	0.991091	0	0.333333	0	1	2.19722	15972756	18.05	0.0249309	1000000	14.4292	0	4
66	广东省	深圳市	1	1	2011	5	2	3	84.39	92.03	85.48	57.19	5	-0.0873428	18916	14459	34.7775	0.999707	84.3653	92.003	85.4549	57.1732	0.00457581	0.386153	0.421112	0.39114	0.261691	24.2137	2.70805	0.68834	0.539174	0.031856	-0.083606	0.044968	0.00487804	0	0.333333	0	1	2.19722	0.213	46.44	0.026528	283900000	8.63677	98.6411	1
66	广东省	深圳市	1	1	2012	1	0	1	140.84	158.62	129.35	102.99	5	0.302515	21268	16002	32.3629	0.999578	140.781	158.553	129.295	102.947	0.0038249	0.538699	0.606706	0.494751	0.393926	24.3915	2.77259	0.738523	0.539174	0.0417539	0.042942	0.009327	0.00487804	0	0.333333	0	1	2.19722	0.237	44.31	0.0260761	142300000	9.52229	98.6411	2
66	广东省	深圳市	1	1	2013	3	1	2	181.14	189.09	170.74	173.81	5	0.180325	23421	17421	35.5131	0.998132	180.802	188.737	170.421	173.485	0.00389747	0.705988	0.736973	0.665454	0.677419	24.3926	2.83321	0.77851	0.539174	0.0410598	-0.023736	-0.080583	0.00487804	0	0.333333	0	1	2.19722	0.248	43.43	0.024724	162500000	9.70528	98.6411	4
66	广东省	深圳市	1	1	2014	7	1	6	189.26	219.98	153.79	152.26	5	0.0009143	25685	19205	33.0168	0.998499	188.976	219.65	153.559	152.032	0.00466853	0.883566	1.02698	0.717973	0.71083	24.4258	2.89037	0.791154	0.539174	0.0420353	-0.00839	-0.03961	0.00487804	0	0.333333	0	1	2.19722	0.228	42.57	0.0242128	599900000	10.427	98.6411	6
66	广东省	深圳市	1	1	2015	4	1	3	219.99	242.89	176.22	223.94	5	-1.08856	27859	20976	34.3711	0.99828	219.612	242.472	175.917	223.555	0.00500593	1.10125	1.21589	0.882145	1.12103	24.3985	2.94444	0.779422	0.539174	0.0388853	-0.055301	-0.022689	0.00487804	0	0.333333	0	1	2.19722	0.203	41.18	0.0223987	559700000	10.603	98.6411	7
66	广东省	深圳市	1	1	2016	5	2	3	238.046	254.126	221.001	215.941	5	-0.883505	30296	23448	33.729	0.998398	237.665	253.719	220.647	215.596	0.00352498	0.839109	0.895788	0.779025	0.761189	24.4334	2.99573	0.767378	0.539174	0.0423374	-0.052206	0.023575	0.00487804	0	0.333333	0	1	2.19722	0.228	39.91	0.0188761	97557329	10.7758	98.6411	9
66	广东省	深圳市	1	1	2017	4	2	2	272.718	273.016	286.438	246.821	5	-0.997523	33003	24820	30.4223	0.998238	272.238	272.535	285.933	246.386	0.00335089	0.91385	0.914848	0.959821	0.82707	23.4447	3.04452	0.502777	0.409083	0.116359	-0.540195	0.05932	0.00487804	0	0.333333	0	1	2.19722	0.226	40.52	0.0168754	255600000	11.4312	98.6411	9
66	广东省	深圳市	1	0	2018	4	3	1	289.222	290.317	276.769	308.25	5	-0.826881	35810	26054	30.0351	0.998534	288.798	289.892	276.364	307.798	0.00175681	0.508108	0.510033	0.486231	0.541537	23.496	3.09104	0.584406	0.407493	0.0605736	0.052872	0.14869	0.00487804	0	0.333333	0	1	2.19722	0.243	41.13	0.0147706	262300000	11.95	98.6411	14
66	广东省	深圳市	1	0	2019	7	5	2	306.673	310.912	289.692	323.554	5	-1.82844	39014	28995	31.3651	0.997925	306.037	310.267	289.091	322.882	0.00171141	0.524844	0.532098	0.495782	0.553733	23.7992	3.13549	0.600809	0.405877	0.0541713	0.083351	0.145105	0.00487804	0	0.333333	0	1	2.19722	0.253	38.98	0.0139695	224800000	12.3877	98.6411	17
66	广东省	深圳市	1	1	2020	9	6	3	319.241	324.67	308.16	321.47	5	-2.41391	41029	28492	26.8993	0.998714	318.831	324.253	307.764	321.056	0.0022568	0.720464	0.732716	0.695456	0.725493	24.0386	3.17805	0.660481	0.415097	0.0503933	0.3322	0.108301	0.00487804	0	0.333333	0	1	2.19722	0.256	37.78	0.0133667	276800000	13.2707	98.6411	18
66	广东省	深圳市	1	1	2021	0	0	0	345.328	361.651	327.106	324.56	5	-2.02997	44993	31589	22.485	0.998446	344.791	361.089	326.597	324.056	0.00336889	1.16337	1.21837	1.10198	1.09341	24.211	3.21888	0.670954	0.413659	0.0605764	0.231505	0.067874	1.94279	9.489e-05	0.333333	0	1	2.19722	13468101	36.98	0.0110469	328800000	14.1537	98.6411	1
68	广东省	深圳市	0	0	2011	0	0	0	84.39	92.03	85.48	57.19	5	0.302059	18916	14459	34.7775	0.999707	84.3653	92.003	85.4549	57.1732	0.00457581	0.386153	0.421112	0.39114	0.261691	20.88	2.70805	0.560564	0.224547	7.71425	8.10441	0.735093	0.00487804	0	0.333333	0	1	1.62186	0.213	46.44	0.026528	1.41396e+06	8.63677	98.6411	0
68	广东省	深圳市	0	0	2012	0	0	0	140.84	158.62	129.35	102.99	5	0.428268	21268	16002	32.3629	0.999578	140.781	158.553	129.295	102.947	0.0038249	0.538699	0.606706	0.494751	0.393926	20.5392	2.77259	0.614793	0.224547	0.265299	5.2068	0.280792	0.00487804	0	0.333333	0	1	1.90954	0.237	44.31	0.0260761	1.39063e+06	9.52229	98.6411	0
68	广东省	深圳市	0	0	2013	0	0	0	181.14	189.09	170.74	173.81	5	0.294834	23421	17421	35.5131	0.998132	180.802	188.737	170.421	173.485	0.00389747	0.705988	0.736973	0.665454	0.677419	20.1983	2.83321	0.669023	0.224547	0.0466608	2.30918	-0.173509	0.00487804	0	0.333333	0	1	2.19722	0.248	43.43	0.024724	4.1332e+06	9.70528	98.6411	0
68	广东省	深圳市	0	0	2014	1	1	0	189.26	219.98	153.79	152.26	5	-0.0592265	25685	19205	33.0168	0.998499	188.976	219.65	153.559	152.032	0.00466853	0.883566	1.02698	0.717973	0.71083	19.8575	2.89037	0.723252	0.224547	0.728651	-0.588432	-0.62781	0.00487804	0	0.333333	0	0	2.48491	0.228	42.57	0.0242128	4.22892e+06	10.427	98.6411	0
68	广东省	深圳市	0	0	2015	1	1	0	219.99	242.89	176.22	223.94	5	-0.271985	27859	20976	34.3711	0.99828	219.612	242.472	175.917	223.555	0.00500593	1.10125	1.21589	0.882145	1.12103	20.4268	2.94444	0.556803	0.244444	0.369891	0.0777955	-0.307943	0.00487804	0	0.333333	0	0	2.48491	0.203	41.18	0.0223987	2.24988e+06	10.603	98.6411	3
68	广东省	深圳市	0	0	2016	8	7	1	238.046	254.126	221.001	215.941	5	-0.183233	30296	23448	33.729	0.998398	237.665	253.719	220.647	215.596	0.00352498	0.839109	0.895788	0.779025	0.761189	20.9961	2.99573	0.390353	0.26434	0.292686	0.744023	0.011923	0.00487804	0	0.333333	0	0	2.48491	0.228	39.91	0.0188761	0	10.7758	98.6411	5
68	广东省	深圳市	0	0	2017	1	0	1	272.718	273.016	286.438	246.821	5	0.0442185	33003	24820	30.4223	0.998238	272.238	272.535	285.933	246.386	0.00335089	0.91385	0.914848	0.959821	0.82707	21.7542	3.04452	0.610299	0.26434	0.187988	0.387704	0.03448	0.00487804	0	0.363636	0	0	2.3979	0.226	40.52	0.0168754	50000	11.4312	98.6411	13
68	广东省	深圳市	0	0	2018	1	0	1	289.222	290.317	276.769	308.25	5	0.386889	35810	26054	30.0351	0.998534	288.798	289.892	276.364	307.798	0.00175681	0.508108	0.510033	0.486231	0.541537	21.9598	3.09104	0.728095	0.264767	0.403635	-0.501372	-0.137695	0.00487804	0	0.363636	0	0	2.3979	0.243	41.13	0.0147706	0	11.95	98.6411	22
68	广东省	深圳市	0	0	2019	5	0	5	306.673	310.912	289.692	323.554	5	-0.0932724	39014	28995	31.3651	0.997925	306.037	310.267	289.091	322.882	0.00171141	0.524844	0.532098	0.495782	0.553733	22.0547	3.13549	0.747129	0.264767	0.331153	0.093188	0.007613	0.00487804	0	0.444444	1	1	2.19722	0.253	38.98	0.0139695	17948.7	12.3877	98.6411	23
68	广东省	深圳市	0	0	2020	1	0	1	319.241	324.67	308.16	321.47	5	0.124299	41029	28492	26.8993	0.998714	318.831	324.253	307.764	321.056	0.0022568	0.720464	0.732716	0.695456	0.725493	22.0353	3.17805	0.790441	0.264767	0.331439	0.015965	-0.20634	0.00487804	0	0.333333	0	1	2.48491	0.256	37.78	0.0133667	1.09241e+06	13.2707	98.6411	26
68	广东省	深圳市	0	0	2021	0	0	0	345.328	361.651	327.106	324.56	5	0.192693	44993	31589	22.485	0.998446	344.791	361.089	326.597	324.056	0.00336889	1.16337	1.21837	1.10198	1.09341	22.1165	3.21888	0.836634	0.264767	0.0819684	3.09237	-0.16474	1.70142	0	0.333333	0	1	2.48491	13468101	36.98	0.0110469	2.16686e+06	14.1537	98.6411	0
69	广东省	深圳市	1	0	2011	0	0	0	84.39	92.03	85.48	57.19	5	-0.801925	18916	14459	34.7775	0.999707	84.3653	92.003	85.4549	57.1732	0.00457581	0.386153	0.421112	0.39114	0.261691	24.8626	2.70805	0.711698	0.565198	0.0843677	0.000375	0.200355	0.00487804	0	0.545455	0	1	2.3979	0.213	46.44	0.026528	890800000	8.63677	98.6411	0
69	广东省	深圳市	1	0	2012	0	0	0	140.84	158.62	129.35	102.99	5	-0.698859	21268	16002	32.3629	0.999578	140.781	158.553	129.295	102.947	0.0038249	0.538699	0.606706	0.494751	0.393926	25.0137	2.77259	0.699528	0.566182	0.071656	0.28632	0.202691	0.00487804	0	0.5	0	1	2.30259	0.237	44.31	0.0260761	15979768	9.52229	98.6411	0
69	广东省	深圳市	1	0	2013	0	0	0	181.14	189.09	170.74	173.81	5	-0.773556	23421	17421	35.5131	0.998132	180.802	188.737	170.421	173.485	0.00389747	0.705988	0.736973	0.665454	0.677419	25.1992	2.83321	0.685297	0.566319	0.0619825	0.2635	0.199886	0.00487804	0	0.555556	0	1	2.19722	0.248	43.43	0.024724	192400000	9.70528	98.6411	0
69	广东省	深圳市	1	0	2014	1	0	1	189.26	219.98	153.79	152.26	5	-0.841628	25685	19205	33.0168	0.998499	188.976	219.65	153.559	152.032	0.00466853	0.883566	1.02698	0.717973	0.71083	25.2758	2.89037	0.660105	0.568951	0.0610197	0.090985	0.186662	0.00487804	0	0.571429	0	1	2.07944	0.228	42.57	0.0242128	202400000	10.427	98.6411	0
69	广东省	深圳市	1	0	2015	0	0	0	219.99	242.89	176.22	223.94	5	-1.88319	27859	20976	34.3711	0.99828	219.612	242.472	175.917	223.555	0.00500593	1.10125	1.21589	0.882145	1.12103	25.4705	2.94444	0.634098	0.576635	0.067127	0.049421	0.140905	0.00487804	0	0.6	0	1	2.07944	0.203	41.18	0.0223987	86920448	10.603	98.6411	0
69	广东省	深圳市	1	0	2016	0	0	0	238.046	254.126	221.001	215.941	5	-0.85194	30296	23448	33.729	0.998398	237.665	253.719	220.647	215.596	0.00352498	0.839109	0.895788	0.779025	0.761189	25.7092	2.99573	0.671215	0.53468	0.056014	0.100656	0.16194	0.00487804	0	0.571429	0	1	1.94591	0.228	39.91	0.0188761	3590974	10.7758	98.6411	0
69	广东省	深圳市	1	0	2017	0	0	0	272.718	273.016	286.438	246.821	5	-1.16825	33003	24820	30.4223	0.998238	272.238	272.535	285.933	246.386	0.00335089	0.91385	0.914848	0.959821	0.82707	26.1053	3.04452	0.698911	0.53468	0.0526626	0.193346	0.164069	0.00487804	0	0.571429	0	1	1.94591	0.226	40.52	0.0168754	17253612	11.4312	98.6411	0
69	广东省	深圳市	1	0	2018	0	0	0	289.222	290.317	276.769	308.25	5	-0.849838	35810	26054	30.0351	0.998534	288.798	289.892	276.364	307.798	0.00175681	0.508108	0.510033	0.486231	0.541537	26.2497	3.09104	0.737692	0.469972	0.0498966	0.137009	0.158355	0.00487804	0	0.5	0	1	2.07944	0.243	41.13	0.0147706	365900000	11.95	98.6411	0
69	广东省	深圳市	1	0	2019	0	0	0	306.673	310.912	289.692	323.554	5	-1.08438	39014	28995	31.3651	0.997925	306.037	310.267	289.091	322.882	0.00171141	0.524844	0.532098	0.495782	0.553733	26.3951	3.13549	0.749767	0.470062	0.0462297	0.246824	0.1666	0.00487804	0	0.5	0	1	2.07944	0.253	38.98	0.0139695	443200000	12.3877	98.6411	1
69	广东省	深圳市	1	0	2020	0	0	0	319.241	324.67	308.16	321.47	5	-1.18533	41029	28492	26.8993	0.998714	318.831	324.253	307.764	321.056	0.0022568	0.720464	0.732716	0.695456	0.725493	26.3978	3.17805	0.75826	0.470103	0.0344968	0.363899	0.153119	0.00487804	0	0.571429	0	1	1.94591	0.256	37.78	0.0133667	435900000	13.2707	98.6411	1
69	广东省	深圳市	1	0	2021	0	0	0	345.328	361.651	327.106	324.56	5	-1.29988	44993	31589	22.485	0.998446	344.791	361.089	326.597	324.056	0.00336889	1.16337	1.21837	1.10198	1.09341	26.8972	3.21888	0.748394	0.470103	0.0292569	0.253036	0.061936	0.887026	0.00077141	0.571429	0	1	1.94591	13468101	36.98	0.0110469	428700000	14.1537	98.6411	0
70	广东省	深圳市	1	1	2011	0	0	0	84.39	92.03	85.48	57.19	5	0.203472	18916	14459	34.7775	0.999707	84.3653	92.003	85.4549	57.1732	0.00457581	0.386153	0.421112	0.39114	0.261691	21.3223	2.70805	0.495641	0.491365	0.077541	0.172174	0.046862	0.00487804	0	0.363636	0	1	2.3979	0.213	46.44	0.026528	23380871	8.63677	98.6411	0
70	广东省	深圳市	1	1	2012	0	0	0	140.84	158.62	129.35	102.99	5	0.510761	21268	16002	32.3629	0.999578	140.781	158.553	129.295	102.947	0.0038249	0.538699	0.606706	0.494751	0.393926	21.4122	2.77259	0.509238	0.491365	0.0763997	0.291311	0.057634	0.00487804	0	0.4	0	1	2.30259	0.237	44.31	0.0260761	25272601	9.52229	98.6411	0
70	广东省	深圳市	1	1	2013	0	0	0	181.14	189.09	170.74	173.81	5	0.253702	23421	17421	35.5131	0.998132	180.802	188.737	170.421	173.485	0.00389747	0.705988	0.736973	0.665454	0.677419	21.5357	2.83321	0.482769	0.453289	0.0774253	-0.023686	0.060104	0.00487804	0	0.333333	0	1	2.19722	0.248	43.43	0.024724	33554993	9.70528	98.6411	0
70	广东省	深圳市	1	1	2014	1	0	1	189.26	219.98	153.79	152.26	5	0.09221	25685	19205	33.0168	0.998499	188.976	219.65	153.559	152.032	0.00466853	0.883566	1.02698	0.717973	0.71083	21.6819	2.89037	0.51634	0.453289	0.0798596	0.217122	0.058352	0.00487804	0	0.333333	0	1	2.19722	0.228	42.57	0.0242128	38933623	10.427	98.6411	0
70	广东省	深圳市	1	1	2015	1	0	1	219.99	242.89	176.22	223.94	5	-0.27264	27859	20976	34.3711	0.99828	219.612	242.472	175.917	223.555	0.00500593	1.10125	1.21589	0.882145	1.12103	22.1007	2.94444	0.64449	0.391841	0.0752191	0.280434	-0.213387	0.00487804	0	0.333333	0	1	2.19722	0.203	41.18	0.0223987	51303548	10.603	98.6411	0
70	广东省	深圳市	1	1	2016	3	0	3	238.046	254.126	221.001	215.941	5	-0.380146	30296	23448	33.729	0.998398	237.665	253.719	220.647	215.596	0.00352498	0.839109	0.895788	0.779025	0.761189	22.2849	2.99573	0.6724	0.391841	0.06865	0.882775	0.09245	0.00487804	0	0.333333	0	1	2.19722	0.228	39.91	0.0188761	401046	10.7758	98.6411	0
70	广东省	深圳市	1	1	2017	3	1	2	272.718	273.016	286.438	246.821	5	-0.223497	33003	24820	30.4223	0.998238	272.238	272.535	285.933	246.386	0.00335089	0.91385	0.914848	0.959821	0.82707	22.4902	3.04452	0.688177	0.391841	0.0636615	0.186595	0.142512	0.00487804	0	0.375	0	1	2.07944	0.226	40.52	0.0168754	1118088	11.4312	98.6411	0
70	广东省	深圳市	1	1	2018	4	1	3	289.222	290.317	276.769	308.25	5	0.124927	35810	26054	30.0351	0.998534	288.798	289.892	276.364	307.798	0.00175681	0.508108	0.510033	0.486231	0.541537	22.7	3.09104	0.694881	0.391841	0.0185366	0.042559	0.149733	0.00487804	0	0.333333	0	1	2.19722	0.243	41.13	0.0147706	2653669	11.95	98.6411	0
70	广东省	深圳市	1	1	2019	2	1	1	306.673	310.912	289.692	323.554	5	-1.02308	39014	28995	31.3651	0.997925	306.037	310.267	289.091	322.882	0.00171141	0.524844	0.532098	0.495782	0.553733	22.6819	3.13549	0.5931	0.36174	0.0276507	-0.241438	0.144398	0.00487804	0	0.333333	0	1	2.19722	0.253	38.98	0.0139695	4.00064e+06	12.3877	98.6411	0
70	广东省	深圳市	1	1	2020	6	4	2	319.241	324.67	308.16	321.47	5	-0.493085	41029	28492	26.8993	0.998714	318.831	324.253	307.764	321.056	0.0022568	0.720464	0.732716	0.695456	0.725493	23.0344	3.17805	0.705036	0.361042	0.0298556	0.091044	0.019902	0.00487804	0	0.375	0	1	2.07944	0.256	37.78	0.0133667	8.08849e+06	13.2707	98.6411	0
70	广东省	深圳市	1	1	2021	0	0	0	345.328	361.651	327.106	324.56	5	-0.207363	44993	31589	22.485	0.998446	344.791	361.089	326.597	324.056	0.00336889	1.16337	1.21837	1.10198	1.09341	22.8424	3.21888	0.697191	0.370702	0.0293909	-0.027865	-0.219158	1.34768	5.349e-05	0.333333	0	1	2.19722	13468101	36.98	0.0110469	12176342	14.1537	98.6411	1
78	广东省	深圳市	1	0	2011	0	0	0	84.39	92.03	85.48	57.19	5	-0.101	18916	14459	34.7775	0.999707	84.3653	92.003	85.4549	57.1732	0.00457581	0.386153	0.421112	0.39114	0.261691	22.2992	2.99573	0.799178	0.276556	0.0442179	0.326572	0.066065	0.00487804	0	0.363636	0	0	2.3979	0.213	46.44	0.026528	12295839	8.63677	98.6411	0
78	广东省	深圳市	1	0	2012	0	0	0	140.84	158.62	129.35	102.99	5	0.15227	21268	16002	32.3629	0.999578	140.781	158.553	129.295	102.947	0.0038249	0.538699	0.606706	0.494751	0.393926	22.492	3.04452	0.819736	0.276556	0.0461735	0.2098	0.099685	0.00487804	0	0.363636	0	0	2.3979	0.237	44.31	0.0260761	6.91064e+06	9.52229	98.6411	0
78	广东省	深圳市	1	0	2013	0	0	0	181.14	189.09	170.74	173.81	5	-0.122396	23421	17421	35.5131	0.998132	180.802	188.737	170.421	173.485	0.00389747	0.705988	0.736973	0.665454	0.677419	22.8051	3.09104	0.764565	0.24662	0.0425694	0.245467	0.155732	0.00487804	0	0.333333	0	0	2.19722	0.248	43.43	0.024724	24088188	9.70528	98.6411	0
78	广东省	深圳市	1	0	2014	1	1	0	189.26	219.98	153.79	152.26	5	-0.45711	25685	19205	33.0168	0.998499	188.976	219.65	153.559	152.032	0.00466853	0.883566	1.02698	0.717973	0.71083	22.9883	3.13549	0.814926	0.24662	0.0400274	0.2263	0.045567	0.00487804	0	0.363636	0	0	2.3979	0.228	42.57	0.0242128	57815061	10.427	98.6411	0
78	广东省	深圳市	1	0	2015	0	0	0	219.99	242.89	176.22	223.94	5	-1.14261	27859	20976	34.3711	0.99828	219.612	242.472	175.917	223.555	0.00500593	1.10125	1.21589	0.882145	1.12103	23.2698	3.17805	0.832078	0.239804	0.0420343	0.134191	0.264155	0.00487804	0	0.363636	0	0	2.3979	0.203	41.18	0.0223987	56852389	10.603	98.6411	1
78	广东省	深圳市	1	0	2016	0	0	0	238.046	254.126	221.001	215.941	5	-1.10739	30296	23448	33.729	0.998398	237.665	253.719	220.647	215.596	0.00352498	0.839109	0.895788	0.779025	0.761189	23.5364	3.21888	0.647212	0.459346	0.0336564	0.223803	0.124385	0.00487804	0	0.428571	0	0	1.94591	0.228	39.91	0.0188761	28899077	10.7758	98.6411	2
78	广东省	深圳市	1	0	2017	0	0	0	272.718	273.016	286.438	246.821	5	-0.555405	33003	24820	30.4223	0.998238	272.238	272.535	285.933	246.386	0.00335089	0.91385	0.914848	0.959821	0.82707	24.1529	3.2581	0.790373	0.459623	0.0266243	0.832999	0.13343	0.00487804	0	0.428571	0	0	1.94591	0.226	40.52	0.0168754	20318777	11.4312	98.6411	2
78	广东省	深圳市	1	0	2018	3	1	2	289.222	290.317	276.769	308.25	5	-0.149059	35810	26054	30.0351	0.998534	288.798	289.892	276.364	307.798	0.00175681	0.508108	0.510033	0.486231	0.541537	24.4399	3.29584	0.825944	0.459623	0.030602	0.538952	0.107147	0.00487804	0	0.428571	0	0	1.94591	0.243	41.13	0.0147706	24959061	11.95	98.6411	3
78	广东省	深圳市	1	0	2019	0	0	0	306.673	310.912	289.692	323.554	5	-0.073248	39014	28995	31.3651	0.997925	306.037	310.267	289.091	322.882	0.00171141	0.524844	0.532098	0.495782	0.553733	24.4409	3.3322	0.809302	0.440329	0.0290003	0.081077	0.068612	0.00487804	0	0.333333	0	0	2.19722	0.253	38.98	0.0139695	18585629	12.3877	98.6411	3
78	广东省	深圳市	1	0	2020	0	0	0	319.241	324.67	308.16	321.47	5	-0.682804	41029	28492	26.8993	0.998714	318.831	324.253	307.764	321.056	0.0022568	0.720464	0.732716	0.695456	0.725493	24.4051	3.3673	0.811438	0.44221	0.0265654	-0.035433	-0.005383	0.00487804	0	0.333333	0	0	2.19722	0.256	37.78	0.0133667	9.9162e+06	13.2707	98.6411	3
78	广东省	深圳市	1	0	2021	0	0	0	345.328	361.651	327.106	324.56	5	-0.110672	44993	31589	22.485	0.998446	344.791	361.089	326.597	324.056	0.00336889	1.16337	1.21837	1.10198	1.09341	24.3504	3.4012	0.805651	0.44221	0.0286839	0.025763	0.034852	1.06087	0.0107355	0.333333	0	0	2.19722	13468101	36.98	0.0110469	1.24678e+06	14.1537	98.6411	0
88	广东省	深圳市	1	0	2011	0	0	0	84.39	92.03	85.48	57.19	5	0.16047	18916	14459	34.7775	0.999707	84.3653	92.003	85.4549	57.1732	0.00457581	0.386153	0.421112	0.39114	0.261691	22.4123	2.70805	0.0770735	0.673695	0.157694	-0.134743	0.097937	0.00487804	0	0.333333	0	1	2.19722	0.213	46.44	0.026528	3.0301e+06	8.63677	98.6411	0
88	广东省	深圳市	1	0	2012	0	0	0	140.84	158.62	129.35	102.99	5	0.368753	21268	16002	32.3629	0.999578	140.781	158.553	129.295	102.947	0.0038249	0.538699	0.606706	0.494751	0.393926	22.3896	2.77259	0.0749291	0.673695	0.189211	-0.122776	0.089778	0.00487804	0	0.333333	0	1	2.19722	0.237	44.31	0.0260761	14296030	9.52229	98.6411	0
88	广东省	深圳市	1	0	2013	0	0	0	181.14	189.09	170.74	173.81	5	0.0775364	23421	17421	35.5131	0.998132	180.802	188.737	170.421	173.485	0.00389747	0.705988	0.736973	0.665454	0.677419	22.4437	2.83321	0.0859551	0.673695	0.159607	-0.027711	0.084924	0.00487804	0	0.333333	0	1	2.19722	0.248	43.43	0.024724	365524	9.70528	98.6411	0
88	广东省	深圳市	1	0	2014	0	0	0	189.26	219.98	153.79	152.26	5	-0.49768	25685	19205	33.0168	0.998499	188.976	219.65	153.559	152.032	0.00466853	0.883566	1.02698	0.717973	0.71083	22.644	2.89037	0.188218	0.673695	0.179578	-0.022245	0.088929	0.00487804	0	0.333333	0	1	2.19722	0.228	42.57	0.0242128	720012	10.427	98.6411	0
88	广东省	深圳市	1	0	2015	0	0	0	219.99	242.89	176.22	223.94	5	-0.817138	27859	20976	34.3711	0.99828	219.612	242.472	175.917	223.555	0.00500593	1.10125	1.21589	0.882145	1.12103	22.7874	2.94444	0.229364	0.673695	0.273076	-0.172638	0.090015	0.00487804	0	0.333333	0	1	2.19722	0.203	41.18	0.0223987	597400	10.603	98.6411	0
88	广东省	深圳市	1	0	2016	2	1	1	238.046	254.126	221.001	215.941	5	-0.0372412	30296	23448	33.729	0.998398	237.665	253.719	220.647	215.596	0.00352498	0.839109	0.895788	0.779025	0.761189	22.8343	2.99573	0.215342	0.673695	0.227203	0.139907	0.061318	0.00487804	0	0.333333	0	1	2.19722	0.228	39.91	0.0188761	0	10.7758	98.6411	0
88	广东省	深圳市	1	0	2017	1	1	0	272.718	273.016	286.438	246.821	5	-0.418182	33003	24820	30.4223	0.998238	272.238	272.535	285.933	246.386	0.00335089	0.91385	0.914848	0.959821	0.82707	22.9529	3.04452	0.238875	0.673695	0.274604	0.211611	0.063869	0.00487804	0	0.333333	0	1	2.19722	0.226	40.52	0.0168754	0	11.4312	98.6411	0
88	广东省	深圳市	1	0	2018	1	1	0	289.222	290.317	276.769	308.25	5	0.0440355	35810	26054	30.0351	0.998534	288.798	289.892	276.364	307.798	0.00175681	0.508108	0.510033	0.486231	0.541537	23.0564	3.09104	0.248857	0.673695	0.253786	0.17376	0.065557	0.00487804	0	0.333333	0	1	2.19722	0.243	41.13	0.0147706	0	11.95	98.6411	0
88	广东省	深圳市	1	0	2019	2	1	1	306.673	310.912	289.692	323.554	5	-0.0030412	39014	28995	31.3651	0.997925	306.037	310.267	289.091	322.882	0.00171141	0.524844	0.532098	0.495782	0.553733	23.1227	3.13549	0.257485	0.673695	0.174336	0.470478	0.049538	0.00487804	0	0.333333	0	1	2.19722	0.253	38.98	0.0139695	4401000	12.3877	98.6411	0
88	广东省	深圳市	1	0	2020	0	0	0	319.241	324.67	308.16	321.47	5	-0.120955	41029	28492	26.8993	0.998714	318.831	324.253	307.764	321.056	0.0022568	0.720464	0.732716	0.695456	0.725493	23.2967	3.17805	0.2492	0.67483	0.204473	-0.104789	0.042526	0.00487804	0	0.307692	0	1	2.07944	0.256	37.78	0.0133667	1000000	13.2707	98.6411	0
88	广东省	深圳市	1	0	2021	0	0	0	345.328	361.651	327.106	324.56	5	0.0010002	44993	31589	22.485	0.998446	344.791	361.089	326.597	324.056	0.00336889	1.16337	1.21837	1.10198	1.09341	23.3588	3.21888	0.26846	0.67483	0.186651	0.279918	0.048267	1.12292	0	0.333333	0	1	2.19722	13468101	36.98	0.0110469	-2401000	14.1537	98.6411	0
89	广东省	深圳市	1	0	2011	0	0	0	84.39	92.03	85.48	57.19	5	0.130378	18916	14459	34.7775	0.999707	84.3653	92.003	85.4549	57.1732	0.00457581	0.386153	0.421112	0.39114	0.261691	22.9386	2.63906	0.251293	0.613556	0.0317726	0.22842	0.104954	0.00487804	0	0.333333	0	1	2.19722	0.213	46.44	0.026528	3.42972e+06	8.63677	98.6411	0
89	广东省	深圳市	1	0	2012	0	0	0	140.84	158.62	129.35	102.99	5	0.316881	21268	16002	32.3629	0.999578	140.781	158.553	129.295	102.947	0.0038249	0.538699	0.606706	0.494751	0.393926	23.0653	2.70805	0.293495	0.613552	0.0323317	0.059982	0.082547	0.00487804	0	0.333333	0	1	2.19722	0.237	44.31	0.0260761	2273398	9.52229	98.6411	1
89	广东省	深圳市	1	0	2013	0	0	0	181.14	189.09	170.74	173.81	5	0.337018	23421	17421	35.5131	0.998132	180.802	188.737	170.421	173.485	0.00389747	0.705988	0.736973	0.665454	0.677419	23.1965	2.77259	0.341296	0.612997	0.0329659	0.029568	0.067145	0.00487804	0	0.333333	0	1	2.19722	0.248	43.43	0.024724	3.10375e+06	9.70528	98.6411	1
89	广东省	深圳市	1	0	2014	0	0	0	189.26	219.98	153.79	152.26	5	0.14404	25685	19205	33.0168	0.998499	188.976	219.65	153.559	152.032	0.00466853	0.883566	1.02698	0.717973	0.71083	23.2647	2.83321	0.376038	0.612995	0.0291985	0.167635	0.035304	0.00487804	0	0.333333	0	1	2.19722	0.228	42.57	0.0242128	4.34351e+06	10.427	98.6411	1
89	广东省	深圳市	1	0	2015	0	0	0	219.99	242.89	176.22	223.94	5	-0.631807	27859	20976	34.3711	0.99828	219.612	242.472	175.917	223.555	0.00500593	1.10125	1.21589	0.882145	1.12103	23.2044	2.89037	0.142207	0.569686	0.0196531	-0.00698	0.058636	0.00487804	0	0.333333	0	1	2.19722	0.203	41.18	0.0223987	4200000	10.603	98.6411	1
89	广东省	深圳市	1	0	2016	0	0	0	238.046	254.126	221.001	215.941	5	-0.382539	30296	23448	33.729	0.998398	237.665	253.719	220.647	215.596	0.00352498	0.839109	0.895788	0.779025	0.761189	23.2474	2.94444	0.141008	0.569686	0.027808	0.028368	0.054823	0.00487804	0	0.333333	0	1	2.19722	0.228	39.91	0.0188761	6.29999e+06	10.7758	98.6411	1
89	广东省	深圳市	1	0	2017	0	0	0	272.718	273.016	286.438	246.821	5	-0.546828	33003	24820	30.4223	0.998238	272.238	272.535	285.933	246.386	0.00335089	0.91385	0.914848	0.959821	0.82707	23.2972	2.99573	0.144604	0.569686	0.0275209	0.093699	0.061533	0.00487804	0	0.333333	0	1	2.19722	0.226	40.52	0.0168754	4.84447e+06	11.4312	98.6411	1
89	广东省	深圳市	1	0	2018	0	0	0	289.222	290.317	276.769	308.25	5	-0.310956	35810	26054	30.0351	0.998534	288.798	289.892	276.364	307.798	0.00175681	0.508108	0.510033	0.486231	0.541537	23.3225	3.04452	0.13351	0.569686	0.0288141	0.083843	0.059605	0.00487804	0	0.333333	0	1	2.19722	0.243	41.13	0.0147706	3.94335e+06	11.95	98.6411	1
89	广东省	深圳市	1	0	2019	2	2	0	306.673	310.912	289.692	323.554	5	-0.772715	39014	28995	31.3651	0.997925	306.037	310.267	289.091	322.882	0.00171141	0.524844	0.532098	0.495782	0.553733	23.3639	3.09104	0.138555	0.569686	0.0303425	0.057601	0.051027	0.00487804	0	0.333333	0	1	2.19722	0.253	38.98	0.0139695	3875142	12.3877	98.6411	1
89	广东省	深圳市	1	0	2020	0	0	0	319.241	324.67	308.16	321.47	5	-0.581408	41029	28492	26.8993	0.998714	318.831	324.253	307.764	321.056	0.0022568	0.720464	0.732716	0.695456	0.725493	23.4391	3.13549	0.210235	0.569686	0.0453963	-0.212741	0.003204	0.00487804	0	0.333333	0	1	2.19722	0.256	37.78	0.0133667	2052797	13.2707	98.6411	2
89	广东省	深圳市	1	0	2021	0	0	0	345.328	361.651	327.106	324.56	5	-0.476194	44993	31589	22.485	0.998446	344.791	361.089	326.597	324.056	0.00336889	1.16337	1.21837	1.10198	1.09341	23.994	3.17805	0.547947	0.569686	0.0422726	0.103079	-0.001685	1.11807	1.762e-05	0.333333	0	1	2.19722	13468101	36.98	0.0110469	230452	14.1537	98.6411	0
90	广东省	深圳市	1	0	2011	0	0	0	84.39	92.03	85.48	57.19	5	-0.125491	18916	14459	34.7775	0.999707	84.3653	92.003	85.4549	57.1732	0.00457581	0.386153	0.421112	0.39114	0.261691	22.7382	2.94444	0.590704	0.363494	0.038515	0.000216	0.052466	0.00487804	0	0.5	1	1	1.79176	0.213	46.44	0.026528	5.74906e+06	8.63677	98.6411	0
90	广东省	深圳市	1	0	2012	0	0	0	140.84	158.62	129.35	102.99	5	0.0771614	21268	16002	32.3629	0.999578	140.781	158.553	129.295	102.947	0.0038249	0.538699	0.606706	0.494751	0.393926	22.8725	2.99573	0.624482	0.363494	0.0439747	-0.13155	0.079523	0.00487804	0	0.428571	0	1	1.94591	0.237	44.31	0.0260761	8.61772e+06	9.52229	98.6411	0
90	广东省	深圳市	1	0	2013	0	0	0	181.14	189.09	170.74	173.81	5	-0.12288	23421	17421	35.5131	0.998132	180.802	188.737	170.421	173.485	0.00389747	0.705988	0.736973	0.665454	0.677419	23.0048	3.04452	0.655718	0.363494	0.0294453	0.465281	0.114807	0.00487804	0	0.428571	0	1	1.94591	0.248	43.43	0.024724	0	9.70528	98.6411	0
90	广东省	深圳市	1	0	2014	0	0	0	189.26	219.98	153.79	152.26	5	-0.0410784	25685	19205	33.0168	0.998499	188.976	219.65	153.559	152.032	0.00466853	0.883566	1.02698	0.717973	0.71083	23.1236	3.09104	0.664769	0.363494	0.0269351	0.173864	0.119275	0.00487804	0	0.428571	0	1	1.94591	0.228	42.57	0.0242128	21509788	10.427	98.6411	0
90	广东省	深圳市	1	0	2015	1	0	1	219.99	242.89	176.22	223.94	5	-0.574832	27859	20976	34.3711	0.99828	219.612	242.472	175.917	223.555	0.00500593	1.10125	1.21589	0.882145	1.12103	23.5299	3.13549	0.625577	0.234748	0.024365	0.192321	0.079311	0.00487804	0	0.428571	0	1	1.94591	0.203	41.18	0.0223987	1.38576e+06	10.603	98.6411	0
90	广东省	深圳市	1	0	2016	2	0	2	238.046	254.126	221.001	215.941	5	-0.335531	30296	23448	33.729	0.998398	237.665	253.719	220.647	215.596	0.00352498	0.839109	0.895788	0.779025	0.761189	23.6829	3.17805	0.671569	0.234748	0.0264312	-0.017215	0.07119	0.00487804	0	0.428571	0	1	1.94591	0.228	39.91	0.0188761	30000	10.7758	98.6411	0
90	广东省	深圳市	1	0	2017	0	0	0	272.718	273.016	286.438	246.821	5	-0.505471	33003	24820	30.4223	0.998238	272.238	272.535	285.933	246.386	0.00335089	0.91385	0.914848	0.959821	0.82707	23.9734	3.21888	0.74455	0.234748	0.0331427	0.087063	0.092574	0.00487804	0	0.428571	0	1	1.94591	0.226	40.52	0.0168754	800000	11.4312	98.6411	0
90	广东省	深圳市	1	0	2018	13	9	4	289.222	290.317	276.769	308.25	5	0.0368705	35810	26054	30.0351	0.998534	288.798	289.892	276.364	307.798	0.00175681	0.508108	0.510033	0.486231	0.541537	24.1809	3.2581	0.724716	0.234748	0.0273396	0.512607	0.101181	0.00487804	0	0.428571	0	1	1.94591	0.243	41.13	0.0147706	1010000	11.95	98.6411	0
90	广东省	深圳市	1	0	2019	14	8	6	306.673	310.912	289.692	323.554	5	-0.13517	39014	28995	31.3651	0.997925	306.037	310.267	289.091	322.882	0.00171141	0.524844	0.532098	0.495782	0.553733	24.4199	3.29584	0.760364	0.234748	0.0242912	0.436438	0.134103	0.00487804	0	0.428571	0	1	1.94591	0.253	38.98	0.0139695	315010	12.3877	98.6411	5
90	广东省	深圳市	1	0	2020	9	8	1	319.241	324.67	308.16	321.47	5	-0.551299	41029	28492	26.8993	0.998714	318.831	324.253	307.764	321.056	0.0022568	0.720464	0.732716	0.695456	0.725493	24.6151	3.3322	0.774743	0.234748	0.0203161	0.167703	0.143859	0.00487804	0	0.5	0	1	1.79176	0.256	37.78	0.0133667	7458270	13.2707	98.6411	13
90	广东省	深圳市	1	0	2021	8	7	1	345.328	361.651	327.106	324.56	5	-0.242689	44993	31589	22.485	0.998446	344.791	361.089	326.597	324.056	0.00336889	1.16337	1.21837	1.10198	1.09341	24.8147	3.3673	0.785596	0.234748	0.0188913	0.358816	0.163566	0.968943	0.00014224	0.375	0	1	2.07944	13468101	36.98	0.0110469	14601530	14.1537	98.6411	3
96	广东省	深圳市	0	0	2011	0	0	0	84.39	92.03	85.48	57.19	5	0.422209	18916	14459	34.7775	0.999707	84.3653	92.003	85.4549	57.1732	0.00457581	0.386153	0.421112	0.39114	0.261691	21.4113	2.56495	0.0887114	0.576082	0.0574133	0.058874	0.053224	0.00487804	0	0.363636	0	1	2.3979	0.213	46.44	0.026528	23025.5	8.63677	98.6411	0
96	广东省	深圳市	0	0	2012	0	0	0	140.84	158.62	129.35	102.99	5	0.587147	21268	16002	32.3629	0.999578	140.781	158.553	129.295	102.947	0.0038249	0.538699	0.606706	0.494751	0.393926	21.4114	2.63906	0.0931204	0.576082	0.0384457	-0.339643	0.011618	0.00487804	0	0.363636	0	1	2.3979	0.237	44.31	0.0260761	0	9.52229	98.6411	0
96	广东省	深圳市	0	0	2013	0	0	0	181.14	189.09	170.74	173.81	5	0.252159	23421	17421	35.5131	0.998132	180.802	188.737	170.421	173.485	0.00389747	0.705988	0.736973	0.665454	0.677419	21.4403	2.70805	0.0857419	0.576082	0.0472743	-0.100381	0.03716	0.00487804	0	0.363636	0	1	2.3979	0.248	43.43	0.024724	261514	9.70528	98.6411	0
96	广东省	深圳市	0	0	2014	0	0	0	189.26	219.98	153.79	152.26	5	-0.0928928	25685	19205	33.0168	0.998499	188.976	219.65	153.559	152.032	0.00466853	0.883566	1.02698	0.717973	0.71083	21.4328	2.77259	0.0703586	0.576082	0.0483684	0.160775	0.023177	0.00487804	0	0.363636	0	1	2.3979	0.228	42.57	0.0242128	326433	10.427	98.6411	0
96	广东省	深圳市	0	0	2015	0	0	0	219.99	242.89	176.22	223.94	5	-0.417213	27859	20976	34.3711	0.99828	219.612	242.472	175.917	223.555	0.00500593	1.10125	1.21589	0.882145	1.12103	21.5194	2.83321	0.0892185	0.554113	0.0499146	-0.009966	0.076415	0.00487804	0	0.363636	0	1	2.3979	0.203	41.18	0.0223987	1.25169e+06	10.603	98.6411	0
96	广东省	深圳市	0	0	2016	0	0	0	238.046	254.126	221.001	215.941	5	-0.142513	30296	23448	33.729	0.998398	237.665	253.719	220.647	215.596	0.00352498	0.839109	0.895788	0.779025	0.761189	21.6111	2.89037	0.0564805	0.555436	0.0521015	-0.092942	0.137303	0.00487804	0	0.363636	0	1	2.3979	0.228	39.91	0.0188761	114000	10.7758	98.6411	0
96	广东省	深圳市	0	0	2017	0	0	0	272.718	273.016	286.438	246.821	5	0.107143	33003	24820	30.4223	0.998238	272.238	272.535	285.933	246.386	0.00335089	0.91385	0.914848	0.959821	0.82707	21.6606	2.94444	0.0610962	0.555436	0.0381117	0.373527	0.065862	0.00487804	0	0.363636	0	1	2.3979	0.226	40.52	0.0168754	0	11.4312	98.6411	0
96	广东省	深圳市	0	0	2018	8	0	8	289.222	290.317	276.769	308.25	5	0.36686	35810	26054	30.0351	0.998534	288.798	289.892	276.364	307.798	0.00175681	0.508108	0.510033	0.486231	0.541537	21.6967	2.99573	0.0645327	0.555436	0.0284312	0.330623	0.045586	0.00487804	0	0.363636	0	1	2.3979	0.243	41.13	0.0147706	10000	11.95	98.6411	0
96	广东省	深圳市	0	0	2019	4	0	4	306.673	310.912	289.692	323.554	5	0.471992	39014	28995	31.3651	0.997925	306.037	310.267	289.091	322.882	0.00171141	0.524844	0.532098	0.495782	0.553733	21.804	3.04452	0.0714295	0.555436	0.0286411	-0.018806	0.049273	0.00487804	0	0.363636	0	1	2.3979	0.253	38.98	0.0139695	10000	12.3877	98.6411	0
96	广东省	深圳市	0	0	2020	0	0	0	319.241	324.67	308.16	321.47	5	0.382261	41029	28492	26.8993	0.998714	318.831	324.253	307.764	321.056	0.0022568	0.720464	0.732716	0.695456	0.725493	21.847	3.09104	0.0702304	0.555436	0.0381099	-0.242911	0.047552	0.00487804	0	0.363636	0	1	2.3979	0.256	37.78	0.0133667	12250	13.2707	98.6411	0
96	广东省	深圳市	0	0	2021	0	0	0	345.328	361.651	327.106	324.56	5	0.412061	44993	31589	22.485	0.998446	344.791	361.089	326.597	324.056	0.00336889	1.16337	1.21837	1.10198	1.09341	21.8495	3.13549	0.0550242	0.555436	0.0329546	0.318102	0.024415	1.54836	0	0.363636	0	1	2.3979	13468101	36.98	0.0110469	14500	14.1537	98.6411	0
99	广东省	深圳市	0	0	2011	0	0	0	84.39	92.03	85.48	57.19	5	-0.0949799	18916	14459	34.7775	0.999707	84.3653	92.003	85.4549	57.1732	0.00457581	0.386153	0.421112	0.39114	0.261691	21.7206	2.56495	0.3603	0.466457	0.0853243	0.122311	0.084468	0.00487804	0	0.333333	0	1	2.70805	0.213	46.44	0.026528	42819759	8.63677	98.6411	0
99	广东省	深圳市	0	0	2012	0	0	0	140.84	158.62	129.35	102.99	5	-0.006704	21268	16002	32.3629	0.999578	140.781	158.553	129.295	102.947	0.0038249	0.538699	0.606706	0.494751	0.393926	21.9849	2.63906	0.435512	0.466457	0.0837953	0.106163	0.077841	0.00487804	0	0.333333	0	1	2.70805	0.237	44.31	0.0260761	49407299	9.52229	98.6411	0
99	广东省	深圳市	0	0	2013	0	0	0	181.14	189.09	170.74	173.81	5	-0.0202953	23421	17421	35.5131	0.998132	180.802	188.737	170.421	173.485	0.00389747	0.705988	0.736973	0.665454	0.677419	22.0687	2.70805	0.360138	0.421828	0.0980647	0.087771	0.087435	0.00487804	0	0.333333	0	1	2.70805	0.248	43.43	0.024724	54988912	9.70528	98.6411	0
99	广东省	深圳市	0	0	2014	1	0	1	189.26	219.98	153.79	152.26	5	-0.566756	25685	19205	33.0168	0.998499	188.976	219.65	153.559	152.032	0.00466853	0.883566	1.02698	0.717973	0.71083	22.2172	2.77259	0.388661	0.395288	0.0921666	0.127961	0.080805	0.00487804	0	0.333333	0	1	2.70805	0.228	42.57	0.0242128	58434785	10.427	98.6411	0
99	广东省	深圳市	0	0	2015	0	0	0	219.99	242.89	176.22	223.94	5	-1.03881	27859	20976	34.3711	0.99828	219.612	242.472	175.917	223.555	0.00500593	1.10125	1.21589	0.882145	1.12103	22.325	2.83321	0.432835	0.386291	0.0943816	-0.037119	0.062656	0.00487804	0	0.333333	0	1	2.70805	0.203	41.18	0.0223987	54986690	10.603	98.6411	0
99	广东省	深圳市	0	0	2016	0	0	0	238.046	254.126	221.001	215.941	5	-0.543413	30296	23448	33.729	0.998398	237.665	253.719	220.647	215.596	0.00352498	0.839109	0.895788	0.779025	0.761189	22.3111	2.89037	0.412218	0.386291	0.0861978	-0.091108	0.031527	0.00487804	0	0.384615	0	1	2.56495	0.228	39.91	0.0188761	3.23768e+06	10.7758	98.6411	0
99	广东省	深圳市	0	0	2017	0	0	0	272.718	273.016	286.438	246.821	5	-0.207743	33003	24820	30.4223	0.998238	272.238	272.535	285.933	246.386	0.00335089	0.91385	0.914848	0.959821	0.82707	22.4499	2.94444	0.455037	0.386291	0.0998148	0.083483	0.032184	0.00487804	0	0.333333	0	1	2.70805	0.226	40.52	0.0168754	6.7932e+06	11.4312	98.6411	0
99	广东省	深圳市	0	0	2018	0	0	0	289.222	290.317	276.769	308.25	5	0.228289	35810	26054	30.0351	0.998534	288.798	289.892	276.364	307.798	0.00175681	0.508108	0.510033	0.486231	0.541537	22.4573	2.99573	0.434482	0.386291	0.0993235	0.122952	0.050797	0.00487804	0	0.333333	0	1	2.63906	0.243	41.13	0.0147706	55614131	11.95	98.6411	0
99	广东省	深圳市	0	0	2019	0	0	0	306.673	310.912	289.692	323.554	5	0.0632523	39014	28995	31.3651	0.997925	306.037	310.267	289.091	322.882	0.00171141	0.524844	0.532098	0.495782	0.553733	22.4917	3.04452	0.421481	0.386291	0.0794355	0.099147	0.064038	0.00487804	0	0.333333	0	1	2.63906	0.253	38.98	0.0139695	39067184	12.3877	98.6411	0
99	广东省	深圳市	0	0	2020	0	0	0	319.241	324.67	308.16	321.47	5	-0.0496717	41029	28492	26.8993	0.998714	318.831	324.253	307.764	321.056	0.0022568	0.720464	0.732716	0.695456	0.725493	22.4303	3.09104	0.347693	0.386291	0.0899102	-0.005674	0.061132	0.00487804	0	0.333333	0	1	2.63906	0.256	37.78	0.0133667	43297791	13.2707	98.6411	0
99	广东省	深圳市	0	0	2021	0	0	0	345.328	361.651	327.106	324.56	5	-0.0306992	44993	31589	22.485	0.998446	344.791	361.089	326.597	324.056	0.00336889	1.16337	1.21837	1.10198	1.09341	22.6129	3.13549	0.251649	0.30179	0.0397119	0.078522	0.058205	1.20762	9.023e-07	0.3125	0	1	2.77259	13468101	36.98	0.0110469	47528399	14.1537	98.6411	0
100	广东省	惠州市	1	0	2011	72	48	24	69.23	71.13	69.89	61.74	5	-0.973001	18916	14459	12.0042	0.999707	69.2097	71.1092	69.8695	61.7219	0.00335224	0.232076	0.238445	0.234288	0.206967	25.0275	2.30259	0.739467	0.097989	0.0460836	0.17205	0.089419	0.00487804	0	0.375	1	0	2.07944	0.213	58.44	0.026528	0	11.6524	115.189	112
100	广东省	惠州市	1	0	2012	101	68	33	110.86	112.08	107.76	112.47	5	-0.687638	21268	16002	13.4112	0.999578	110.813	112.033	107.715	112.423	0.00263574	0.292198	0.295414	0.284027	0.296442	25.1021	2.3979	0.74628	0.097989	0.0552747	0.143154	0.064415	0.00487804	0	0.375	1	0	2.07944	0.237	58.17	0.0260761	1380000000	12.1904	115.189	243
100	广东省	惠州市	1	0	2013	88	66	22	150.29	144.25	142.17	184.95	5	-1.05897	23421	17421	17.0797	0.998132	150.009	143.981	141.904	184.605	0.0043225	0.649629	0.623521	0.61453	0.799446	25.081	2.48491	0.744391	0.097354	0.058562	0.228598	0.143549	0.00487804	0	0.333333	1	0	2.19722	0.248	57.89	0.024724	2218718	12.4795	115.189	452
100	广东省	惠州市	1	0	2014	164	125	39	159.94	176.69	132.35	154.76	5	-1.61391	25685	19205	16.7924	0.998499	159.7	176.425	132.151	154.528	0.00427789	0.684206	0.75586	0.566179	0.662046	25.2545	2.56495	0.710795	0.087869	0.060269	0.184058	0.180814	0.00487804	0	0.333333	1	0	2.19722	0.228	56.56	0.0242128	1901000000	12.9526	115.189	777
100	广东省	惠州市	1	0	2015	258	207	51	191.44	197.79	156.98	233.11	5	-2.75849	27859	20976	18.6686	0.99828	191.111	197.45	156.71	232.709	0.00388224	0.743216	0.767868	0.609434	0.904989	25.4396	2.63906	0.663286	0.087939	0.0649553	0.035147	0.100171	0.00487804	0	0.333333	1	0	2.48491	0.203	54.97	0.0223987	1771000000	13.1399	115.189	1330
100	广东省	惠州市	1	0	2016	436	371	65	213.896	211.26	208.252	232.868	5	-0.994405	30296	23448	17.8915	0.998398	213.553	210.922	207.918	232.495	0.00487617	1.04299	1.03014	1.01547	1.1355	25.7146	2.70805	0.689087	0.083218	0.0797601	0.018111	0.051275	0.00487804	0	0.333333	1	0	2.48491	0.228	53.85	0.0188761	828900000	13.351	115.189	2353
100	广东省	惠州市	1	0	2017	586	517	69	242.587	233.217	255.825	249.487	5	-1.39549	33003	24820	18.1279	0.998238	242.16	232.806	255.374	249.048	0.00793181	1.92416	1.84984	2.02916	1.97889	25.8003	2.77259	0.662227	0.087716	0.0847487	0.047936	0.070972	0.00487804	0	0.333333	1	0	2.48491	0.226	53.265	0.0168754	1328000000	13.4511	115.189	3736
100	广东省	惠州市	1	0	2018	353	309	44	257.605	253.26	252.298	281.614	5	-0.802423	35810	26054	17.5281	0.998534	257.228	252.889	251.928	281.201	0.00562827	1.44987	1.42542	1.42	1.585	25.9847	2.83321	0.684217	0.087349	0.0379288	0.015977	0.07069	0.00487804	0	0.333333	1	0	2.48491	0.243	52.68	0.0147706	2201000000	14.0862	115.189	4973
100	广东省	惠州市	1	0	2019	323	312	11	272.081	271.861	260.905	293.132	5	-1.709	39014	28995	18.8412	0.997925	271.516	271.296	260.363	292.524	0.00335878	0.913859	0.91312	0.876321	0.984567	25.8283	2.89037	0.612465	0.09031	0.0252904	-0.338982	0.058639	0.00487804	0	0.444444	1	0	2.19722	0.253	51.93	0.0139695	1528000000	14.6481	115.189	5863
100	广东省	惠州市	1	0	2020	189	176	13	283.788	287.675	271.196	293.852	5	-3.1439	41029	28492	14.995	0.998714	283.423	287.305	270.847	293.474	0.00160923	0.45668	0.462936	0.436417	0.472875	26.2759	2.94444	0.650817	0.085438	0.0309137	0.023276	0.065807	0.00487804	0	0.4	1	0	2.30259	0.256	50.56	0.0133667	1646000000	15.4318	115.189	6102
100	广东省	惠州市	1	0	2021	0	0	0	311.824	323.967	295.092	302.151	5	-3.8492	44993	31589	11.1932	0.998446	311.339	323.463	294.633	301.681	0.00219476	0.684377	0.711028	0.647654	0.663147	26.4557	2.99573	0.612464	0.082576	0.0268638	1.13284	0.142669	0.897539	0.0581689	0.363636	1	0	2.3979	977052	53.31	0.0110469	1763000000	16.2155	115.189	67
151	北京	北京市	0	0	2011	0	0	0	80.78	96.44	76.53	36.81	2	0.0878019	33176	24298	0	0.999612	80.7487	96.4026	76.5003	36.7957	0.00442534	0.357479	0.42678	0.338671	0.162897	20.8932	2.56495	0.272902	0.480918	0.0432408	0.109551	-0.012456	0.00487804	0	0.333333	0	1	2.19722	0.217	23.09	0.0265076	3179143	9.50669	0	0
151	北京	北京市	0	0	2012	0	0	0	135.73	153.48	126.63	93.65	2	0.376844	36817	26562	0	0.999857	135.711	153.458	126.612	93.6366	0.00373023	0.506304	0.572516	0.472359	0.349336	21.2336	2.63906	0.45525	0.500886	0.0268265	0.612361	0.049854	0.00487804	0	0.333333	0	1	2.19722	0.225	22.7	0.0266824	2.11284e+06	9.97633	0	0
151	北京	北京市	0	0	2013	0	0	0	178.97	180.91	183.31	164.67	2	0.314411	40830	29176	0	0.999737	178.923	180.862	183.262	164.627	0.0041001	0.733795	0.741749	0.751589	0.675163	21.6355	2.70805	0.606677	0.500886	0.0405659	-0.071164	0.098099	0.00487804	0	0.333333	0	1	2.19722	0.219	22.32	0.0249789	349518	10.5396	0	0
151	北京	北京市	0	0	2014	0	0	0	190.68	214.08	172.16	147.06	2	-0.0755223	44489	31103	0	0.999808	190.643	214.039	172.127	147.032	0.00545401	1.03997	1.16759	0.938962	0.802067	21.7947	2.77259	0.656582	0.477235	0.0324969	0.632005	0.113717	0.00487804	0	0.333333	0	1	2.19722	0.226	21.31	0.0242241	4702.91	11.1016	0	0
151	北京	北京市	0	0	2015	0	0	0	222.21	235.6	193.18	230.75	2	-0.729246	48458	33803	0	0.999754	222.155	235.542	193.132	230.693	0.00541679	1.20366	1.2762	1.04642	1.24992	21.6052	2.83321	0.579701	0.453585	0.0542698	-0.52228	0.133124	0.00487804	0	0.333333	0	1	2.19722	0.199	19.74	0.0326672	2.16319e+06	11.5107	0	0
151	北京	北京市	0	1	2016	2	0	2	243.143	246.724	234.014	247.924	2	-0.479999	52530	35416	0	0.999601	243.047	246.626	233.921	247.825	0.00588312	1.43044	1.45151	1.37673	1.45857	21.4502	2.89037	0.517535	0.453585	0.0434406	0.457696	0.100214	0.00487804	0	0.375	0	1	2.07944	0.183	19.26	0.0320029	0	11.9533	0	0
151	北京	北京市	0	1	2017	0	0	0	269.903	260.839	290.407	262.592	2	-0.412826	57230	37425	0	0.999634	269.805	260.744	290.301	262.496	0.00632511	1.70717	1.64984	1.83686	1.66092	21.4919	2.94444	0.54077	0.453585	0.0431586	0.260975	0.088945	0.00487804	0	0.333333	0	1	2.19722	0.194	19.01	0.0549694	0	12.4822	0	0
151	北京	北京市	0	1	2018	0	0	0	285.414	277.896	286.159	308.901	2	-0.260887	62361	39843	0	0.999671	285.32	277.805	286.064	308.8	0.00506485	1.44558	1.4075	1.44935	1.56454	21.4923	2.99573	0.536344	0.453585	0.0690001	-0.429808	0.083804	0.00487804	0	0.333333	0	1	2.19722	0.194	18.63	0.0346019	12982	13.0506	0	0
151	北京	北京市	0	1	2019	1	1	0	301.327	297.46	297.681	320.741	2	-0.0853026	67756	43038	0	0.999654	301.223	297.357	297.578	320.63	0.00423934	1.27743	1.26103	1.26197	1.35973	21.5956	3.04452	0.60374	0.453585	0.0576952	-0.068564	0.008983	0.00487804	0	0.333333	0	1	2.19722	0.212	16.16	0.027662	3639.6	13.5235	0	0
151	北京	北京市	0	1	2020	1	1	0	311.957	308.127	312.771	323.148	2	0.0826422	69434	38903	0	0.999646	311.847	308.017	312.66	323.033	0.00291424	0.909119	0.897955	0.91149	0.94173	21.3138	3.09104	0.64677	0.453585	0.148421	-0.340279	-0.366674	0.00487804	0	0.333333	0	1	2.19722	0.218	15.83	0.0270667	578600	13.9764	0	1
151	北京	北京市	0	1	2021	0	0	0	342.027	357.242	325.31	322.187	2	0.217608	75002	43640	0	0.999444	341.837	357.044	325.13	322.008	0.00363071	1.2418	1.29704	1.18111	1.16977	22.0243	3.13549	0.608654	0.397937	0.0912781	1.76573	0.043521	1.30835	0	0.4	0	1	2.30259	15972756	18.05	0.0249309	1.15356e+06	14.4292	0	2
153	安徽省	芜湖市	0	0	2011	1	0	1	57.03	62.7	64.34	25.02	1	0.193947	11873	8683	26.0038	0.999761	57.0164	62.685	64.3246	25.014	0.00187266	0.106798	0.117416	0.120487	0.046854	20.9996	2.70805	0.419497	0.147509	0.0671304	0.411761	0.013066	0.00487804	0	0.333333	0	0	2.19722	0.194	65.89	0.0262909	75032734	9.64763	129.325	0
153	安徽省	芜湖市	0	0	2012	3	1	2	104.45	98.55	119.56	96.49	1	0.42083	13593	9878	24.1583	0.999598	104.408	98.5104	119.512	96.4512	0.0019333	0.201933	0.190527	0.231145	0.186544	21.0952	2.77259	0.465688	0.147509	0.0726991	0.093161	0.023509	0.00487804	0	0.333333	0	0	2.19722	0.205	65.87	0.0297291	121409	10.164	129.325	0
153	安徽省	芜湖市	0	0	2013	1	1	0	140.36	127.54	159.44	148.03	1	0.257243	15154	10544	27.0034	0.999391	140.275	127.462	159.343	147.94	0.0021287	0.298784	0.271494	0.3394	0.315111	21.4069	2.83321	0.467801	0.09	0.0808405	-0.077132	0.029725	0.00487804	0	0.333333	0	0	2.19722	0.195	66.12	0.0321566	47690	10.3642	129.325	0
153	安徽省	芜湖市	0	0	2014	0	0	0	159.18	161.31	156.26	157.44	1	0.0188578	16796	11727	26.2646	0.999393	159.083	161.212	156.165	157.345	0.00240922	0.3835	0.388631	0.376465	0.379308	21.5286	2.89037	0.487414	0.114827	0.0858714	0.110496	0.036277	0.00487804	0	0.333333	0	0	2.19722	0.187	63.91	0.0336598	30000	10.7282	129.325	0
153	安徽省	芜湖市	0	0	2015	0	0	0	186.64	179.7	173.65	233.19	1	-0.327177	18363	12840	25.1287	0.999481	186.543	179.607	173.56	233.069	0.00333333	0.622133	0.598999	0.578833	0.777299	21.5585	2.94444	0.486291	0.114827	0.0926612	-0.085142	0.026997	0.00487804	0	0.333333	0	0	2.19722	0.192	57.19	0.0355951	229000	11.1592	129.325	0
153	安徽省	芜湖市	0	0	2016	0	0	0	206.817	190.834	214.6	245.46	1	-0.25144	19998	14712	22.9825	0.998489	206.504	190.545	214.276	245.089	0.00357921	0.74024	0.683034	0.768099	0.878554	21.6357	2.99573	0.537108	0.114827	0.0792372	0.308429	0.038872	0.00487804	0	0.333333	0	0	2.19722	0.212	56	0.0372848	6.02001e+06	12.0718	129.325	0
153	安徽省	芜湖市	0	0	2017	0	0	0	241.639	215.698	274.112	268.303	1	0.0888859	21863	15752	23.6112	0.99757	241.052	215.174	273.446	267.651	0.00271522	0.656104	0.585668	0.744274	0.728502	21.7413	3.04452	0.559038	0.113039	0.0691586	0.267702	0.055071	0.00487804	0	0.333333	0	0	2.19722	0.206	54.09	0.0361602	11031034	12.5157	129.325	0
153	安徽省	芜湖市	0	0	2018	0	0	0	254.897	235.513	269.886	291.68	1	0.403834	23984	17045	26.2896	0.997686	254.307	234.968	269.262	291.005	0.00447067	1.13956	1.0529	1.20657	1.304	21.8245	3.09104	0.570549	0.113039	0.0462516	0.168841	0.048329	0.00487804	0	0.333333	0	0	2.19722	0.214	52.18	0.0330795	11907201	12.5307	129.325	0
153	安徽省	芜湖市	0	0	2019	0	0	0	273.162	254.063	295.535	295.585	1	0.293701	26415	19137	26.6698	0.997833	272.57	253.513	294.895	294.944	0.00391083	1.06829	0.993598	1.15579	1.15598	21.9929	3.13549	0.627174	0.114827	0.0452443	0.074557	0.06156	0.00487804	0	0.375	0	0	2.07944	0.216	48.56	0.0335826	9.46293e+06	13.0981	129.325	0
153	安徽省	芜湖市	0	0	2020	0	0	0	290.046	270.725	316.109	306.498	1	-0.111727	28103	18877	24.4749	0.998103	289.496	270.212	315.51	305.917	0.00437682	1.26948	1.18492	1.38355	1.34149	22.0142	3.17805	0.601789	0.114827	0.0410632	0.025669	0.073581	0.00487804	0	0.333333	0	0	2.19722	0.218	47.62	0.0331735	11311423	13.6322	129.325	0
153	安徽省	芜湖市	0	0	2021	0	0	0	320.336	320.808	320.697	318.139	1	-0.0778065	30904	21911	22.3254	0.998225	319.767	320.239	320.128	317.574	0.0033701	1.07956	1.08115	1.08078	1.07216	22.0626	3.21888	0.591833	0.114827	0.0422423	0.054344	0.072842	1.57139	0	0.333333	0	0	2.19722	1262693	47.62	0.0289842	13159920	14.1663	129.325	0
155	四川省	成都市	1	0	2011	2	2	0	80.2	95.6	74.5	39.72	25	0.210188	11130	8751	8.15513	0.999784	80.1827	95.5794	74.4839	39.7114	0.00212005	0.170028	0.202677	0.157944	0.0842084	21.8579	2.70805	0.523089	0.634894	0.151757	-0.009351	-0.139791	0.00487804	0	0.4	0	1	1.60944	0.156	45.86	0.0290906	29139679	10.6045	0	3
155	四川省	成都市	1	0	2012	0	0	0	122.82	132.07	117.21	102.46	25	0.603785	12753	9837	10.742	0.999503	122.759	132.004	117.152	102.409	0.002616	0.321297	0.345495	0.306621	0.268035	21.8287	2.77259	0.632619	0.610425	0.164985	-0.0775355	-0.333338	0.00487804	0	0.4	0	1	1.60944	0.193	46.27	0.0258623	565457	10.9965	0	5
155	四川省	成都市	1	0	2013	0	0	0	161.17	161.18	155.97	170.55	25	0.491393	14231	11055	6.9427	0.999502	161.09	161.1	155.892	170.465	0.00333611	0.537681	0.537714	0.520333	0.568974	21.7994	2.83321	0.74215	0.585957	0.207375	-0.14572	-0.526885	0.00487804	0	0.4	0	1	1.60944	0.178	45.91	0.024019	628693	11.7295	0	6
155	四川省	成都市	1	0	2014	0	0	0	173.19	193.98	149.65	147.32	25	0.219036	15749	12368	7.29733	0.999514	173.106	193.886	149.577	147.248	0.00414569	0.717992	0.804181	0.620403	0.610743	21.0233	2.89037	0.924613	0.425319	0.53183	-0.534962	0	0.00487804	0	0.4	0	1	1.60944	0.168	44.83	0.0218733	589356	12.0113	0	7
155	四川省	成都市	1	0	2015	0	0	0	205.3	213.41	172.01	239.02	25	0.0032248	17221	13632	9.40289	0.999372	205.171	213.276	171.902	238.87	0.00288517	0.592325	0.615724	0.496278	0.689613	21.5616	2.94444	0.769138	0.370895	0.641326	0.507173	0.0326147	0.00487804	0	0.4	0	1	1.60944	0.18	43.73	0.0205192	2.28353e+06	12.0303	0	12
155	四川省	成都市	1	0	2016	0	0	0	225.057	222.027	214.473	254.311	25	0.06682	18808	14839	7.06037	0.998374	224.691	221.666	214.124	253.897	0.00145815	0.328167	0.323749	0.312734	0.370823	22.0998	2.99573	0.613664	0.316471	0.0213976	1.54931	0.0652293	0.00487804	0	0.4	0	1	1.60944	0.175	42.99	0.0159889	14677301	12.8529	0	13
155	四川省	成都市	1	0	2017	0	0	0	253.893	239.496	271.214	269.972	25	-0.943649	20580	16180	6.08723	0.996437	252.989	238.643	270.247	269.01	0.00271584	0.689533	0.650434	0.736573	0.7332	22.638	3.04452	0.458189	0.262047	0.0103545	2.59144	0.097844	0.00487804	0	0.4	0	1	1.60944	0.172	42.73	0.0144304	80079511	13.703	0	14
155	四川省	成都市	1	0	2018	0	0	0	266.771	257.489	269.169	293.079	25	-0.0916662	22461	17664	3.774	0.994307	265.252	256.023	267.637	291.411	0.00409453	1.0923	1.0543	1.10212	1.20002	22.7014	3.09104	0.475944	0.262047	0.0131218	-0.343684	0.1101	0.00487804	0	0.4	0	1	1.60944	0.166	42.47	0.0138261	13622086	14.0948	0	15
155	四川省	成都市	1	0	2019	0	0	0	281.086	277.192	276.81	301.73	25	0.132108	24703	19338	3.03614	0.995007	279.682	275.808	275.428	300.223	0.00274992	0.772964	0.762257	0.761206	0.829733	22.7037	3.13549	0.417335	0.262047	0.0345885	-0.519877	0.082252	0.00487804	0	0.4	0	1	1.60944	0.17	30.83	0.00457053	13146784	14.694	0	16
155	四川省	成都市	1	0	2020	0	0	0	292.201	292.781	282.057	308.737	25	-0.22887	26522	19783	7.30748	0.995046	290.754	291.331	280.66	307.208	0.00216949	0.633928	0.635186	0.61192	0.669802	22.9462	3.17805	0.507244	0.262047	0.0434555	-0.026619	0.066954	0.00487804	0	0.4	0	1	1.60944	0.167	30.59	0.0034876	17185050	14.893	0	16
155	四川省	成都市	1	0	2021	0	0	0	316.693	328.187	295.966	316.423	25	-1.95203	29080	21518	11.1195	0.995568	315.289	326.732	294.655	315.021	0.00275482	0.872432	0.904096	0.815334	0.871689	23.5745	3.21888	0.580014	0.353207	0.0516387	1.20786	0.096915	2.57846	0	0.4	0	1	1.60944	3671692	30.7	0.00402539	21223316	15.092	0	0
156	浙江省	杭州市	1	0	2011	0	0	0	86.18	99.86	93.61	27.51	30	0.400073	24195	17874	8.02092	0.999797	86.1625	99.8397	93.591	27.5044	0.0071052	0.612326	0.709525	0.665118	0.195464	21.5349	2.89037	0.854146	0.562894	0.0365609	0.713736	0.260571	0.00487804	0	0.333333	1	0	2.64499	0.233	47.35	0.0236537	48662684	11.7495	0	0
156	浙江省	杭州市	1	0	2012	0	0	0	147.96	155.7	170.63	81.21	30	0.0332704	27020	18931	5.65676	0.999563	147.895	155.632	170.555	81.1745	0.00546875	0.809156	0.851484	0.933133	0.444117	21.9422	2.94444	0.74873	0.54299	0.12775	0.453838	0.224385	0.00487804	0	0.333333	1	0	2.56495	0.251	45.79	0.0239948	34538321	12.3884	0	0
156	浙江省	杭州市	1	0	2013	0	0	0	189.27	183.85	215.29	159.91	30	-0.333532	29775	20610	3.34163	0.999594	189.193	183.775	215.203	159.845	0.0045743	0.865778	0.840985	0.984801	0.731476	22.3495	2.99573	0.643314	0.523086	0.124792	0.19394	0.188199	0.00487804	0	0.333333	1	1	2.48491	0.241	43.89	0.0234874	29208190	13.002	0	0
156	浙江省	杭州市	1	0	2014	1	1	0	199.4	217.5	196.66	144.64	30	-0.409026	32658	22552	9.66294	0.997389	198.879	216.932	196.147	144.262	0.00714952	1.42561	1.55502	1.40602	1.03411	22.4385	3.04452	0.602917	0.523086	0.115035	0.338905	0.190949	0.00487804	0	0.333333	1	1	2.48491	0.24	41.77	0.0242456	42339158	13.0201	0	1
156	浙江省	杭州市	1	0	2015	1	1	0	231.13	238.42	223.28	221.32	30	-0.688973	35537	24117	7.68818	0.994174	229.783	237.031	221.979	220.031	0.00363877	0.841029	0.867556	0.812465	0.805333	23.2629	3.09104	0.269583	0.418468	0.11748	0.185335	0.092904	0.00487804	0	0.384615	0	1	2.56495	0.228	38.89	0.0242796	105100000	13.9509	0	1
156	浙江省	杭州市	1	0	2016	1	1	0	246.919	248.47	251.423	233.627	30	-0.789204	38529	25527	12.4834	0.993631	245.346	246.888	249.821	232.139	0.00480505	1.18646	1.19391	1.2081	1.12259	23.3647	3.13549	0.279278	0.418468	0.117513	0.077875	0.062009	0.00487804	0	0.416667	0	1	2.48491	0.225	36.42	0.0247079	1.41667e+06	14.0367	0	5
156	浙江省	杭州市	1	0	2017	1	1	0	285.432	267.129	325.679	272.752	30	-0.282619	42046	27079	14.0415	0.993443	283.56	265.377	323.544	270.964	0.00328431	0.937447	0.877333	1.06963	0.895802	23.3919	3.17805	0.280398	0.418468	0.129104	0.041583	0.062584	0.00487804	0	0.4	0	1	2.30259	0.23	35.13	0.0230657	66160740	14.5697	0	6
156	浙江省	杭州市	1	0	2018	2	2	0	302.983	287.588	316.651	328.998	30	-0.0068462	45840	29471	15.3754	0.993148	300.907	285.617	314.481	326.744	0.00272268	0.824925	0.78301	0.862139	0.895756	23.4139	3.21888	0.277813	0.418468	0.0838243	0.070634	0.061285	0.00487804	0	0.4	0	1	2.30259	0.226	33.84	0.0212645	72232178	15.1423	0	10
156	浙江省	杭州市	1	0	2019	2	2	0	321.646	310.416	331.958	340.008	30	-0.155037	49899	32026	12.6513	0.994201	319.781	308.616	330.033	338.036	0.00135735	0.436586	0.421343	0.450583	0.46151	23.4784	3.2581	0.300245	0.418468	0.0817659	0.079939	0.059638	0.00487804	0	0.333333	0	1	2.48491	0.227	31.71	0.0149752	64165609	15.949	0	11
156	浙江省	杭州市	1	0	2020	1	1	0	334.478	326.489	349.748	333.13	30	-0.456703	52397	31295	9.26373	0.994832	332.75	324.802	347.941	331.408	0.0027084	0.9059	0.884263	0.947259	0.902248	23.8777	3.29584	0.40751	0.362966	0.103394	1.04213	0.064642	0.00487804	0	0.333333	0	1	2.48491	0.233	29.93	0.0168308	57668278	16.8921	0	15
156	浙江省	杭州市	1	0	2021	0	0	0	359.683	371.79	354.305	329.499	30	-0.204779	57541	36668	6.00388	0.994696	357.775	369.818	352.426	327.751	0.00264901	0.952801	0.984873	0.938556	0.872845	23.9659	3.3322	0.433444	0.362966	0.0961902	0.119564	0.065282	1.03162	0	0.333333	0	1	2.48491	5990524	30.31	0.0163022	51170947	17.8352	0	0
157	湖南省	长沙市	1	1	2011	127	53	74	79.34	93.62	75.54	39.09	13	-1.68195	12612	9713	21.3753	0.998242	79.2005	93.4554	75.4072	39.0213	0.00387075	0.307105	0.36238	0.292396	0.151308	24.9941	2.56495	0.502181	0.185286	0.0379055	0.438917	0.259022	0.00487804	0	0.571429	1	1	1.94591	0.166	56.09	0.0210012	205500000	9.6901	0	51
157	湖南省	长沙市	1	1	2012	181	84	97	122.82	130.74	124.5	93.58	13	-1.31695	14391	10806	19.76	0.99935	122.74	130.655	124.419	93.5191	0.00223179	0.274108	0.291784	0.277858	0.208851	25.2116	2.63906	0.53707	0.18528	0.0402667	0.037748	0.196006	0.00487804	0	0.571429	1	1	1.94591	0.208	56.13	0.0216705	38735852	10.0548	0	137
157	湖南省	长沙市	1	1	2013	137	76	61	162.69	159.51	160.9	176.46	13	-1.16273	16005	11946	17.4275	0.998919	162.514	159.338	160.726	176.269	0.00483603	0.786774	0.771395	0.778117	0.853366	25.2179	2.70805	0.530345	0.185284	0.0506839	-0.198235	0.094951	0.00487804	0	0.571429	1	0	1.94591	0.184	55.18	0.0228966	203300000	10.4465	0	282
157	湖南省	长沙市	1	1	2014	79	35	44	173.16	191.76	149.03	155.6	13	-1.22499	17622	13289	17.6313	0.999062	172.998	191.58	148.89	155.454	0.00451508	0.781831	0.865812	0.672882	0.702546	25.264	2.77259	0.56006	0.185267	0.074651	-0.329268	0.015075	0.00487804	0	0.571429	1	0	1.94591	0.178	54.2	0.0243655	207300000	10.7048	0	404
157	湖南省	长沙市	1	0	2015	36	20	16	202.97	210.5	172.24	233.94	13	-2.08365	19317	14267	17.7722	0.998872	202.741	210.263	172.046	233.676	0.00479452	0.973144	1.00925	0.825808	1.12163	25.2636	2.83321	0.566712	0.180802	0.0819574	-0.1972	0.002227	0.00487804	0	0.5	1	0	1.79176	0.174	50.92	0.0252387	15690083	11.2953	0	501
157	湖南省	长沙市	1	0	2016	11	9	2	223.626	223.428	216.14	237.896	13	-0.84491	21115	15750	19.9645	0.997868	223.149	222.952	215.679	237.389	0.00328353	0.734283	0.733633	0.709701	0.78114	25.2135	2.89037	0.576009	0.180789	0.0866019	-0.035215	-0.023081	0.00487804	0	0.571429	1	0	1.94591	0.174	48.23	0.0276687	86879411	11.3764	0	660
157	湖南省	长沙市	1	0	2017	31	17	14	254.278	242.103	271.564	263.083	13	-0.930726	23103	17160	15.4651	0.998124	253.801	241.649	271.055	262.589	0.00276607	0.70335	0.669674	0.751166	0.727705	25.1439	2.94444	0.540256	0.177793	0.0760012	0.162336	0.032832	0.00487804	0	0.571429	1	0	1.94591	0.176	45.29	0.0288906	212100000	12.3579	0	750
157	湖南省	长沙市	1	0	2018	35	28	7	266.268	260.605	263.321	290.343	13	-0.461418	25241	18808	20.6829	0.997349	265.563	259.914	262.623	289.573	0.00257038	0.684411	0.669853	0.676835	0.746292	25.2608	2.99573	0.585172	0.177443	0.0508517	0.233046	0.050824	0.00487804	0	0.571429	1	0	1.94591	0.176	42.35	0.0294923	110700000	12.3653	0	885
157	湖南省	长沙市	1	0	2019	40	19	21	281.934	279.732	272.826	305.772	13	-0.966172	27680	20479	19.5189	0.99858	281.533	279.335	272.438	305.338	0.00248374	0.70025	0.694781	0.677628	0.759459	25.2458	3.04452	0.570609	0.176033	0.0373978	0.50915	0.109196	0.00487804	0	0.571429	1	0	1.94591	0.179	38.36	0.0313008	306900000	12.5602	0	1005
157	湖南省	长沙市	1	0	2020	21	18	3	295.615	295.001	286.756	313.76	13	-1.44665	29380	20998	19.3438	0.998639	295.213	294.6	286.365	313.333	0.00214738	0.634798	0.63348	0.615774	0.673762	25.4792	3.09104	0.588158	0.174547	0.0300295	0.503414	0.168273	0.00487804	0	0.571429	1	0	1.94591	0.184	39.03	0.0348641	525200000	13.1009	0	1046
157	湖南省	长沙市	1	0	2021	8	8	0	321.887	333.572	301.006	321.265	13	-2.05528	31993	22798	19.182	0.998254	321.325	332.99	300.481	320.704	0.00256182	0.824616	0.854551	0.771123	0.823023	25.5274	3.13549	0.522226	0.181958	0.0249288	0.031051	0.120282	1.02619	0.00419463	0.571429	1	0	1.94591	2194289	39.57	0.0320099	743500000	13.6416	0	8
158	河北省	石家庄市	1	0	2011	0	0	0	59.25	61.68	59.56	50.66	9	0.27236	12059	8852	28.6715	0.999739	59.2345	61.6639	59.5444	50.6468	0.00142918	0.0846789	0.0881518	0.085122	0.0724023	22.3893	2.63906	0.543603	0.480641	0.0277385	0.271313	0.023885	0.00487804	0	0.333333	0	1	2.19722	0.194	49.77	0.0141378	415400000	9.31885	0	0
158	河北省	石家庄市	1	0	2012	0	0	0	98.05	100.2	95.42	95.7	9	0.514521	13647	9773	28.5929	0.999362	97.9875	100.136	95.3591	95.639	0.00230273	0.225783	0.230734	0.219726	0.220371	22.4667	2.70805	0.575353	0.480641	0.034855	0.067511	0.004832	0.00487804	0	0.333333	0	1	2.19722	0.223	49.79	0.0158783	613700000	9.95993	0	0
158	河北省	石家庄市	1	0	2013	0	0	0	140.76	131.51	137.52	177.21	9	0.40981	15190	10872	32.2975	0.999086	140.631	131.39	137.394	177.048	0.00497512	0.700298	0.654278	0.684179	0.881641	22.4765	2.77259	0.576942	0.480641	0.0481907	0.166228	0.007204	0.00487804	0	0.333333	0	1	2.19722	0.201	48.51	0.016459	298800000	10.0849	0	0
158	河北省	石家庄市	1	0	2014	0	0	0	150.43	164.37	122.26	155.62	9	0.0852305	16647	11932	35.2168	0.998589	150.218	164.138	122.087	155.4	0.00473597	0.712432	0.778451	0.57902	0.737012	22.4376	2.83321	0.554528	0.480641	0.0325909	0.121406	0.009871	0.00487804	0	0.333333	0	1	2.19722	0.197	46.76	0.0155269	302600000	10.2281	0	0
158	河北省	石家庄市	1	0	2015	1	1	0	181.16	185.76	145.96	229.92	9	-0.705251	18118	13031	31.5631	0.998324	180.856	185.449	145.715	229.535	0.00426439	0.772537	0.792153	0.62243	0.980469	23.1159	2.89037	0.503495	0.273201	0.0331309	0.355242	0.062916	0.00487804	0	0.363636	0	1	2.3979	0.193	45.08	0.0145751	300000	10.8146	0	1
158	河北省	石家庄市	1	0	2016	0	0	0	204.081	198.892	193.705	240.086	9	-0.495812	19725	14247	30.9717	0.996667	203.401	198.229	193.059	239.286	0.00323866	0.66095	0.644143	0.627343	0.777557	23.273	2.94444	0.551411	0.273201	0.0267088	0.232802	0.062094	0.00487804	0	0.363636	0	1	2.3979	0.2	45.45	0.0171548	16751760	11.1948	0	5
158	河北省	石家庄市	1	0	2017	6	5	1	235.139	218.647	250.78	261.188	9	-0.648156	21484	15437	29.3719	0.996644	234.35	217.914	249.938	260.312	0.00464474	1.09216	1.01556	1.16481	1.21315	23.2719	2.99573	0.52987	0.273201	0.0300602	0.025527	0.060399	0.00487804	0	0.363636	0	1	2.3979	0.203	41.51	0.0187069	84537231	11.5234	0	9
158	河北省	石家庄市	1	0	2018	10	8	2	246.433	235.694	243.646	286.969	9	0.0026702	23446	16722	26.6567	0.996814	245.647	234.944	242.869	286.055	0.0041728	1.02831	0.983506	1.01668	1.19746	23.3725	3.04452	0.569219	0.275457	0.0303225	-0.14202	0.030225	0.00487804	0	0.363636	0	1	2.3979	0.189	37.57	0.0184933	245300000	12.5189	0	12
158	河北省	石家庄市	1	0	2019	5	5	0	260.459	253.817	254.108	293.948	9	-0.14819	25665	17987	27.5515	0.997096	259.703	253.08	253.37	293.094	0.00272628	0.710084	0.691975	0.692768	0.801384	23.3734	3.09104	0.581776	0.284806	0.0309536	-0.021695	0.015851	0.00487804	0	0.363636	0	1	2.3979	0.196	31.53	0.0194222	348000000	12.598	0	21
158	河北省	石家庄市	1	0	2020	0	0	0	270.535	268.416	257.575	301.097	9	-0.883526	27136	18037	30.8169	0.997943	269.978	267.864	257.046	300.477	0.00356604	0.964738	0.957183	0.918524	1.07372	23.4243	3.13549	0.594665	0.284806	0.0290834	0.046278	0.017914	0.00487804	0	0.363636	0	1	2.3979	0.188	29.4	0.0207821	370100000	12.7097	0	30
158	河北省	石家庄市	1	0	2021	0	0	0	298.651	309.697	271.384	311.743	9	-0.882016	29383	19954	33.7508	0.997241	297.827	308.843	270.636	310.883	0.00348851	1.04185	1.08038	0.946727	1.08752	23.5325	3.17805	0.628158	0.284806	0.0306092	0.100954	0.02125	1.29068	0.0153127	0.363636	0	1	2.3979	1409549	32.47	0.018033	392100000	12.8214	0	1
159	新疆维吾尔自治区	乌鲁木齐市	0	0	2011	0	0	0	67.95	79.31	53.61	56.49	28	-0.189835	10443	8575	20.805	0.997102	67.7531	79.0801	53.4546	56.3263	0.0025056	0.170256	0.198719	0.134325	0.141541	21.8792	2.56495	0.362134	0.313838	0.055818	0.657166	0.177365	0.00487804	0	0.333333	0	0	2.19722	0.187	44.91	0.00331098	536700	7.42178	0	0
159	新疆维吾尔自治区	乌鲁木齐市	0	0	2012	0	0	0	111.16	117.82	94.82	118.82	28	0.216005	12151	10171	17.909	0.994374	110.535	117.157	94.2865	118.151	0.00338524	0.376303	0.398849	0.320988	0.402234	21.8175	2.63906	0.302494	0.305733	0.0384398	0.131294	0.049271	0.00487804	0	0.333333	0	0	2.19722	0.186	41.37	0.00347444	940750	7.73342	0	0
159	新疆维吾尔自治区	乌鲁木齐市	0	0	2013	0	0	0	158.68	147.44	137.95	233.47	28	0.150937	13670	11392	13.5119	0.993844	157.703	146.532	137.101	232.033	0.00279373	0.443309	0.411908	0.385395	0.652252	21.8162	2.70805	0.30427	0.304901	0.0585684	-0.236969	0.016881	0.00487804	0	0.333333	0	0	2.19722	0.187	39.73	0.00354962	282020	8.61128	0	0
159	新疆维吾尔自治区	乌鲁木齐市	0	0	2014	0	0	0	161.46	181.76	125.87	159.11	28	-0.295154	15097	11904	7.53066	0.996221	160.85	181.073	125.394	158.509	0.00329466	0.531956	0.598837	0.414699	0.524213	21.8112	2.77259	0.264477	0.304693	0.0776083	0.101195	0.062264	0.00487804	0	0.333333	0	0	2.19722	0.183	36.81	0.00276491	1.13296e+06	9.5838	0	0
159	新疆维吾尔自治区	乌鲁木齐市	0	0	2015	0	0	0	194.28	202.54	148.75	249.74	28	-0.499645	16859	12867	4.54061	0.996912	193.68	201.915	148.291	248.969	0.00362833	0.704912	0.734882	0.539714	0.906139	21.8047	2.83321	0.260288	0.29639	0.127521	-0.422287	0.027528	0.00487804	0	0.333333	0	0	2.19722	0.181	29.92	0.00302824	778775	10.4003	0	0
159	新疆维吾尔自治区	乌鲁木齐市	0	0	2016	0	0	0	214.516	226.047	192.264	216.893	28	-0.183679	18355	14066	8.10084	0.997633	214.009	225.512	191.809	216.38	0.00484262	1.03882	1.09466	0.931061	1.05033	21.8599	2.89037	0.292732	0.29639	0.147685	-0.230288	0.016357	0.00487804	0	0.333333	0	0	2.19722	0.171	28.63	0.00276402	10661573	10.5537	0	0
159	新疆维吾尔自治区	乌鲁木齐市	0	0	2017	0	0	0	242.409	244.053	232.632	254.764	28	-0.168964	19975	15087	7.99223	0.993778	240.901	242.534	231.185	253.179	0.00394784	0.956993	0.963481	0.918394	1.00577	21.8344	2.94444	0.310459	0.29639	0.192089	-0.321095	-0.033094	0.00487804	0	0.333333	1	0	2.19722	0.165	29.61	0.0011866	4498800	11.1852	0	0
159	新疆维吾尔自治区	乌鲁木齐市	0	0	2018	0	0	0	250.536	261.249	221.105	268.659	28	0.311939	21500	16189	3.10929	0.988374	247.623	258.212	218.535	265.535	0.00325488	0.815465	0.850334	0.719671	0.874452	21.7312	2.99573	0.218467	0.29639	0.153232	0.550106	0.023528	0.00487804	0	0.333333	1	0	2.19722	0.171	30.59	0.00106038	1323671	11.8539	0	0
159	新疆维吾尔自治区	乌鲁木齐市	0	0	2019	0	0	0	266.036	279.593	234.292	278.972	28	-0.387011	23103	17397	0.914242	0.989464	263.233	276.647	231.824	276.032	0.00382969	1.01884	1.07076	0.897267	1.06838	21.759	3.04452	0.224618	0.246685	0.146006	-0.218325	0.012049	0.00487804	0	0.333333	1	0	2.19722	0.17	26.55	0.00167933	2065400	12.6263	0	0
159	新疆维吾尔自治区	乌鲁木齐市	0	0	2020	0	0	0	275.196	292.329	240.36	281.939	28	-0.118663	23845	16512	0	0.997201	274.425	291.511	239.687	281.15	0.00387995	1.06775	1.13422	0.932585	1.09391	21.7089	3.09104	0.181153	0.236706	0.15792	0.281788	0.038827	0.00487804	0	0.333333	1	0	2.19722	0.172	27.21	0.00108127	20537695	13.2609	0	0
159	新疆维吾尔自治区	乌鲁木齐市	0	0	2021	0	0	0	301.437	327.498	260.824	289.204	28	-0.190752	26075	18961	0	0.994454	299.765	325.681	259.378	287.6	0.00324932	0.979465	1.06414	0.847501	0.939716	22.0286	3.13549	0.386334	0.228234	0.0625647	1.02866	0.011346	1.2372	9.674e-05	0.333333	1	0	2.19722	833837	28.17	0.000956606	39009990	13.8955	0	0
301	江苏省	苏州市	1	0	2011	0	0	0	80.58	95.29	82.84	27.89	15	0.114989	19820	14635	31.3026	0.999923	80.5738	95.2826	82.8336	27.8878	0.00383325	0.308883	0.36527	0.317546	0.106909	21.971	2.63906	0.265155	0.366935	0.0609683	0.17021	0.042237	0.00487804	0	0.444444	0	1	2.19722	0.21	55.59	0.0424933	2.08609e+06	9.16726	194.376	0
301	江苏省	苏州市	1	0	2012	0	0	0	124.29	134.8	128.81	81.36	15	0.405115	22432	16500	27.0741	0.999881	124.275	134.784	128.795	81.3504	0.00254045	0.315753	0.342453	0.327235	0.206691	21.9994	2.70805	0.247966	0.366935	0.0883339	-0.183939	0.060756	0.00487804	0	0.444444	0	1	2.19722	0.229	54.13	0.0420348	6023280	10.158	194.376	0
301	江苏省	苏州市	1	0	2013	0	0	0	165.86	162.57	176.05	158.18	15	0.235524	24776	17926	24.9905	0.999655	165.803	162.514	175.989	158.125	0.00387837	0.643266	0.630507	0.682787	0.613481	22.0226	2.77259	0.191626	0.366935	0.0989972	0.17328	0.116856	0.00487804	0	0.375	0	1	2.07944	0.223	52.63	0.0347063	62008973	11.0102	194.376	0
301	江苏省	苏州市	1	0	2014	0	0	0	181.1	194.91	168.24	158.89	15	0.0724602	27173	19164	27.6596	0.999638	181.034	194.839	168.179	158.832	0.00377986	0.684533	0.736733	0.635924	0.600582	22.1063	2.83321	0.215455	0.366935	0.102365	-0.235171	0.073783	0.00487804	0	0.428571	1	1	1.94591	0.216	50.09	0.0266953	70581386	11.2613	194.376	0
301	江苏省	苏州市	1	0	2015	0	0	0	208.81	215.81	184.61	229.66	15	-0.519588	29539	20556	24.5028	0.999553	208.717	215.714	184.528	229.557	0.0034965	0.730104	0.75458	0.645489	0.803006	22.2066	2.89037	0.264025	0.374487	0.109866	-0.116615	0.052377	0.00487804	0	0.428571	1	1	1.94591	0.219	48.57	0.0212185	132800000	12.1768	194.376	0
301	江苏省	苏州市	1	0	2016	0	0	0	236.991	240.75	226.152	244.286	15	-0.138084	32070	22130	27.0446	0.999318	236.829	240.586	225.998	244.12	0.00435269	1.03155	1.04791	0.98437	1.0633	22.3262	2.94444	0.302185	0.265115	0.125508	0.143005	0.043873	0.00487804	0	0.428571	1	1	1.94591	0.223	47.03	0.0210757	428500	12.365	194.376	0
301	江苏省	苏州市	1	0	2017	0	0	0	267.443	264.427	275.034	263.623	15	-0.240665	35024	23469	24.0833	0.999173	267.222	264.208	274.807	263.405	0.00373682	0.999385	0.988115	1.02775	0.98511	22.2083	2.99573	0.186972	0.265115	0.0862795	0.402105	0.064626	0.00487804	0	0.5	1	1	1.79176	0.227	47.53	0.0197632	1030000	12.9072	194.376	0
301	江苏省	苏州市	1	0	2018	0	0	0	281.971	282.844	271.971	297.274	15	-0.12108	38096	25007	24.8492	0.999236	281.755	282.628	271.763	297.047	0.00299529	0.844584	0.847201	0.814631	0.890423	23.8083	3.04452	0.407513	0.687066	0.00756254	1.89558	0.086577	0.00487804	0	0.428571	1	0	1.94591	0.22	48.03	0.0181694	1160000	13.4523	194.376	0
301	江苏省	苏州市	1	0	2019	0	0	0	297.868	301.677	284.668	309.295	15	-0.011842	41400	26697	22.7365	0.998676	297.474	301.278	284.291	308.885	0.00231582	0.689808	0.69863	0.65924	0.716271	24.2798	3.09104	0.563384	0.687066	0.0102985	0.349646	0.104024	0.00487804	0	0.428571	1	0	1.94591	0.222	47.46	0.018267	5946100	14.2548	194.376	0
301	江苏省	苏州市	1	0	2020	0	0	0	309.798	316.841	294.317	314.692	15	-0.191846	43390	26225	20.7785	0.998869	309.448	316.483	293.984	314.336	0.004111	1.27358	1.30254	1.20994	1.2937	24.8653	3.13549	0.64172	0.572555	0.0113929	-0.084811	0.016526	0.00487804	0	0.428571	1	0	1.94591	0.219	46.53	0.0190435	1020000	14.8461	194.376	0
301	江苏省	苏州市	1	0	2021	0	0	0	335.215	350.69	313.555	323.498	15	-1.49776	47498	31451	18.8803	0.998672	334.77	350.224	313.138	323.068	0.00347947	1.16637	1.22021	1.091	1.1256	25.6061	3.17805	0.777216	0.572544	0.0124175	1.27081	0.170809	1.17394	0	0.428571	1	0	1.94591	3803173	47.86	0.00181851	-3906100	15.4374	194.376	0
338	山东省	潍坊市	1	1	2011	50	19	31	55.52	54.19	59.7	52.32	21	-1.47656	15077	9853	0	0.999581	55.4968	54.1673	59.675	52.2981	0.0028716	0.159431	0.155612	0.171435	0.150242	24.843	2.30259	0.530377	0.241639	0.0503551	-0.051522	0.241808	0.00487804	0	0.333333	1	1	2.70805	0.231	55.38	0.0184517	207000000	13.4696	204.251	1
338	山东省	潍坊市	1	1	2012	56	29	27	96.74	91.63	106.91	95.11	21	-0.785559	17127	10902	0	0.99951	96.6926	91.5851	106.858	95.0634	0.0020772	0.200948	0.190334	0.222073	0.197562	24.9178	2.3979	0.526552	0.242964	0.0671159	-0.197501	0.107269	0.00487804	0	0.333333	1	1	2.70805	0.243	53.99	0.018152	162000000	13.8995	204.251	23
338	山东省	潍坊市	1	1	2013	85	36	49	135.5	122.88	145.06	159.77	21	-0.663528	19008	11897	0	0.999332	135.41	122.798	144.963	159.663	0.00258213	0.349879	0.317292	0.374564	0.412547	25.0866	2.48491	0.562831	0.242202	0.0661325	0.210656	0.116167	0.00487804	0	0.333333	1	1	2.70805	0.232	51.97	0.0183832	232200000	14.3953	204.251	74
338	山东省	潍坊市	1	1	2014	66	27	39	149.58	156.79	132.22	157.33	21	-1.25799	20864	13329	0	0.999332	149.48	156.685	132.132	157.225	0.00365575	0.546827	0.573185	0.483363	0.575159	25.5142	2.56495	0.660711	0.242218	0.0804306	0.365715	0.15388	0.00487804	0	0.333333	1	1	2.70805	0.224	50.81	0.0183832	318100000	14.4039	204.251	131
338	山东省	潍坊市	1	1	2015	80	35	45	180.64	175.69	156.88	240.13	21	-1.78558	22703	14578	0	0.999444	180.54	175.592	156.793	239.997	0.00452635	0.81764	0.795234	0.710094	1.08691	25.4671	2.63906	0.636761	0.242256	0.0973119	-0.074303	0.051696	0.00487804	0	0.384615	1	1	2.56495	0.224	48.17	0.0183633	327200000	15.1008	204.251	215
338	山东省	潍坊市	1	1	2016	90	68	22	202.077	188.198	202.327	247.462	21	-0.794824	24685	15926	0	0.999342	201.944	188.075	202.193	247.299	0.00456765	0.923017	0.859624	0.924157	1.13032	25.8231	2.70805	0.728267	0.242217	0.0821141	0.264021	0.083152	0.00487804	0	0.384615	1	1	2.56495	0.228	48.17	0.019019	172100000	16.0398	204.251	353
338	山东省	潍坊市	1	1	2017	95	54	41	227.898	209.189	243.711	260.951	21	-1.67989	26930	17281	0	0.998863	227.638	208.951	243.434	260.654	0.00324232	0.738917	0.678257	0.79019	0.846088	25.9684	2.77259	0.702829	0.242282	0.0633478	0.626569	0.18242	0.00487804	0	0.357143	1	1	2.63906	0.225	46.355	0.0191343	152900000	16.4124	204.251	495
338	山东省	潍坊市	1	1	2018	176	97	79	239.895	227.42	236.912	286.522	21	-1.41285	29205	18780	0	0.998444	239.522	227.066	236.544	286.076	0.00222772	0.534419	0.506629	0.527775	0.638291	26.0476	2.83321	0.696705	0.242328	0.0393047	0.050712	0.196026	0.00487804	0	0.333333	1	1	2.63906	0.222	44.54	0.0203702	124500000	16.6772	204.251	656
338	山东省	潍坊市	1	1	2019	398	224	174	253.749	244.245	249.576	292.73	21	-1.8955	31597	20427	0	0.999266	253.563	244.066	249.393	292.515	0.0023246	0.589866	0.567773	0.580165	0.680481	26.1906	2.89037	0.705383	0.24432	0.0395742	0.094848	0.180363	0.00487804	0	0.333333	1	1	2.63906	0.229	40.27	0.0143654	151900000	16.9724	204.251	912
338	山东省	潍坊市	1	1	2020	101	81	20	266.853	260.269	254.796	310.516	21	-2.25988	32886	20940	0.101064	0.999323	266.672	260.093	254.623	310.306	0.0030012	0.800879	0.781121	0.764694	0.931922	26.3245	2.94444	0.702924	0.244331	0.0390394	0.132657	0.150123	0.00487804	0	0.333333	1	1	2.63906	0.23	39.31	0.0167211	228000000	17.5948	204.251	1191
338	山东省	潍坊市	1	1	2021	114	92	22	297.77	304.393	273.345	320.304	21	-3.34189	35705	22821	1.59089	0.999145	297.516	304.133	273.111	320.03	0.00315529	0.939551	0.960448	0.862482	1.01065	26.3474	2.99573	0.628357	0.222169	0.039578	0.030668	0.125905	1.11104	0.0137791	0.333333	1	1	2.70805	808149	40.38	0.016708	304100000	18.2172	204.251	159
400	河南省	许昌市	1	0	2011	46	30	16	43.14	36.45	50.97	51	10	-0.331011	11206	7968	43.5456	0.998455	43.0734	36.3937	50.8913	50.9212	0.00190906	0.0823568	0.0695852	0.0973048	0.0973621	22.6794	2.94444	0.580492	0.193821	0.126974	0.131442	0.106274	0.00487804	0	0.333333	0	1	2.19722	0.215	67.87	0.0247422	116300000	7.16322	74.6529	106
400	河南省	许昌市	1	0	2012	57	30	27	80.97	76	79.53	100.01	10	-0.101367	12772	9103	44.0513	0.997926	80.8021	75.8424	79.3651	99.8026	0.00184264	0.149199	0.140041	0.146545	0.184282	22.6585	2.99573	0.539772	0.193821	0.0984101	0.515668	0.185096	0.00487804	0	0.333333	0	1	2.19722	0.235	67.02	0.0264117	78796062	7.49271	74.6529	213
400	河南省	许昌市	1	0	2013	127	98	29	122.81	108.25	121.43	173.42	10	-0.625684	14204	10002	39.6204	0.998468	122.622	108.084	121.244	173.154	0.00454339	0.557974	0.491822	0.551704	0.787915	22.8384	3.04452	0.539619	0.193821	0.0806584	0.082098	0.219914	0.00487804	0	0.375	0	1	2.07944	0.224	66.83	0.0263461	2418930	8.29404	74.6529	428
400	河南省	许昌市	1	1	2014	174	144	30	136.55	144.12	113.1	154.17	10	-1.04242	15695	11000	36.2855	0.998725	136.376	143.936	112.956	153.973	0.00434584	0.593424	0.626322	0.491515	0.669998	23.1021	3.09104	0.422345	0.410249	0.0939753	0.168362	0.234769	0.00487804	0	0.333333	0	1	2.19722	0.213	60.76	0.0265202	134100000	8.93679	74.6529	770
400	河南省	许昌市	1	1	2015	231	191	40	169.28	165.37	140.69	234.11	10	-1.48217	17125	11835	35.6981	0.999153	169.137	165.23	140.571	233.912	0.00266889	0.45179	0.441354	0.375486	0.624814	23.248	3.13549	0.449712	0.409474	0.0768254	-0.121171	0.122978	0.00487804	0	0.333333	0	1	2.19722	0.199	59	0.0270176	3768600	9.31998	74.6529	1258
400	河南省	许昌市	1	1	2016	288	235	53	200.458	179.804	198.543	272.151	10	-0.672833	18443	12712	33.1478	0.997666	199.991	179.384	198.08	271.516	0.00525046	1.0525	0.944054	1.04244	1.42892	23.3836	3.17805	0.472021	0.41276	0.0641212	0.307734	0.130422	0.00487804	0	0.333333	0	1	2.19722	0.193	58.82	0.0280435	53379807	9.78475	74.6529	2084
400	河南省	许昌市	1	1	2017	332	282	50	226.294	203.726	242.247	271.839	10	-0.569707	20170	13730	33.0114	0.996478	225.497	203.008	241.393	270.881	0.00411698	0.931647	0.838734	0.997325	1.11916	23.4517	3.21888	0.469273	0.41276	0.0671274	0.075332	0.086989	0.00487804	0	0.333333	0	1	2.19722	0.199	58.29	0.0259443	133500000	10.2502	74.6529	3087
400	河南省	许昌市	1	1	2018	264	236	28	236.808	224.77	232.555	284.299	10	-0.23013	21964	15169	32.628	0.995873	235.831	223.842	231.596	283.126	0.00338655	0.801961	0.761194	0.78756	0.962792	23.4027	3.2581	0.426969	0.41276	0.0497438	-0.204648	0.033222	0.00487804	0	0.333333	0	1	2.19722	0.197	57.76	0.0237235	143800000	10.5039	74.6529	4120
400	河南省	许昌市	1	1	2019	241	206	35	251.195	244.809	239.156	294.176	10	-0.445318	23903	16332	34.1606	0.998303	250.769	244.394	238.75	293.677	0.00379018	0.952076	0.92787	0.906445	1.11498	23.4373	3.29584	0.42498	0.432561	0.042753	0.236051	0.05807	0.00487804	0	0.333333	0	1	2.19722	0.199	57.75	0.0240498	74714786	10.5129	74.6529	5074
400	河南省	许昌市	1	1	2020	122	118	4	261.809	261.708	238.39	304.712	10	-0.99483	24810	16143	33.2272	0.999141	261.584	261.484	238.185	304.45	0.00218011	0.570772	0.570553	0.519715	0.664305	23.545	3.3322	0.452629	0.432561	0.0428443	0.101921	0.088434	0.00487804	0	0.333333	0	1	2.19722	0.206	52.74	0.0255069	142300000	11.069	74.6529	5706
400	河南省	许昌市	1	1	2021	44	40	4	296.052	309.675	262.038	312.898	10	-1.36536	26811	18391	32.3599	0.998893	295.725	309.333	261.748	312.551	0.00430395	1.27419	1.33283	1.1278	1.3467	23.595	3.3673	0.425149	0.384727	0.0391963	0.07144	0.088566	1.91461	2.271e-05	0.333333	0	1	2.19722	128261	52.34	0.0230868	209900000	11.6251	74.6529	239
401	河北省	唐山市	1	0	2011	0	0	0	61.74	59.37	61.36	70.22	9	-0.741764	12059	8852	15.7003	0.999739	61.7239	59.3545	61.344	70.2016	0.00423972	0.26176	0.251712	0.260149	0.297713	24.3628	2.89037	0.654412	0.414247	0.107143	0.42155	0.140913	0.00487804	0	0.333333	0	1	2.19722	0.194	60.08	0.0141378	311600000	11.0135	399.477	5
401	河北省	唐山市	1	0	2012	0	0	0	96.38	93.89	92.68	111.32	9	-0.475287	13647	9773	19.7468	0.999362	96.3185	93.8301	92.6209	111.249	0.00317228	0.305744	0.297845	0.294007	0.353138	24.4491	2.94444	0.677956	0.386272	0.130712	-0.070881	0.010404	0.00487804	0	0.333333	0	1	2.19722	0.223	59.26	0.0158783	265500000	11.1938	399.477	5
401	河北省	唐山市	1	0	2013	0	0	0	133.93	121.85	134.17	173.36	9	-0.283282	15190	10872	19.9182	0.999086	133.808	121.739	134.047	173.202	0.00403769	0.540768	0.491993	0.541737	0.699974	24.4867	2.99573	0.677456	0.38628	0.125784	0.075095	0.014577	0.00487804	0	0.333333	0	1	2.19722	0.201	58.7	0.016459	6.75671e+06	11.9289	399.477	5
401	河北省	唐山市	1	0	2014	1	0	1	146.3	152.43	126.68	161.73	9	-0.384434	16647	11932	22.7486	0.998589	146.094	152.215	126.501	161.502	0.00364118	0.532705	0.555025	0.461265	0.588888	24.5087	3.04452	0.694987	0.38628	0.138014	-0.002928	-0.020301	0.00487804	0	0.333333	0	1	2.19722	0.197	57.75	0.0155269	656000000	12.1966	399.477	5
401	河北省	唐山市	1	0	2015	1	0	1	170.82	167.87	137.67	240.78	9	-0.740563	18118	13031	20.0882	0.998324	170.534	167.589	137.439	240.376	0.0035061	0.598912	0.588569	0.482685	0.844199	24.4437	3.09104	0.725468	0.374831	0.207066	-0.290875	-0.173624	0.00487804	0	0.375	0	1	2.07944	0.193	55.13	0.0145751	5287033	12.6279	399.477	6
401	河北省	唐山市	1	0	2016	0	0	0	193.308	178.222	188.563	251.758	9	-0.449917	19725	14247	22.0938	0.996667	192.664	177.628	187.934	250.919	0.00348432	0.673548	0.620983	0.657013	0.877205	24.4485	3.13549	0.730765	0.3	0.135721	0.11045	-0.002102	0.00487804	0	0.333333	0	1	2.19722	0.2	55.07	0.0171548	395700000	12.6346	399.477	6
401	河北省	唐山市	1	0	2017	5	1	4	219.286	198.706	233.294	261.803	9	-1.87444	21484	15437	19.1056	0.996644	218.551	198.039	232.511	260.924	0.00381225	0.835975	0.757517	0.889373	0.998058	24.4377	3.17805	0.725263	0.3	0.15671	0.239523	0.011687	0.00487804	0	0.333333	0	1	2.19722	0.203	54.98	0.0187069	335000000	13.1984	399.477	6
401	河北省	唐山市	1	0	2018	18	0	18	228.874	215.533	226.311	277.6	9	-0.939955	23446	16722	19.4969	0.996814	228.145	214.846	225.59	276.716	0.00606061	1.38712	1.30626	1.37158	1.68243	24.8503	3.21888	0.615594	0.3	0.115155	1.0176	0.117824	0.00487804	0	0.333333	0	1	2.19722	0.189	54.89	0.0184933	446100000	13.741	399.477	6
401	河北省	唐山市	1	0	2019	56	16	40	240.436	229.758	233.73	287.894	9	-1.44546	25665	17987	17.0454	0.997096	239.738	229.091	233.052	287.058	0.00597868	1.43749	1.37365	1.3974	1.72123	24.8298	3.2581	0.525172	0.3	0.12045	0.118594	0.16879	0.00487804	0	0.375	0	1	2.07944	0.196	52.44	0.0194222	503200000	14.4249	399.477	6
401	河北省	唐山市	1	0	2020	12	5	7	251.415	244.561	241.094	292.819	9	-1.7508	27136	18037	18.749	0.997943	250.898	244.058	240.598	292.216	0.00326052	0.819745	0.797396	0.786092	0.954741	24.7999	3.29584	0.454608	0.3	0.107966	0.028186	0.169992	0.00487804	0	0.428571	0	1	1.94591	0.188	53.21	0.0207821	244300000	14.9267	399.477	18
401	河北省	唐山市	1	0	2021	0	0	0	277.235	282.73	254.017	301.298	9	-1.02227	29383	19954	20.2797	0.997241	276.47	281.95	253.316	300.467	0.00398495	1.10477	1.12666	1.01224	1.20066	24.8231	3.3322	0.440104	0.475329	0.109749	0.024181	0.12686	0.961054	6.771e-07	0.333333	0	1	2.19722	1107662	55.24	0.018033	-14542709	15.4285	399.477	3
402	北京	北京市	1	0	2011	0	0	0	80.78	96.44	76.53	36.81	2	-0.736724	33176	24298	0	0.999612	80.7487	96.4026	76.5003	36.7957	0.00442534	0.357479	0.42678	0.338671	0.162897	24.813	2.83321	0.690309	0.265473	0.0522709	0.188278	0.115151	0.00487804	0	0.333333	0	1	2.19722	0.217	23.09	0.0265076	17214673	9.50669	0	0
402	北京	北京市	1	0	2012	0	0	0	135.73	153.48	126.63	93.65	2	-0.584321	36817	26562	0	0.999857	135.711	153.458	126.612	93.6366	0.00373023	0.506304	0.572516	0.472359	0.349336	24.9722	2.89037	0.699479	0.265473	0.0324197	0.78825	0.136392	0.00487804	0	0.333333	0	1	2.19722	0.225	22.7	0.0266824	6.69245e+06	9.97633	0	0
402	北京	北京市	1	0	2013	0	0	0	178.97	180.91	183.31	164.67	2	-0.545616	40830	29176	0	0.999737	178.923	180.862	183.262	164.627	0.0041001	0.733795	0.741749	0.751589	0.675163	25.0549	2.94444	0.678514	0.265473	0.0248218	0.153692	0.154723	0.00487804	0	0.333333	0	1	2.19722	0.219	22.32	0.0249789	113800000	10.5396	0	0
402	北京	北京市	1	0	2014	0	0	0	190.68	214.08	172.16	147.06	2	-0.728717	44489	31103	0	0.999808	190.643	214.039	172.127	147.032	0.00545401	1.03997	1.16759	0.938962	0.802067	25.1959	2.99573	0.693987	0.268861	0.0282778	0.108302	0.121445	0.00487804	0	0.333333	0	1	2.19722	0.226	21.31	0.0242241	20165518	11.1016	0	0
402	北京	北京市	1	0	2015	0	0	0	222.21	235.6	193.18	230.75	2	-1.70055	48458	33803	0	0.999754	222.155	235.542	193.132	230.693	0.00541679	1.20366	1.2762	1.04642	1.24992	25.3837	3.04452	0.72555	0.27886	0.0395864	-0.293664	0.081175	0.00487804	0	0.333333	0	1	2.19722	0.199	19.74	0.0326672	39657945	11.5107	0	0
402	北京	北京市	1	0	2016	0	0	0	243.143	246.724	234.014	247.924	2	-1.06022	52530	35416	0	0.999601	243.047	246.626	233.921	247.825	0.00588312	1.43044	1.45151	1.37673	1.45857	25.4492	3.09104	0.724098	0.296505	0.0308743	0.275481	0.093642	0.00487804	0	0.5	0	1	1.79176	0.183	19.26	0.0320029	8100000	11.9533	0	0
402	北京	北京市	1	0	2017	0	0	0	269.903	260.839	290.407	262.592	2	-0.868312	57230	37425	0	0.999634	269.805	260.744	290.301	262.496	0.00632511	1.70717	1.64984	1.83686	1.66092	25.5533	3.13549	0.730814	0.300915	0.021551	0.285444	0.126552	0.00487804	0	0.333333	0	1	2.19722	0.194	19.01	0.0549694	67638500	12.4822	0	0
402	北京	北京市	1	0	2018	8	2	6	285.414	277.896	286.159	308.901	2	-0.337833	62361	39843	0	0.999671	285.32	277.805	286.064	308.8	0.00506485	1.44558	1.4075	1.44935	1.56454	25.724	3.17805	0.749551	0.311385	0.0227164	-0.133467	0.113885	0.00487804	0	0.333333	0	1	2.19722	0.194	18.63	0.0346019	31243376	13.0506	0	0
402	北京	北京市	1	0	2019	0	0	0	301.327	297.46	297.681	320.741	2	-0.266571	67756	43038	0	0.999654	301.223	297.357	297.578	320.63	0.00423934	1.27743	1.26103	1.26197	1.35973	25.8108	3.21888	0.759361	0.311385	0.0231227	0.184082	0.108183	0.00487804	0	0.333333	0	1	2.19722	0.212	16.16	0.027662	1.79901e+06	13.5235	0	0
402	北京	北京市	1	0	2020	0	0	0	311.957	308.127	312.771	323.148	2	-0.2128	69434	38903	0	0.999646	311.847	308.017	312.66	323.033	0.00291424	0.909119	0.897955	0.91149	0.94173	25.8544	3.2581	0.764756	0.311385	0.0184753	-0.307922	0.056316	0.00487804	0	0.333333	0	1	2.19722	0.218	15.83	0.0270667	7.49251e+06	13.9764	0	0
402	北京	北京市	1	0	2021	0	0	0	342.027	357.242	325.31	322.187	2	-0.465812	75002	43640	0	0.999444	341.837	357.044	325.13	322.008	0.00363071	1.2418	1.29704	1.18111	1.16977	25.8279	3.29584	0.7415	0.311385	0.017785	0.332974	0.038378	0.844224	0.000484	0.333333	0	1	2.19722	15972756	18.05	0.0249309	13186010	14.4292	0	0
403	山西省	太原市	0	0	2011	0	0	0	70.57	90.4	50.42	41.71	22	-0.228803	11959	8404	18.8002	0.999937	70.5655	90.3943	50.4168	41.7074	0.00793542	0.560003	0.717362	0.400104	0.330986	21.2473	2.94444	1.65121	0.274859	0.264407	1.58205	-0.520521	0.00487804	0	0	0	0	0.712705	0.19	45.63	0.0122886	6824200	9.69826	0	0
403	山西省	太原市	0	0	2012	0	0	0	116.45	129.88	92.43	115.76	22	-0.215557	13592	9446	12.9437	0.999871	116.435	129.863	92.4181	115.745	0.00485334	0.565171	0.630352	0.448594	0.561823	21.2119	2.99573	1.49101	0.274859	0.246465	1.3924	-0.427729	0.00487804	0	0	0	0	0.866856	0.214	44.8	0.0135282	4748900	10.5568	0	0
403	山西省	太原市	0	0	2013	1	0	1	153.9	160.48	130.75	174.23	22	-0.202311	15120	10118	14.6649	0.999471	153.819	160.395	130.681	174.138	0.00477987	0.735622	0.767074	0.624968	0.832797	21.1764	3.04452	1.33081	0.274859	0.272009	1.20276	-0.334937	0.00487804	0	0	0	0	1.02101	0.199	43.6	0.0145006	4.54343e+06	10.874	0	0
403	山西省	太原市	0	0	2014	0	0	0	170.02	194.34	127.67	166.65	22	-0.189066	16538	10864	18.7737	0.999892	170.002	194.319	127.656	166.632	0.00601395	1.02249	1.16875	0.767801	1.00222	21.1409	3.09104	1.17062	0.274859	0.253054	1.01312	-0.242145	0.00487804	0	0	0	0	1.17516	0.182	40	0.0149922	3635624	11.0324	0	0
403	山西省	太原市	0	0	2015	0	0	0	201.1	214.81	152.54	244.07	22	-0.479392	17854	11729	21.7407	0.999893	201.079	214.787	152.524	244.044	0.0042886	0.862437	0.921234	0.654183	1.04672	21.1055	3.13549	1.01042	0.274859	0.288787	0.823479	-0.149353	0.00487804	0	0.0476191	0	0	1.32931	0.187	37.3	0.0151014	4.66705e+06	11.177	0	0
403	山西省	太原市	0	0	2016	0	0	0	229.216	226.464	197.308	296.3	22	-0.485875	19049	12683	19.7574	0.999842	229.18	226.429	197.277	296.253	0.00467588	1.07179	1.05892	0.922589	1.38546	21.07	3.17805	0.850222	0.274859	0.304192	0.633837	-0.056561	0.00487804	0	0.142857	0	0	1.48346	0.187	36.12	0.0129684	0	11.7687	0	0
403	山西省	太原市	0	0	2017	0	0	0	249.212	244.608	244.974	272.134	22	-0.314674	20420	13664	17.7501	0.99992	249.192	244.589	244.954	272.112	0.0058548	1.45909	1.43213	1.43427	1.59329	21.0345	3.21888	0.690025	0.274859	0.276295	0.444195	0.036231	0.00487804	0	0.238095	0	0	1.63761	0.179	36.585	0.00788016	230000	12.476	0	0
403	山西省	太原市	0	0	2018	0	0	0	257.79	261.409	238.997	280.009	22	0.222125	21990	14810	19.6214	0.999579	257.682	261.299	238.896	279.891	0.00352526	0.908778	0.921535	0.842525	0.987105	20.999	3.2581	0.529828	0.274859	0.1821	0.254553	0.129023	0.00487804	0	0.333333	0	0	1.79176	0.17	37.05	0.00979338	700000	12.6397	0	0
403	山西省	太原市	0	0	2019	0	0	0	272.158	280.961	248.353	286.364	22	0.0569231	23828	15863	22.769	0.999966	272.149	280.952	248.344	286.355	0.00379327	1.03237	1.06576	0.942069	1.08626	20.9636	3.29584	0.369631	0.274859	0.122212	0.064911	0.221815	0.00487804	0	0.428571	0	0	1.94591	0.16	37.69	0.0055274	2.34909e+06	12.8938	0	0
403	山西省	太原市	0	0	2020	0	0	0	284.049	296.241	254.685	297.168	22	-0.389109	25214	15733	18.033	0.999945	284.034	296.225	254.671	297.152	0.00268393	0.762368	0.79509	0.683556	0.797579	21.2256	3.3322	0.414924	0.273061	0.111943	0.14665	0.206596	0.00487804	0	0.428571	0	0	1.94591	0.156	36.21	0.00653802	3.46931e+06	13.8057	0	0
403	山西省	太原市	0	0	2021	0	0	0	311.981	335.636	272.389	305.839	22	-0.250372	27426	17191	13.3795	0.999787	311.915	335.564	272.331	305.774	0.00204137	0.63687	0.685157	0.556048	0.62433	22.6816	3.3673	0.107236	0.183464	0.0962233	0.877954	0.10735	2.46743	0.0404419	0.384615	0	0	2.56495	478726	41.25	0.00485501	4.58952e+06	14.7176	0	0
404	江西省	景德镇市	1	0	2011	0	0	0	59.37	54.13	81.45	36.56	16	0.227095	11870	8361	18.6346	0.999623	59.3476	54.1096	81.4193	36.5462	0.00507185	0.301116	0.274539	0.413102	0.185427	22.1623	2.89037	0.776426	0.299155	0.0535602	0.162645	0.078604	0.00487804	0	0.333333	0	1	2.19722	0.196	63	0.0337801	14752011	11.1312	144.441	0
404	江西省	景德镇市	1	0	2012	0	0	0	97.84	86.28	124.46	87.65	16	0.265847	13567	9182	15.2225	0.999147	97.7565	86.2064	124.354	87.5752	0.00362144	0.354322	0.312458	0.450724	0.317419	22.277	2.94444	0.763796	0.299155	0.0649932	0.043495	0.168161	0.00487804	0	0.333333	0	1	2.19722	0.215	59.49	0.0336348	22083548	11.9872	144.441	0
404	江西省	景德镇市	1	0	2013	0	0	0	139.59	113.27	171.79	167.99	16	0.130901	15100	10053	18.0806	0.998916	139.439	113.147	171.604	167.808	0.00587935	0.820698	0.665954	1.01001	0.987672	22.5741	2.99573	0.609224	0.288055	0.0802825	0.197908	0.140759	0.00487804	0	0.333333	0	1	2.19722	0.205	58.28	0.0327021	20000	12.2689	144.441	0
404	江西省	景德镇市	1	1	2014	0	0	0	150.24	143.6	161.33	152.02	16	-0.175043	16734	11089	18.0105	0.99879	150.058	143.426	161.135	151.836	0.00258641	0.388582	0.371408	0.417266	0.393186	22.611	3.04452	0.591573	0.288055	0.0815826	0.043652	0.111696	0.00487804	0	0.333333	0	1	2.19722	0.198	58.1	0.0331325	35517574	12.8557	144.441	0
404	江西省	景德镇市	1	1	2015	3	1	2	177.29	161.52	175.15	233.25	16	-0.486035	18437	12403	16.8507	0.99869	177.058	161.308	174.921	232.945	0.00298699	0.529563	0.482459	0.523171	0.696715	22.665	3.09104	0.574696	0.288055	0.0804891	-0.020955	0.117136	0.00487804	0	0.333333	0	1	2.19722	0.197	56.68	0.0351608	36586201	13.1479	144.441	0
404	江西省	景德镇市	1	1	2016	0	0	0	196.712	173.745	217.512	234.761	16	-0.364787	20110	13259	19.0421	0.998441	196.405	173.474	217.173	234.395	0.00739713	1.4551	1.28522	1.60897	1.73656	22.8154	3.13549	0.598875	0.288055	0.0700917	0.015888	0.127364	0.00487804	0	0.333333	0	1	2.19722	0.202	55.53	0.0377132	52345716	13.3451	144.441	0
404	江西省	景德镇市	1	1	2017	0	0	0	226.164	194.79	263.638	261.677	16	-0.261871	22031	14459	21.2873	0.999068	225.953	194.608	263.393	261.433	0.00220049	0.497671	0.428632	0.580134	0.575819	23.0237	3.17805	0.602868	0.289518	0.0652383	0.164969	0.058812	0.00487804	0	0.375	0	1	2.07944	0.208	51.525	0.0382968	9.28085e+06	13.7534	144.441	0
404	江西省	景德镇市	1	0	2018	8	5	3	238.992	215.344	253.018	291.607	16	0.314566	24080	15792	23.8584	0.99922	238.806	215.176	252.82	291.38	0.00386179	0.922938	0.831614	0.977101	1.12613	23.0352	3.21888	0.582463	0.299774	0.0358113	0.098187	0.040059	0.00487804	0	0.333333	0	1	2.19722	0.212	47.52	0.0366217	11281040	13.9011	144.441	1
404	江西省	景德镇市	1	0	2019	2	0	2	251.348	234.087	261.074	290.686	16	0.276753	26262	17650	25.7599	0.998747	251.033	233.794	260.747	290.322	0.00355872	0.894478	0.833051	0.929089	1.03447	23.0504	3.2581	0.584174	0.306029	0.0366955	0.076132	0.023599	0.00487804	0	0.333333	0	1	2.19722	0.208	44.23	0.0379754	10935493	14.227	144.441	1
404	江西省	景德镇市	1	0	2020	3	2	1	264.946	252.684	271.631	293.303	16	0.135951	28017	17955	26.111	0.998322	264.501	252.26	271.175	292.811	0.00194458	0.515209	0.491364	0.528209	0.57035	23.1155	3.29584	0.596269	0.306029	0.0287648	0.090078	0.041877	0.00487804	0	0.375	0	1	2.07944	0.213	43.16	0.0390661	17502397	14.552	144.441	2
404	江西省	景德镇市	1	0	2021	1	1	0	296.038	298.887	286.58	303.836	16	0.0568656	30610	20290	26.4436	0.998448	295.578	298.423	286.135	303.365	0.00142857	0.422911	0.426981	0.4094	0.434052	23.1856	3.3322	0.606311	0.306029	0.0270242	0.262707	0.064126	0.88457	0.0004391	0.333333	0	1	2.19722	52591	44.19	0.0343706	24069302	14.877	144.441	0
407	山东省	济南市	0	1	2011	10	6	4	70.47	86.42	58.33	39.88	21	0.0378108	15077	9853	32.5454	0.999581	70.4405	86.3838	58.3056	39.8633	0.00379728	0.267594	0.328161	0.221495	0.151436	21.8656	2.89037	0.552447	0.092287	0.0323995	0.063282	0.004356	0.00487804	0	0.545455	0	0	2.3979	0.231	41.51	0.0184517	1761250	9.08586	0	0
407	山东省	济南市	0	1	2012	2	1	1	111	124.4	102.11	82.89	21	0.126083	17127	10902	33.3446	0.99951	110.946	124.339	102.06	82.8494	0.00229829	0.25511	0.285907	0.234678	0.190505	21.8786	2.94444	0.585817	0.092287	0.0555133	-0.044598	-0.102554	0.00487804	0	0.363636	0	0	2.3979	0.243	40.35	0.018152	525000	9.26477	0	9
407	山东省	济南市	0	1	2013	9	2	7	157.66	155.76	160.64	158.49	21	-0.144873	19008	11897	34.3473	0.999332	157.555	155.656	160.533	158.384	0.00206469	0.325519	0.321596	0.331672	0.327233	21.9735	2.99573	0.615876	0.092287	0.0531971	0.021108	0.038302	0.00487804	0	0.363636	0	0	2.3979	0.232	39.26	0.0183832	5.48847e+06	9.4509	0	13
407	山东省	济南市	0	1	2014	1	1	0	169.16	189.61	144.15	147.09	21	-0.225784	20864	13329	30.9966	0.999332	169.047	189.483	144.054	146.992	0.00297418	0.503112	0.563934	0.428728	0.437472	22.1349	3.04452	0.506253	0.151427	0.0398202	0.286407	0.031225	0.00487804	0	0.363636	0	0	2.3979	0.224	39.19	0.0183832	4.18361e+06	9.93918	0	21
407	山东省	济南市	0	1	2015	6	2	4	202.29	210.4	164.99	243.3	21	-0.49791	22703	14578	29.6647	0.999444	202.178	210.283	164.898	243.165	0.00194704	0.393867	0.409657	0.321242	0.473715	22.1468	3.09104	0.494332	0.154024	0.0500224	-0.126349	0.020105	0.00487804	0	0.363636	1	0	2.3979	0.224	37.82	0.0183633	361000	10.6212	0	35
407	山东省	济南市	0	0	2016	6	1	5	222.982	220.872	209.461	254.533	21	-0.214232	24685	15926	32.6002	0.999342	222.835	220.727	209.323	254.366	0.00512244	1.14221	1.1314	1.07295	1.30383	22.1825	3.13549	0.41451	0.154002	0.0548217	0.055949	-0.140823	0.00487804	0	0.363636	0	0	2.3979	0.228	36.24	0.019019	8118000	10.8108	0	49
407	山东省	济南市	0	0	2017	0	0	0	248.637	238.108	257.735	266.889	21	-0.2215	26930	17281	31.8692	0.998863	248.355	237.837	257.442	266.585	0.00324544	0.806938	0.772766	0.836463	0.866171	22.3417	3.17805	0.465132	0.093259	0.0368583	0.444625	0.047035	0.00487804	0	0.444444	1	0	2.19722	0.225	36.125	0.0191343	560193	11.1819	0	56
407	山东省	济南市	0	0	2018	0	0	0	263.359	255.562	260.742	293.878	21	0.123715	29205	18780	29.4072	0.998444	262.949	255.164	260.336	293.42	0.00345534	0.909996	0.883055	0.900951	1.01545	22.5838	3.21888	0.574102	0.093259	0.0283112	0.221487	0.066924	0.00487804	0	0.4	0	0	2.30259	0.222	36.01	0.0203702	4074990	11.7729	0	57
407	山东省	济南市	0	0	2019	2	0	2	277.139	275.24	268.874	298.442	21	0.105653	31597	20427	28.0938	0.999266	276.935	275.038	268.677	298.223	0.00119669	0.331649	0.329377	0.321759	0.357142	22.5965	3.2581	0.552642	0.099861	0.0277713	0.143822	0.072206	0.00487804	0	0.4	0	0	2.30259	0.229	34.58	0.0143654	248000	12.2042	0	61
407	山东省	济南市	0	0	2020	0	0	0	291.936	293.356	276.521	315.28	21	0.164103	32886	20940	28.9423	0.999323	291.739	293.157	276.333	315.067	0.00278211	0.812199	0.816149	0.76931	0.877144	22.6332	3.29584	0.570321	0.099861	0.0296143	-0.140591	0.074186	0.00487804	0	0.4	0	0	2.30259	0.23	34.82	0.0167211	643000	12.5151	0	62
407	山东省	济南市	0	0	2021	0	0	0	319.395	333.247	290.151	326.816	21	0.0397449	35705	22821	30.7141	0.999145	319.122	332.962	289.903	326.536	0.00400534	1.27929	1.33477	1.16215	1.30901	22.6746	3.3322	0.570659	0.221601	0.0400626	-0.010604	0.03678	1.12525	8.83e-05	0.333333	0	0	2.19722	2354970	34.67	0.016708	1038000	12.826	0	0
408	青海省	海西蒙古族藏族自治州	1	0	2011	0	0	0	45.71	50.27	14.69	87.04	20	0.0712572	10024	9032	0	0.999338	45.6798	50.2367	14.6803	86.9824	0.00466472	0.213224	0.234495	0.0685247	0.406017	19.6812	2.77259	0.549997	0.232639	0.0413178	-0.990356	-0.033139	0.00487804	0	0.333333	0	0	2.19722	0.138	53.36	0.00796191	2.75832e+06	9.07879	32.4302	0
408	青海省	海西蒙古族藏族自治州	1	0	2012	0	0	0	78.01	85.1	37.95	127.4	20	0.156753	11470	10386	0	0.998873	77.9221	85.0041	37.9072	127.256	0.00342392	0.2671	0.291376	0.129938	0.436207	19.9271	2.83321	0.607177	0.214773	0.175383	-0.990356	0.027695	0.00487804	0	0.333333	0	0	2.19722	0.154	51.64	0.00849855	5000000	9.15118	32.4302	0
408	青海省	海西蒙古族藏族自治州	1	0	2013	0	0	0	108.91	114.32	79.07	145.26	20	0.319124	12948	11576	1.66761	0.999753	108.883	114.292	79.0505	145.224	0.0046173	0.50287	0.52785	0.36509	0.670709	20.173	2.89037	0.664357	0.196907	0.0271913	-0.990356	0.088529	0.00487804	0	0.333333	1	0	2.19722	0.106	52.58	0.00338786	32984527	9.29129	32.4302	0
408	青海省	海西蒙古族藏族自治州	1	0	2014	0	0	0	156.37	147.54	90.55	305.13	20	0.378633	14374	12605	0	0.998501	156.136	147.319	90.4143	304.673	0.00581068	0.908616	0.857308	0.526157	1.77301	19.939	2.94444	0.69855	0.196907	0.337266	-0.990356	-0.334692	0.00487804	0	0.375	0	0	2.07944	0.124	49.79	0.00166559	4.40776e+06	10.2299	32.4302	0
408	青海省	海西蒙古族藏族自治州	1	0	2015	0	0	0	171.47	165.96	108.22	304.59	20	-0.395938	15813	13611	5.80286	0.998981	171.295	165.791	108.11	304.28	0.00488281	0.837255	0.810351	0.528418	1.48726	19.9552	2.99573	0.833984	0.196907	0.0874953	-0.990356	-0.564581	0.00487804	0	0.375	0	0	2.07944	0.115	48.03	0.00170342	3.99687e+06	10.3517	32.4302	0
408	青海省	海西蒙古族藏族自治州	1	0	2016	0	0	0	197.966	187.941	173.853	274.899	20	-0.0470683	17302	14775	0.879927	0.999279	197.823	187.806	173.728	274.701	0.0038961	0.771297	0.732237	0.677349	1.07103	21.3627	3.04452	0.495096	0.313847	0.0512137	-0.990356	-0.185114	0.00487804	0	0.354167	0	0	2.13833	0.12	47.72	0.000439743	0	11.0055	32.4302	0
408	青海省	海西蒙古族藏族自治州	1	0	2017	0	0	0	222.317	212.81	221.067	255.993	20	-0.236259	19001	15503	0	0.99987	222.288	212.782	221.038	255.96	0.00391418	0.870188	0.832976	0.865295	1.002	22.7703	3.09104	0.156207	0.430786	0.0195628	-0.990356	0.194353	0.00487804	0	0.333333	0	0	2.19722	0.13	42.05	0.000501931	0	11.995	32.4302	0
408	青海省	海西蒙古族藏族自治州	1	0	2018	0	0	0	229.994	231.624	209.522	261.828	20	-0.212734	20757	16557	0	1	229.994	231.624	209.522	261.828	0.00521532	1.19949	1.20799	1.09272	1.36552	22.9624	3.13549	0.207796	0.430786	0.0234505	-0.990356	0.121713	0.00487804	0	0.333333	0	0	2.19722	0.129	36.38	0.0001074	0	12.486	32.4302	0
408	青海省	海西蒙古族藏族自治州	1	0	2019	3	0	3	239.521	242.503	219.498	266.074	20	-0.126141	22618	17545	0	0.999338	239.363	242.343	219.353	265.898	0.00440875	1.05599	1.06914	0.967712	1.17305	22.9896	3.17805	0.180113	0.430786	0.0407141	-0.990356	0.040119	0.00487804	0	0.333333	0	0	2.19722	0.124	30.03	0.00158844	0	13.2663	32.4302	0
408	青海省	海西蒙古族藏族自治州	1	0	2020	0	0	0	249.635	257.528	223.446	271.176	20	0.102319	24037	18284	0	0.999536	249.519	257.408	223.342	271.05	0.006473	1.61588	1.66698	1.44636	1.75532	23.0167	3.21888	0.152431	0.430786	0.0359247	-0.990356	-0.041475	0.00487804	0	0.333333	0	0	2.19722	0.118	30.52	0.000584845	0	13.7528	32.4302	0
408	青海省	海西蒙古族藏族自治州	1	0	2021	0	0	0	277.938	295.261	245.448	279.799	20	-0.833019	25920	19020	0	0.999075	277.681	294.988	245.221	279.54	0.00317241	0.881736	0.936689	0.778661	0.887637	23.0864	3.2581	0.110191	0.407875	0.0675402	0.903136	0.164337	2.61342	8.372e-06	0.333333	0	0	2.19722	0.112	31.01	6.18811e-05	0	14.2393	32.4302	0
409	山东省	济南市	0	0	2011	0	0	0	70.47	86.42	58.33	39.88	21	0.424665	15077	9853	32.5454	0.999581	70.4405	86.3838	58.3056	39.8633	0.00379728	0.267594	0.328161	0.221495	0.151436	20.0528	2.94444	0.00392401	0.239175	0.0359047	-0.990356	0.424922	0.00487804	0	0.333333	0	1	2.19722	0.231	41.51	0.0184517	9.29089e+06	9.08586	0	1
409	山东省	济南市	0	0	2012	1	0	1	111	124.4	102.11	82.89	21	0.633191	17127	10902	33.3446	0.99951	110.946	124.339	102.06	82.8494	0.00229829	0.25511	0.285907	0.234678	0.190505	20.6755	2.99573	0.00392401	0.239175	0.187535	-0.990356	0.274961	0.00487804	0	0.333333	0	1	2.19722	0.243	40.35	0.018152	3.19975e+06	9.26477	0	2
409	山东省	济南市	0	0	2013	0	0	0	157.66	155.76	160.64	158.49	21	0.177444	19008	11897	34.3473	0.999332	157.555	155.656	160.533	158.384	0.00206469	0.325519	0.321596	0.331672	0.327233	21.2981	3.04452	0.00392401	0.239175	0.149648	-0.990356	0.125	0.00487804	0	0.333333	0	1	2.19722	0.232	39.26	0.0183832	351400	9.4509	0	3
409	山东省	济南市	0	0	2014	0	0	0	169.16	189.61	144.15	147.09	21	0.144719	20864	13329	30.9966	0.999332	169.047	189.483	144.054	146.992	0.00297418	0.503112	0.563934	0.428728	0.437472	21.9208	3.09104	0.00392401	0.239175	0.264739	-0.990356	-0.024961	0.00487804	0	0.333333	0	1	2.19722	0.224	39.19	0.0183832	18421	9.93918	0	4
409	山东省	济南市	0	0	2015	1	1	0	202.29	210.4	164.99	243.3	21	-0.365419	22703	14578	29.6647	0.999444	202.178	210.283	164.898	243.165	0.00194704	0.393867	0.409657	0.321242	0.473715	22.4596	3.13549	0.00392401	0.158753	0.0511847	-0.990356	0.087747	0.00487804	0	0.333333	0	1	2.19722	0.224	37.82	0.0183633	278172	10.6212	0	4
409	山东省	济南市	0	0	2016	9	8	1	222.982	220.872	209.461	254.533	21	-0.520136	24685	15926	32.6002	0.999342	222.835	220.727	209.323	254.366	0.00512244	1.14221	1.1314	1.07295	1.30383	22.5475	3.17805	0.00392401	0.177423	0.0736049	-0.990356	-0.132431	0.00487804	0	0.333333	0	1	2.19722	0.228	36.24	0.019019	0	10.8108	0	7
409	山东省	济南市	0	0	2017	0	0	0	248.637	238.108	257.735	266.889	21	-0.181583	26930	17281	31.8692	0.998863	248.355	237.837	257.442	266.585	0.00324544	0.806938	0.772766	0.836463	0.866171	22.5106	3.21888	0.00392401	0.165153	0.107672	-0.990356	-0.222658	0.00487804	0	0.333333	0	1	2.19722	0.225	36.125	0.0191343	150000	11.1819	0	9
409	山东省	济南市	0	0	2018	2	0	2	263.359	255.562	260.742	293.878	21	0.44021	29205	18780	29.4072	0.998444	262.949	255.164	260.336	293.42	0.00345534	0.909996	0.883055	0.900951	1.01545	22.4736	3.2581	0.00392401	0.152883	0.0487407	-0.990356	-0.312885	0.00487804	0	0.333333	0	1	2.19722	0.222	36.01	0.0203702	1051000	11.7729	0	12
409	山东省	济南市	0	0	2019	0	0	0	277.139	275.24	268.874	298.442	21	0.296734	31597	20427	28.0938	0.999266	276.935	275.038	268.677	298.223	0.00119669	0.331649	0.329377	0.321759	0.357142	22.4366	3.29584	0.00392401	0.140613	0.0576963	-0.990356	-0.403112	0.00487804	0	0.333333	0	1	2.19722	0.229	34.58	0.0143654	2500000	12.2042	0	13
409	山东省	济南市	0	0	2020	4	3	1	291.936	293.356	276.521	315.28	21	0.32329	32886	20940	28.9423	0.999323	291.739	293.157	276.333	315.067	0.00278211	0.812199	0.816149	0.76931	0.877144	22.3997	3.3322	0.00392401	0.128343	0.0505598	-0.990356	-0.493339	0.00487804	0	0.333333	0	1	2.19722	0.23	34.82	0.0167211	977230	12.5151	0	13
409	山东省	济南市	0	0	2021	0	0	0	319.395	333.247	290.151	326.816	21	0.242198	35705	22821	30.7141	0.999145	319.122	332.962	289.903	326.536	0.00400534	1.27929	1.33477	1.16215	1.30901	20.905	3.3673	0.499622	0.167061	0.19903	-0.765096	0.059615	2.85185	0	0.333333	0	1	2.19722	2354970	34.67	0.016708	-545541	12.826	0	1
411	浙江省	杭州市	1	0	2011	0	0	0	86.18	99.86	93.61	27.51	30	0.0454884	24195	17874	8.02092	0.999797	86.1625	99.8397	93.591	27.5044	0.0071052	0.612326	0.709525	0.665118	0.195464	22.0259	2.94444	0.00392401	0.213545	0.0177459	-0.990356	0.383113	0.00487804	0	0.333333	0	1	2.19722	0.233	47.35	0.0236537	13780679	11.7495	0	0
411	浙江省	杭州市	1	0	2012	0	0	0	147.96	155.7	170.63	81.21	30	0.403456	27020	18931	5.65676	0.999563	147.895	155.632	170.555	81.1745	0.00546875	0.809156	0.851484	0.933133	0.444117	22.1367	2.99573	0.00392401	0.213545	0.0170134	-0.990356	0.146286	0.00487804	0	0.333333	0	1	2.19722	0.251	45.79	0.0239948	9.96199e+06	12.3884	0	0
411	浙江省	杭州市	1	0	2013	0	0	0	189.27	183.85	215.29	159.91	30	0.404299	29775	20610	3.34163	0.999594	189.193	183.775	215.203	159.845	0.0045743	0.865778	0.840985	0.984801	0.731476	22.2914	3.04452	0.00392401	0.213545	0.0185229	-0.990356	0.147212	0.00487804	0	0.333333	0	1	2.19722	0.241	43.89	0.0234874	3.59427e+06	13.002	0	0
411	浙江省	杭州市	1	0	2014	0	0	0	199.4	217.5	196.66	144.64	30	0.29868	32658	22552	9.66294	0.997389	198.879	216.932	196.147	144.262	0.00714952	1.42561	1.55502	1.40602	1.03411	22.3741	3.09104	0.00392401	0.213545	0.01784	-0.990356	0.098284	0.00487804	0	0.333333	0	1	2.19722	0.24	41.77	0.0242456	14085662	13.0201	0	0
411	浙江省	杭州市	1	0	2015	0	0	0	231.13	238.42	223.28	221.32	30	0.184501	35537	24117	7.68818	0.994174	229.783	237.031	221.979	220.031	0.00363877	0.841029	0.867556	0.812465	0.805333	22.5356	3.13549	0.00392401	0.215432	0.0170173	-0.990356	0.10679	0.00487804	0	0.333333	0	1	2.19722	0.228	38.89	0.0242796	4.88333e+06	13.9509	0	0
411	浙江省	杭州市	1	0	2016	0	0	0	246.919	248.47	251.423	233.627	30	-0.191156	38529	25527	12.4834	0.993631	245.346	246.888	249.821	232.139	0.00480505	1.18646	1.19391	1.2081	1.12259	22.6673	3.17805	0.00392401	0.215432	0.0162895	-0.990356	0.119462	0.00487804	0	0.333333	0	1	2.19722	0.225	36.42	0.0247079	10486800	14.0367	0	0
411	浙江省	杭州市	1	0	2017	0	0	0	285.432	267.129	325.679	272.752	30	0.134674	42046	27079	14.0415	0.993443	283.56	265.377	323.544	270.964	0.00328431	0.937447	0.877333	1.06963	0.895802	22.9297	3.21888	0.00392401	0.2988	0.0166446	-0.990356	0.106302	0.00487804	0	0.375	0	1	2.07944	0.23	35.13	0.0230657	9604600	14.5697	0	0
411	浙江省	杭州市	1	0	2018	0	0	0	302.983	287.588	316.651	328.998	30	0.235684	45840	29471	15.3754	0.993148	300.907	285.617	314.481	326.744	0.00272268	0.824925	0.78301	0.862139	0.895756	22.9197	3.2581	0.00392401	0.2988	0.014926	-0.990356	0.112252	0.00487804	0	0.333333	0	1	2.19722	0.226	33.84	0.0212645	6.99356e+06	15.1423	0	0
411	浙江省	杭州市	1	0	2019	0	0	0	321.646	310.416	331.958	340.008	30	0.202287	49899	32026	12.6513	0.994201	319.781	308.616	330.033	338.036	0.00135735	0.436586	0.421343	0.450583	0.46151	23.1	3.29584	0.00392401	0.249	0.0146764	-0.990356	0.133602	0.00487804	0	0.333333	0	1	2.19722	0.227	31.71	0.0149752	13327299	15.949	0	0
411	浙江省	杭州市	1	0	2020	0	0	0	334.478	326.489	349.748	333.13	30	-0.164944	52397	31295	9.26373	0.994832	332.75	324.802	347.941	331.408	0.0027084	0.9059	0.884263	0.947259	0.902248	23.1437	3.3322	0.00392401	0.249	0.0150971	-0.990356	0.11099	0.00487804	0	0.375	0	1	2.07944	0.233	29.93	0.0168308	11755969	16.8921	0	0
411	浙江省	杭州市	1	0	2021	0	0	0	359.683	371.79	354.305	329.499	30	0.0697958	57541	36668	6.00388	0.994696	357.775	369.818	352.426	327.751	0.00264901	0.952801	0.984873	0.938556	0.872845	23.2284	3.3673	0.712904	0.242725	0.0155343	0.068888	0.117872	1.01514	0.00455407	0.375	0	1	2.07944	5990524	30.31	0.0163022	10184639	17.8352	0	0
413	河北省	石家庄市	1	0	2011	0	0	0	59.25	61.68	59.56	50.66	9	0.0830322	12059	8852	28.6715	0.999739	59.2345	61.6639	59.5444	50.6468	0.00142918	0.0846789	0.0881518	0.085122	0.0724023	19.76	2.99573	0.00392401	0.289257	0.202653	-0.990356	0.048706	0.00487804	0	0.428571	0	0	1.94591	0.194	49.77	0.0141378	356900000	9.31885	0	0
413	河北省	石家庄市	1	1	2012	1	0	1	98.05	100.2	95.42	95.7	9	0.307616	13647	9773	28.5929	0.999362	97.9875	100.136	95.3591	95.639	0.00230273	0.225783	0.230734	0.219726	0.220371	21.4468	3.04452	0.00392401	0.289257	0.0964825	-0.990356	0.31381	0.00487804	0	0.428571	0	0	1.94591	0.223	49.79	0.0158783	351400000	9.95993	0	0
413	河北省	石家庄市	1	1	2013	3	0	3	140.76	131.51	137.52	177.21	9	0.0256745	15190	10872	32.2975	0.999086	140.631	131.39	137.394	177.048	0.00497512	0.700298	0.654278	0.684179	0.881641	22.9241	3.09104	0.00392401	0.143999	0.107585	-0.990356	0.128433	0.00487804	0	0.428571	0	0	1.94591	0.201	48.51	0.016459	251300000	10.0849	0	0
413	河北省	石家庄市	1	1	2014	1	0	1	150.43	164.37	122.26	155.62	9	-0.757512	16647	11932	35.2168	0.998589	150.218	164.138	122.087	155.4	0.00473597	0.712432	0.778451	0.57902	0.737012	23.2464	3.13549	0.00392401	0.146537	0.0982641	-0.990356	0.147234	0.00487804	0	0.428571	0	0	1.94591	0.197	46.76	0.0155269	461800000	10.2281	0	0
413	河北省	石家庄市	1	1	2015	2	1	1	181.16	185.76	145.96	229.92	9	-1.7843	18118	13031	31.5631	0.998324	180.856	185.449	145.715	229.535	0.00426439	0.772537	0.792153	0.62243	0.980469	24.0836	3.17805	0.00392401	0.216416	0.0907033	-0.990356	0.116667	0.00487804	0	0.428571	0	0	1.94591	0.193	45.08	0.0145751	658080	10.8146	0	0
413	河北省	石家庄市	1	1	2016	9	3	6	204.081	198.892	193.705	240.086	9	-2.44819	19725	14247	30.9717	0.996667	203.401	198.229	193.059	239.286	0.00323866	0.66095	0.644143	0.627343	0.777557	24.5697	3.21888	0.00392401	0.113153	0.0607035	-0.990356	0.069652	0.00487804	0	0.428571	0	0	1.94591	0.2	45.45	0.0171548	20000	11.1948	0	0
413	河北省	石家庄市	1	1	2017	17	6	11	235.139	218.647	250.78	261.188	9	-2.17539	21484	15437	29.3719	0.996644	234.35	217.914	249.938	260.312	0.00464474	1.09216	1.01556	1.16481	1.21315	24.9381	3.2581	0.00392401	0.158977	0.0370365	-0.990356	0.06871	0.00487804	0	0.5	0	0	1.79176	0.203	41.51	0.0187069	25198017	11.5234	0	2
413	河北省	石家庄市	1	1	2018	50	34	16	246.433	235.694	243.646	286.969	9	-1.12097	23446	16722	26.6567	0.996814	245.647	234.944	242.869	286.055	0.0041728	1.02831	0.983506	1.01668	1.19746	25.0079	3.29584	0.00392401	0.15969	0.0231634	-0.990356	0.069179	0.00487804	0	0.428571	1	0	1.94591	0.189	37.57	0.0184933	134000000	12.5189	0	8
413	河北省	石家庄市	1	1	2019	35	17	18	260.459	253.817	254.108	293.948	9	-1.22943	25665	17987	27.5515	0.997096	259.703	253.08	253.37	293.094	0.00272628	0.710084	0.691975	0.692768	0.801384	24.9392	3.3322	0.00392401	0.15969	0.03885	-0.990356	-0.047987	0.00487804	0	0.428571	0	0	1.94591	0.196	31.53	0.0194222	441100000	12.598	0	14
413	河北省	石家庄市	1	1	2020	3	1	2	270.535	268.416	257.575	301.097	9	-0.812051	27136	18037	30.8169	0.997943	269.978	267.864	257.046	300.477	0.00356604	0.964738	0.957183	0.918524	1.07372	24.895	3.3673	0.00392401	0.15969	0.113256	-0.990356	-0.115504	0.00487804	0	0.428571	0	0	1.94591	0.188	29.4	0.0207821	535600000	12.7097	0	38
413	河北省	石家庄市	1	1	2021	7	5	2	298.651	309.697	271.384	311.743	9	-0.303224	29383	19954	33.7508	0.997241	297.827	308.843	270.636	310.883	0.00348851	1.04185	1.08038	0.946727	1.08752	24.8582	3.4012	0.586016	0.15969	0.1892	-0.201001	-0.105063	0.809699	0	0.428571	0	0	1.94591	1409549	32.47	0.018033	630100000	12.8214	0	1
415	新疆维吾尔自治区	乌鲁木齐市	1	0	2011	0	0	0	67.95	79.31	53.61	56.49	28	0.0196852	10443	8575	20.805	0.997102	67.7531	79.0801	53.4546	56.3263	0.0025056	0.170256	0.198719	0.134325	0.141541	23.6473	2.94444	0.00392401	0.449021	0.0525843	-0.990356	0.047842	0.00487804	0	0.333333	0	0	2.19722	0.187	44.91	0.00331098	269200000	7.42178	0	0
415	新疆维吾尔自治区	乌鲁木齐市	1	0	2012	0	0	0	111.16	117.82	94.82	118.82	28	0.0776734	12151	10171	17.909	0.994374	110.535	117.157	94.2865	118.151	0.00338524	0.376303	0.398849	0.320988	0.402234	24.1246	2.99573	0.00392401	0.449021	0.0850257	-0.990356	0.063173	0.00487804	0	0.333333	0	0	2.3979	0.186	41.37	0.00347444	273300000	7.73342	0	0
415	新疆维吾尔自治区	乌鲁木齐市	1	0	2013	0	0	0	158.68	147.44	137.95	233.47	28	-0.0184601	13670	11392	13.5119	0.993844	157.703	146.532	137.101	232.033	0.00279373	0.443309	0.411908	0.385395	0.652252	24.7685	3.04452	0.00392401	0.449021	0.0809666	-0.990356	0.113276	0.00487804	0	0.333333	0	0	2.19722	0.187	39.73	0.00354962	2022000	8.61128	0	0
415	新疆维吾尔自治区	乌鲁木齐市	1	0	2014	0	0	0	161.46	181.76	125.87	159.11	28	-0.358602	15097	11904	7.53066	0.996221	160.85	181.073	125.394	158.509	0.00329466	0.531956	0.598837	0.414699	0.524213	24.9387	3.09104	0.00392401	0.4432	0.0902173	-0.990356	0.112339	0.00487804	0	0.333333	0	0	2.19722	0.183	36.81	0.00276491	149300000	9.5838	0	0
415	新疆维吾尔自治区	乌鲁木齐市	1	0	2015	0	0	0	194.28	202.54	148.75	249.74	28	-1.11338	16859	12867	4.54061	0.996912	193.68	201.915	148.291	248.969	0.00362833	0.704912	0.734882	0.539714	0.906139	25.6053	3.13549	0.00392401	0.446422	0.091218	-0.990356	0.079237	0.00487804	0	0.333333	0	0	2.19722	0.181	29.92	0.00302824	24035000	10.4003	0	0
415	新疆维吾尔自治区	乌鲁木齐市	1	0	2016	0	0	0	214.516	226.047	192.264	216.893	28	-0.805706	18355	14066	8.10084	0.997633	214.009	225.512	191.809	216.38	0.00484262	1.03882	1.09466	0.931061	1.05033	26.0627	3.17805	0.00392401	0.345562	0.0505404	-0.990356	0.080859	0.00487804	0	0.333333	1	0	2.19722	0.171	28.63	0.00276402	40401100	10.5537	0	0
415	新疆维吾尔自治区	乌鲁木齐市	1	0	2017	0	0	0	242.409	244.053	232.632	254.764	28	-0.654457	19975	15087	7.99223	0.993778	240.901	242.534	231.185	253.179	0.00394784	0.956993	0.963481	0.918394	1.00577	26.1053	3.21888	0.00392401	0.349069	0.0550065	-0.990356	0.086291	0.00487804	0	0.333333	1	0	2.19722	0.165	29.61	0.0011866	75281405	11.1852	0	0
415	新疆维吾尔自治区	乌鲁木齐市	1	0	2018	2	2	0	250.536	261.249	221.105	268.659	28	-0.185268	21500	16189	3.10929	0.988374	247.623	258.212	218.535	265.535	0.00325488	0.815465	0.850334	0.719671	0.874452	26.2497	3.2581	0.00392401	0.34537	0.0466944	-0.990356	0.058875	0.00487804	0	0.333333	0	0	2.19722	0.171	30.59	0.00106038	157400000	11.8539	0	0
415	新疆维吾尔自治区	乌鲁木齐市	1	0	2019	0	0	0	266.036	279.593	234.292	278.972	28	-0.272842	23103	17397	0.914242	0.989464	263.233	276.647	231.824	276.032	0.00382969	1.01884	1.07076	0.897267	1.06838	26.305	3.29584	0.00392401	0.303149	0.0475875	-0.990356	0.060599	0.00487804	0	0.333333	0	0	2.19722	0.17	26.55	0.00167933	129300000	12.6263	0	0
415	新疆维吾尔自治区	乌鲁木齐市	1	0	2020	0	0	0	275.196	292.329	240.36	281.939	28	-0.0956834	23845	16512	0	0.997201	274.425	291.511	239.687	281.15	0.00387995	1.06775	1.13422	0.932585	1.09391	26.2456	3.3322	0.00392401	0.28016	0.0608969	-0.990356	-0.178831	0.00487804	0	0.333333	0	0	2.19722	0.172	27.21	0.00108127	151300000	13.2609	0	0
415	新疆维吾尔自治区	乌鲁木齐市	1	0	2021	0	0	0	301.437	327.498	260.824	289.204	28	-0.0073333	26075	18961	0	0.994454	299.765	325.681	259.378	287.6	0.00324932	0.979465	1.06414	0.847501	0.939716	26.2376	3.3673	0.839347	0.28016	0.0567173	-0.022872	-0.027727	0.949434	0.00021728	0.333333	0	0	2.19722	833837	28.17	0.000956606	173300000	13.8955	0	0
416	山东省	青岛市	0	0	2011	0	0	0	73.48	87.93	68.36	35.11	21	0.261608	15077	9853	29.2465	0.999581	73.4492	87.8932	68.3314	35.0953	0.00349697	0.256957	0.307489	0.239053	0.122779	20.6151	2.94444	0.00392401	0.225583	0.066306	-0.990356	0.06774	0.00487804	0	0.333333	0	0	2.19722	0.231	47.63	0.0184517	3.21215e+06	9.53022	331.452	0
416	山东省	青岛市	0	0	2012	0	0	0	115.62	122.96	113.23	95.74	21	0.449385	17127	10902	25.5311	0.99951	115.563	122.9	113.175	95.6931	0.00481144	0.556299	0.591615	0.544799	0.460647	20.6842	2.99573	0.00392401	0.225583	0.0703517	-0.990356	0.092375	0.00487804	0	0.333333	0	0	2.19722	0.243	46.59	0.018152	0	10.3508	331.452	0
416	山东省	青岛市	0	0	2013	0	0	0	158.59	152.78	160.1	175	21	0.22011	19008	11897	25.9564	0.999332	158.484	152.678	159.993	174.883	0.00432825	0.686417	0.66127	0.692953	0.757444	20.6564	3.04452	0.00392401	0.225583	0.0631837	-0.990356	0.025255	0.00487804	0	0.333333	0	0	2.19722	0.232	45.48	0.0183832	53153.7	10.6588	331.452	0
416	山东省	青岛市	0	0	2014	0	0	0	173.09	186.8	155.56	159.67	21	0.116776	20864	13329	21.608	0.999332	172.974	186.675	155.456	159.563	0.00356391	0.616877	0.665738	0.554402	0.56905	20.6566	3.09104	0.00392401	0.225583	0.107489	-0.990356	0.110106	0.00487804	0	0.333333	0	0	2.19722	0.224	44.76	0.0183832	6060.43	11.2915	331.452	0
416	山东省	青岛市	0	0	2015	0	0	0	202.27	205.18	175.92	240.52	21	-0.460036	22703	14578	22.9504	0.999444	202.158	205.066	175.822	240.386	0.00335946	0.679518	0.689294	0.590996	0.808017	20.6567	3.13549	0.00392401	0.225583	0.463446	-0.990356	0.194957	0.00487804	0	0.333333	0	0	2.19722	0.224	43.29	0.0183633	189720	11.6351	331.452	0
416	山东省	青岛市	0	0	2016	0	0	0	221.471	216.057	216.51	248.379	21	-0.164506	24685	15926	26.8251	0.999342	221.325	215.915	216.367	248.216	0.00524994	1.16271	1.13428	1.13666	1.30398	20.6569	3.17805	0.00392401	0.225583	0.287293	-0.990356	0.279808	0.00487804	0	0.333333	0	0	2.19722	0.228	41.56	0.019019	0	11.7371	331.452	0
416	山东省	青岛市	0	0	2017	0	0	0	247.376	234.003	265.2	259.157	21	-0.018846	26930	17281	25.6495	0.998863	247.094	233.737	264.898	258.862	0.00357048	0.88325	0.835504	0.946891	0.925315	20.6571	3.21888	0.00392401	0.225583	3.17795	-0.990356	0.364659	0.00487804	0	0.333333	0	0	2.19722	0.225	40.99	0.0191343	100000	12.2027	331.452	0
416	山东省	青岛市	0	0	2018	0	0	0	261.312	252.448	260.84	291.454	21	0.282718	29205	18780	24.5065	0.998444	260.905	252.055	260.434	291	0.00265092	0.692716	0.669218	0.691465	0.772621	20.6572	3.2581	0.00392401	0.225583	3.25967	-0.990356	0.44951	0.00487804	0	0.333333	0	0	2.19722	0.222	40.42	0.0203702	200000	12.5902	331.452	0
416	山东省	青岛市	0	0	2019	0	0	0	275.718	271.647	271.526	296.794	21	-0.0271414	31597	20427	25.7766	0.999266	275.515	271.447	271.327	296.576	0.00180985	0.499008	0.49164	0.491421	0.537153	20.6574	3.29584	0.00392401	0.225583	4.55491	-0.990356	0.534361	0.00487804	0	0.333333	0	0	2.19722	0.229	35.63	0.0143654	0	12.5975	331.452	0
416	山东省	青岛市	0	0	2020	0	0	0	288.228	286.613	281.868	305.136	21	-0.0227306	32886	20940	26.2414	0.999323	288.033	286.419	281.677	304.93	0.00142629	0.411097	0.408793	0.402025	0.435213	20.6576	3.3322	0.00392401	0.225583	2.53662	-0.990356	0.619212	0.00487804	0	0.333333	0	0	2.19722	0.23	35.17	0.0167211	5112000	12.9908	331.452	0
416	山东省	青岛市	0	0	2021	0	0	0	319.195	331.527	297.864	317.256	21	0.24343	35705	22821	27.6992	0.999145	318.922	331.243	297.61	316.984	0.00199725	0.637513	0.662144	0.594911	0.63364	20.6779	3.3673	0.0340422	0.225583	3.82418	-0.405457	0.016928	2.22639	9.941e-05	0.333333	0	0	2.19722	2793247	35.87	0.016708	10224000	13.3841	331.452	0
417	安徽省	合肥市	1	0	2011	0	0	0	71.58	82.02	73.05	34.42	1	-0.0520081	11873	8683	18.9814	0.999761	71.5629	82.0004	73.0325	34.4118	0.0031767	0.227388	0.260553	0.232058	0.109342	22.5432	2.94444	0.00392401	0.221313	0.0636018	-0.990356	0.269828	0.00487804	0	0.363636	1	1	2.3979	0.194	55.06	0.0262909	15082131	10.5632	0	0
417	安徽省	合肥市	1	0	2012	0	0	0	114.66	118.75	121.02	89.59	1	-0.016988	13593	9878	17.6464	0.999598	114.614	118.702	120.971	89.554	0.00231314	0.265225	0.274685	0.279936	0.207234	22.6201	2.99573	0.00392401	0.221313	0.0703683	-0.990356	0.159753	0.00487804	0	0.4	1	1	2.30259	0.205	55.32	0.0297291	16671295	11.0367	0	0
417	安徽省	合肥市	1	0	2013	0	0	0	155.02	149.24	161.54	162.26	1	-0.118855	15154	10544	18.6059	0.999391	154.926	149.149	161.442	162.161	0.00274833	0.426046	0.410161	0.443965	0.445944	22.7405	3.04452	0.00392401	0.221313	0.0760179	-0.990356	0.145505	0.00487804	0	0.363636	0	1	2.3979	0.195	55.29	0.0321566	16935822	11.5565	0	0
417	安徽省	合肥市	1	0	2014	0	0	0	172.25	184.64	156.61	159.77	1	-0.197371	16796	11727	14.3062	0.999393	172.146	184.528	156.515	159.673	0.00197824	0.340752	0.365262	0.309812	0.316063	22.7964	3.09104	0.00392401	0.221381	0.0863174	-0.990356	0.124509	0.00487804	0	0.363636	0	1	2.3979	0.187	55.25	0.0336598	18611990	12.4681	0	0
417	安徽省	合肥市	1	0	2015	0	0	0	201.48	205.32	176.7	233.82	1	-0.631217	18363	12840	16.0435	0.999481	201.375	205.213	176.608	233.699	0.00238202	0.479929	0.489076	0.420903	0.556964	22.8389	3.13549	0.00392401	0.221381	0.0907086	-0.990356	0.087428	0.00487804	0	0.363636	0	1	2.3979	0.192	52.6	0.0355951	32652926	12.5133	0	0
417	安徽省	合肥市	1	0	2016	0	0	0	222.572	217.748	219.024	244.962	1	-0.298534	19998	14712	18.1478	0.998489	222.236	217.419	218.693	244.592	0.00252781	0.56262	0.550426	0.553651	0.619219	22.9452	3.17805	0.00392401	0.380044	0.0897528	-0.990356	0.090188	0.00487804	0	0.4	0	1	2.30259	0.212	50.7	0.0372848	24417133	12.8296	0	0
417	安徽省	合肥市	1	0	2017	0	0	0	256.241	239.619	279.224	269.379	1	-0.253038	21863	15752	17.4888	0.99757	255.618	239.037	278.545	268.724	0.00277279	0.710503	0.664414	0.774229	0.746931	23.0354	3.21888	0.00392401	0.380044	0.0907981	-0.990356	0.070014	0.00487804	0	0.363636	0	1	2.3979	0.206	48.44	0.0361602	33789995	13.5188	0	0
417	安徽省	合肥市	1	0	2018	0	0	0	272.521	259.728	280.058	301.085	1	0.227313	23984	17045	19.5878	0.997686	271.891	259.127	279.41	300.388	0.00220781	0.601675	0.573431	0.618315	0.664738	23.0757	3.2581	0.00392401	0.380044	0.0964098	-0.990356	0.071502	0.00487804	0	0.363636	0	1	2.3979	0.214	46.18	0.0330795	34967365	13.67	0	0
417	安徽省	合肥市	1	0	2019	0	0	0	288.085	281.242	288.035	310.786	1	0.196533	26415	19137	19.6716	0.997833	287.46	280.633	287.411	310.113	0.00248591	0.716153	0.699143	0.71603	0.772587	23.1047	3.29584	0.00392401	0.380044	0.099493	-0.990356	0.053778	0.00487804	0	0.363636	0	1	2.3979	0.216	36.3	0.0335826	37106597	14.3481	0	0
417	安徽省	合肥市	1	0	2020	0	0	0	299.159	298.467	291.075	316.152	1	0.129388	28103	18877	16.5164	0.998103	298.591	297.901	290.523	315.552	0.00244371	0.731057	0.729367	0.711302	0.772583	23.1326	3.3322	0.00392401	0.380044	0.159611	-0.990356	0.03953	0.00487804	0	0.444444	0	1	2.19722	0.218	35.64	0.0331735	35564443	15.0687	0	0
417	安徽省	合肥市	1	0	2021	0	0	0	330.944	345.679	307.239	325.383	1	0.159707	30904	21911	13.4264	0.998225	330.356	345.065	306.694	324.806	0.00378358	1.25215	1.3079	1.16246	1.23111	23.28	3.3673	0.609406	0.380044	0.164173	0.001272	0.049971	0.876295	0	0.444444	0	1	2.19722	2840316	36.55	0.0289842	34022290	15.7893	0	0
419	湖南省	长沙市	0	0	2011	0	0	0	79.34	93.62	75.54	39.09	13	0.243595	12612	9713	21.3753	0.998242	79.2005	93.4554	75.4072	39.0213	0.00387075	0.307105	0.36238	0.292396	0.151308	21.9957	2.77259	0.00392401	0.45113	0.105851	-0.990356	0.168274	0.00487804	0	0.375	1	1	2.07944	0.166	56.09	0.0210012	9.24374e+06	9.6901	0	0
419	湖南省	长沙市	0	0	2012	0	0	0	122.82	130.74	124.5	93.58	13	0.352051	14391	10806	19.76	0.99935	122.74	130.655	124.419	93.5191	0.00223179	0.274108	0.291784	0.277858	0.208851	22.0336	2.83321	0.00392401	0.45113	0.111252	-0.990356	0.091166	0.00487804	0	0.333333	1	1	2.19722	0.208	56.13	0.0216705	8.45368e+06	10.0548	0	0
419	湖南省	长沙市	0	0	2013	0	0	0	162.69	159.51	160.9	176.46	13	0.173595	16005	11946	17.4275	0.998919	162.514	159.338	160.726	176.269	0.00483603	0.786774	0.771395	0.778117	0.853366	22.0622	2.89037	0.00392401	0.45113	0.105413	-0.990356	0.081412	0.00487804	0	0.333333	1	1	2.19722	0.184	55.18	0.0228966	11942616	10.4465	0	0
419	湖南省	长沙市	0	0	2014	0	0	0	173.16	191.76	149.03	155.6	13	0.144091	17622	13289	17.6313	0.999062	172.998	191.58	148.89	155.454	0.00451508	0.781831	0.865812	0.672882	0.702546	22.0529	2.94444	0.00392401	0.45113	0.0990995	-0.990356	0.073212	0.00487804	0	0.333333	1	1	2.19722	0.178	54.2	0.0243655	5.75785e+06	10.7048	0	0
419	湖南省	长沙市	0	0	2015	0	0	0	202.97	210.5	172.24	233.94	13	-0.258968	19317	14267	17.7722	0.998872	202.741	210.263	172.046	233.676	0.00479452	0.973144	1.00925	0.825808	1.12163	22.0695	2.99573	0.00392401	0.448823	0.10667	-0.990356	0.056705	0.00487804	0	0.333333	1	1	2.19722	0.174	50.92	0.0252387	17375955	11.2953	0	0
419	湖南省	长沙市	0	0	2016	0	0	0	223.626	223.428	216.14	237.896	13	-0.193869	21115	15750	19.9645	0.997868	223.149	222.952	215.679	237.389	0.00328353	0.734283	0.733633	0.709701	0.78114	22.1039	3.04452	0.00392401	0.443304	0.111347	-0.990356	0.057361	0.00487804	0	0.333333	1	1	2.19722	0.174	48.23	0.0276687	2926526	11.3764	0	0
419	湖南省	长沙市	0	0	2017	0	0	0	254.278	242.103	271.564	263.083	13	0.0753971	23103	17160	15.4651	0.998124	253.801	241.649	271.055	262.589	0.00276607	0.70335	0.669674	0.751166	0.727705	22.1479	3.09104	0.00392401	0.443304	0.110382	-0.990356	0.068801	0.00487804	0	0.333333	1	1	2.19722	0.176	45.29	0.0288906	6780000	12.3579	0	0
419	湖南省	长沙市	0	0	2018	0	0	0	266.268	260.605	263.321	290.343	13	0.393495	25241	18808	20.6829	0.997349	265.563	259.914	262.623	289.573	0.00257038	0.684411	0.669853	0.676835	0.746292	22.3181	3.13549	0.00392401	0.443304	0.117221	-0.990356	0.064931	0.00487804	0	0.333333	1	1	2.19722	0.176	42.35	0.0294923	8643164	12.3653	0	0
419	湖南省	长沙市	0	0	2019	0	0	0	281.934	279.732	272.826	305.772	13	0.324799	27680	20479	19.5189	0.99858	281.533	279.335	272.438	305.338	0.00248374	0.70025	0.694781	0.677628	0.759459	22.3529	3.17805	0.00392401	0.443304	0.115901	-0.990356	0.064774	0.00487804	0	0.333333	1	1	2.19722	0.179	38.36	0.0313008	2.6701e+06	12.5602	0	0
419	湖南省	长沙市	0	0	2020	0	0	0	295.615	295.001	286.756	313.76	13	0.262709	29380	20998	19.3438	0.998639	295.213	294.6	286.365	313.333	0.00214738	0.634798	0.63348	0.615774	0.673762	22.3971	3.21888	0.00392401	0.443304	0.183168	-0.990356	0.062006	0.00487804	0	0.333333	1	1	2.19722	0.184	39.03	0.0348641	8.30358e+06	13.1009	0	0
419	湖南省	长沙市	0	0	2021	0	0	0	321.887	333.572	301.006	321.265	13	0.385806	31993	22798	19.182	0.998254	321.325	332.99	300.481	320.704	0.00256182	0.824616	0.854551	0.771123	0.823023	22.4802	3.2581	0.424588	0.443304	0.140633	0.005331	0.04721	0.854296	0.00054211	0.333333	1	1	2.19722	2194289	39.57	0.0320099	13937064	13.6416	0	0
420	吉林省	吉林市	1	0	2011	0	0	0	46.25	50.04	51.07	24.96	14	0.0818313	12621	9442	18.7538	0.999563	46.2298	50.0182	51.0477	24.9491	0.00103252	0.0477541	0.0516673	0.0527308	0.0257717	21.8338	2.94444	0.00392401	0.21255	0.0765369	-0.990356	-0.330051	0.00487804	0	0.363636	0	1	2.3979	0.155	50.57	0.0123692	4.31589e+06	8.30312	122.621	0
420	吉林省	吉林市	1	0	2012	0	0	0	90.39	85.49	89.94	107.38	14	0.476718	14395	10737	15.3083	0.99947	90.3421	85.4447	89.8923	107.323	0.00053524	0.0483803	0.0457577	0.0481395	0.0574741	21.9715	2.99573	0.00392401	0.21255	0.0956223	-0.990356	-0.428468	0.00487804	0	0.363636	0	1	2.3979	0.193	49.69	0.0119926	3.98329e+06	8.73222	122.621	0
420	吉林省	吉林市	1	0	2013	0	0	0	125.02	113.04	128.4	158.4	14	0.406302	15998	12054	11.4803	0.999944	125.013	113.034	128.393	158.391	0.0019755	0.246977	0.223311	0.253654	0.312919	22.1092	3.04452	0.00392401	0.21255	0.0946082	-0.990356	-0.526885	0.00487804	0	0.363636	0	1	2.3979	0.167	48.9	0.0119523	2.19638e+06	9.38566	122.621	0
420	吉林省	吉林市	1	0	2014	0	0	0	140.69	148.3	117.38	157.9	14	0.199796	17520	13026	6.80763	0.999351	140.599	148.204	117.304	157.797	0.00236593	0.332863	0.350867	0.277713	0.37358	21.9198	3.09104	0.00392401	0.112194	0.0962227	-0.990356	-0.00295	0.00487804	0	0.4	0	1	2.30259	0.152	46.95	0.0121199	2.43872e+06	10.0179	122.621	0
420	吉林省	吉林市	1	0	2015	0	0	0	173.53	165.47	143.4	254.91	14	-0.0769676	18684	13764	13.934	0.99942	173.429	165.374	143.317	254.762	0.00044131	0.0765805	0.0730236	0.0632839	0.112494	21.6979	3.13549	0.00392401	0.112194	0.0802402	-0.990356	0.002508	0.00487804	0	0.363636	0	1	2.3979	0.161	45.42	0.0132269	3.6286e+06	10.0544	122.621	0
420	吉林省	吉林市	1	0	2016	0	0	0	193.452	175.978	190.494	256.534	14	-0.0687283	19967	14773	10.0085	0.999316	193.319	175.858	190.364	256.358	0.00296799	0.574162	0.522302	0.565385	0.76139	22.2538	3.17805	0.00392401	0.145023	0.0450345	-0.990356	0.012625	0.00487804	0	0.363636	0	1	2.3979	0.151	43.02	0.0144892	13833258	11.0128	122.621	0
420	吉林省	吉林市	1	0	2017	0	0	0	215.608	195.127	230.189	256.757	14	-0.0028804	21368	15632	10.3917	0.999089	215.412	194.949	229.979	256.523	0.00235532	0.507827	0.459586	0.542168	0.604745	22.5446	3.21888	0.00392401	0.155938	0.0265435	-0.990356	0.031216	0.00487804	0	0.363636	0	1	2.3979	0.149	38.775	0.0149973	188400000	11.4919	122.621	0
420	吉林省	吉林市	1	0	2018	0	0	0	227.804	210.003	216.695	306.782	14	0.244193	22798	17200	9.59043	0.998672	227.501	209.725	216.407	306.375	0.0041841	0.953155	0.878675	0.906673	1.28361	22.689	3.2581	0.00392401	0.161397	0.0345439	-0.990356	0.049404	0.00487804	0	0.363636	0	1	2.3979	0.146	34.53	0.0151744	11761957	12.3749	122.621	0
420	吉林省	吉林市	1	0	2019	0	0	0	231.629	222.567	222.184	278.729	14	0.277319	24563	18075	3.54207	0.999975	231.623	222.561	222.179	278.722	0.00237954	0.55117	0.529606	0.528696	0.663248	22.8608	3.29584	0.00392401	0.162484	0.0353457	-0.990356	0.033661	0.00487804	0	0.363636	0	1	2.3979	0.137	36.01	0.0161062	14016409	13.3301	122.621	0
420	吉林省	吉林市	1	0	2020	0	0	0	242.077	233.472	230.89	290.837	14	0.0473404	25751	17318	1.84636	0.999463	241.948	233.347	230.766	290.681	0.00261652	0.633401	0.610885	0.604128	0.76098	22.8852	3.3322	0.00392401	0.162484	0.0397599	-0.990356	-0.075651	0.00487804	0	0.363636	0	1	2.3979	0.137	35.17	0.0163071	9.80847e+06	13.6623	122.621	0
420	吉林省	吉林市	1	0	2021	0	0	0	268.617	272.967	245.734	295.852	14	-0.269795	27770	19605	0.174763	0.999175	268.396	272.742	245.532	295.608	0.00225773	0.606465	0.616286	0.554801	0.667953	22.9097	3.3673	0.00392401	0.162484	0.044174	-0.990356	-0.184963	0.00487804	0	0.363636	0	1	2.3979	88641	36.45	0.0149112	5.60054e+06	13.9945	122.621	0
421	江苏省	南京市	1	0	2011	0	0	0	79.76	97.68	83.43	13.94	15	0.348824	19820	14635	6.96322	0.999923	79.7538	97.6724	83.4235	13.9389	0.00472852	0.377147	0.461882	0.3945	0.0659156	21.7961	2.99573	0.00392401	0.300641	0.0537751	-0.990356	0.089909	0.00487804	0	0.333333	0	1	2.19722	0.21	44.92	0.0424933	149400000	12.4152	0	0
421	江苏省	南京市	1	0	2012	0	0	0	131.13	143.11	129.91	93.77	15	0.501708	22432	16500	8.75643	0.999881	131.114	143.093	129.895	93.7589	0.00594784	0.77994	0.851195	0.772684	0.557729	21.6751	3.04452	0.00392401	0.300641	0.0485396	-0.990356	0.096522	0.00487804	0	0.375	0	1	2.07944	0.229	44.03	0.0420348	1.40346e+06	12.7095	0	0
421	江苏省	南京市	1	0	2013	0	0	0	173.08	171.28	181.36	163.99	15	0.509864	24776	17926	8.71757	0.999655	173.02	171.221	181.297	163.933	0.00533808	0.923915	0.914306	0.968114	0.875392	21.6041	3.09104	0.00392401	0.300641	0.0324924	-0.990356	0.079778	0.00487804	0	0.375	0	1	2.07944	0.223	43.07	0.0347063	1.61801e+06	13.3988	0	0
421	江苏省	南京市	1	0	2014	0	0	0	186.44	205.28	171.4	151.54	15	0.133178	27173	19164	11.1427	0.999638	186.372	205.206	171.338	151.485	0.0050813	0.947358	1.04309	0.870935	0.77002	21.5601	3.13549	0.00392401	0.300641	0.0441498	-0.990356	0.125809	0.00487804	0	0.375	1	1	2.07944	0.216	41.08	0.0266953	84663805	13.8325	0	0
421	江苏省	南京市	1	0	2015	0	0	0	217.24	225.66	193.05	233.36	15	-0.175756	29539	20556	8.32858	0.999553	217.143	225.559	192.964	233.256	0.00432578	0.939732	0.976156	0.835092	1.00946	22.6228	3.17805	0.00392401	0.495348	0.0410581	-0.990356	0.111466	0.00487804	0	0.375	1	1	2.07944	0.219	40.29	0.0212185	10939007	14.7855	0	0
421	江苏省	南京市	1	0	2016	1	0	1	244.382	244.135	242.752	248.175	15	-0.0558296	32070	22130	7.83305	0.999318	244.215	243.968	242.586	248.006	0.00387764	0.947625	0.946667	0.941304	0.962333	22.6752	3.21888	0.00392401	0.495348	0.0478651	-0.990356	0.081532	0.00487804	0	0.375	0	1	2.07944	0.223	39.2	0.0210757	350400000	15.6211	0	0
421	江苏省	南京市	1	0	2017	0	0	0	271.897	260.38	288.255	280.217	15	0.128483	35024	23469	3.52669	0.999173	271.672	260.165	288.016	279.985	0.00498657	1.35583	1.2984	1.4374	1.39732	23.1139	3.2581	0.00392401	0.495348	0.043564	-0.990356	0.07122	0.00487804	0	0.333333	0	1	2.19722	0.227	38.015	0.0197632	348700000	16.4022	0	0
421	江苏省	南京市	1	0	2018	0	0	0	289.184	279.021	289.18	322.769	15	0.364854	38096	25007	8.27523	0.999236	288.963	278.808	288.959	322.522	0.00385888	1.11593	1.07671	1.11591	1.24553	23.1599	3.29584	0.00392401	0.495348	0.0453716	-0.990356	0.070058	0.00487804	0	0.375	0	1	2.07944	0.22	36.83	0.0181694	237600000	16.4191	0	0
421	江苏省	南京市	1	0	2019	2	1	1	303.292	300.32	298.609	321.633	15	0.387657	41400	26697	9.85821	0.998676	302.89	299.922	298.214	321.207	0.0018617	0.564638	0.559105	0.555921	0.598784	23.219	3.3322	0.00392401	0.495348	0.0452717	-0.990356	0.051855	0.00487804	0	0.333333	0	1	2.19722	0.222	35.93	0.018267	255800000	16.6308	0	0
421	江苏省	南京市	1	0	2020	2	2	0	313.896	315.098	307.897	320.849	15	0.157777	43390	26225	11.1211	0.998869	313.541	314.742	307.549	320.486	0.00179632	0.563858	0.566017	0.553082	0.576347	23.1207	3.3673	0.00392401	0.495348	0.0275599	-0.990356	0.159349	0.00487804	0	0.333333	0	1	2.19722	0.219	35.19	0.0190435	350500000	16.6559	0	0
421	江苏省	南京市	1	0	2021	0	0	0	340.041	354.96	319.056	328.932	15	0.215227	47498	31451	12.3455	0.998672	339.59	354.489	318.633	328.496	0.00164162	0.558219	0.58271	0.52377	0.539982	23.3748	3.4012	0.712896	0.495348	0.0538833	-0.475309	0.042338	0.912456	0	0.333333	0	1	2.19722	4309380	36.09	0.00181851	445200000	16.681	0	0
422	湖北省	宜昌市	1	1	2011	9	2	7	63.97	63.65	63.45	65.96	12	-0.836654	12941	9589	48.0866	0.99971	63.9515	63.6316	63.4316	65.9409	0.00212057	0.135653	0.134974	0.13455	0.139873	24.0109	2.99573	0.00392401	0.164113	0.0276895	-0.990356	0.207324	0.00487804	0	0.363636	0	1	2.3979	0.166	60.51	0.0150763	122400000	6.07568	302.054	5
422	湖北省	宜昌市	1	0	2012	16	7	9	101.88	98.11	104.22	110.09	12	-0.629038	14809	10756	46.5008	0.999323	101.811	98.0436	104.149	110.015	0.00154278	0.157178	0.151362	0.160789	0.169845	24.1127	3.04452	0.00392401	0.168526	0.0298709	-0.990356	0.197571	0.00487804	0	0.363636	0	1	2.3979	0.209	60.31	0.0158321	81349958	6.7601	302.054	11
422	湖北省	宜昌市	1	0	2013	10	8	2	141	129.58	143.96	173.3	12	-0.351608	16472	11761	43.7441	0.998366	140.77	129.368	143.725	173.017	0.00118064	0.16647	0.152987	0.169965	0.204605	24.2887	3.09104	0.00392401	0.16854	0.0299134	-0.990356	0.026159	0.00487804	0	0.4	1	1	2.30259	0.176	60.1	0.0168105	14868500	7.22483	302.054	17
422	湖北省	宜昌市	1	0	2014	6	1	5	160.48	166	142.78	174.44	12	-0.223461	18283	12928	43.5123	0.999125	160.34	165.855	142.655	174.287	0.00340768	0.546864	0.565675	0.486549	0.594436	24.3443	3.13549	0.00392401	0.16854	0.030651	-0.990356	0.010545	0.00487804	0	0.363636	1	1	2.3979	0.184	59.31	0.0172436	74463755	7.37165	302.054	17
422	湖北省	宜昌市	1	0	2015	4	4	0	185.72	183.49	160.47	238.94	12	-0.687536	20026	14316	39.9809	0.999544	185.635	183.406	160.397	238.831	0.00464266	0.862235	0.851882	0.745008	1.10932	24.4116	3.17805	0.00392401	0.170767	0.0287291	-0.990356	0.006969	0.00487804	0	0.363636	1	1	2.3979	0.175	58.69	0.0183667	163300000	8.0997	302.054	22
422	湖北省	宜昌市	1	0	2016	4	2	2	206.648	191.131	210.339	251.193	12	-0.314804	21787	15889	41.9894	0.998087	206.253	190.765	209.936	250.713	0.00319574	0.660394	0.610804	0.672187	0.802747	24.4065	3.21888	0.00392401	0.170767	0.0388516	-0.990356	-0.189276	0.00487804	0	0.363636	1	1	2.3979	0.193	57.23	0.0201718	48253445	8.27045	302.054	31
422	湖北省	宜昌市	1	0	2017	8	6	2	231.171	209.188	253.137	263.853	12	-0.455224	23757	16938	39.0787	0.997555	230.605	208.677	252.518	263.208	0.00615385	1.42259	1.28731	1.55777	1.62371	24.2061	3.2581	0.00392401	0.170767	0.129913	-0.990356	-0.32824	0.00487804	0	0.333333	0	1	2.19722	0.196	54.845	0.0199352	100800000	9.19053	302.054	35
422	湖北省	宜昌市	1	0	2018	5	0	5	244.014	228.503	247.258	289.354	12	0.297843	25815	19538	36.8717	0.997709	243.455	227.979	246.692	288.692	0.00548761	1.33906	1.25393	1.35686	1.58786	24.0057	3.29584	0.00392401	0.170767	0.0849228	-0.990356	-0.467204	0.00487804	0	0.30303	0	1	1.99655	0.184	52.46	0.018804	109700000	9.97029	302.054	39
422	湖北省	宜昌市	1	0	2019	5	1	4	256.942	245.973	254.452	297.704	12	0.309476	28319	21567	34.587	0.997293	256.247	245.307	253.763	296.898	0.00570633	1.4662	1.4036	1.45199	1.6988	23.8053	3.3322	0.00392401	0.170767	0.0379956	-0.990356	-0.606168	0.00487804	0	0.272727	0	1	1.79588	0.184	46.05	0.0196003	98206889	10.4734	302.054	43
422	湖北省	宜昌市	1	0	2020	3	3	0	265.687	257.935	259.299	302.911	12	0.363463	27881	19246	37.1302	0.997647	265.062	257.328	258.688	302.198	0.00503497	1.33773	1.29869	1.30556	1.52515	23.605	3.3673	0.00392401	0.170767	0.0313185	-0.990356	-0.745132	0.00487804	0	0.242424	0	1	1.59521	0.175	42.9	0.0166037	98655205	10.6807	302.054	46
422	湖北省	宜昌市	1	0	2021	0	0	0	298.017	305.303	277.983	310.378	12	-0.87572	30829	23846	39.3966	0.997698	297.331	304.6	277.343	309.664	0.00344828	1.02764	1.05277	0.958562	1.07027	23.7614	3.4012	0.809812	0.170767	0.0250517	0.343315	0.782846	1.72673	5.984e-05	0.375	0	1	2.07944	298869	41.87	0.00982611	99103522	10.888	302.054	0
423	山东省	聊城市	1	1	2011	0	0	0	43.78	35.45	52.91	54.67	21	-1.12748	15077	9853	10.4524	0.999581	43.7617	35.4352	52.8879	54.6471	0.00313603	0.137295	0.111172	0.165927	0.171447	22.1646	2.94444	0.00392401	0.231417	0.0837239	-0.990356	0.276603	0.00487804	0	0.333333	0	1	2.19722	0.231	56.66	0.0184517	18475416	12.0617	115.118	0
423	山东省	聊城市	1	1	2012	0	0	0	82.61	72.25	95.81	92.85	21	-1.04066	17127	10902	11.5515	0.99951	82.5695	72.2146	95.7631	92.8045	0.00289655	0.239284	0.209276	0.277518	0.268945	22.3958	2.99573	0.00392401	0.231417	0.109262	-0.990356	0.270619	0.00487804	0	0.333333	0	1	2.19722	0.243	55.26	0.018152	16651324	12.2939	115.118	0
423	山东省	聊城市	1	1	2013	1	0	1	120.27	103.51	130.97	156.16	21	-1.09025	19008	11897	11.1821	0.999332	120.19	103.441	130.883	156.056	0.0025959	0.312209	0.268702	0.339985	0.405376	22.5116	3.04452	0.00392401	0.231417	0.0893084	-0.990356	0.259639	0.00487804	0	0.333333	0	1	2.19722	0.232	53.39	0.0183832	27052358	12.7856	115.118	0
423	山东省	聊城市	1	1	2014	0	0	0	130.93	132.89	103.33	174.57	21	-1.24299	20864	13329	6.11779	0.999332	130.842	132.801	103.261	174.453	0.00161212	0.211075	0.214235	0.16658	0.281428	22.7328	3.09104	0.00392401	0.231417	0.0926693	-0.990356	0.246992	0.00487804	0	0.333333	0	1	2.19722	0.224	51.86	0.0183832	25267709	13.5227	115.118	0
423	山东省	聊城市	1	1	2015	0	0	0	159.09	153.58	127.46	234.75	21	-2.09093	22703	14578	5.43282	0.999444	159.002	153.495	127.389	234.62	0.00332557	0.529065	0.510741	0.423877	0.780678	22.8761	3.13549	0.00392401	0.231417	0.0776531	-0.990356	0.249845	0.00487804	0	0.333333	0	1	2.19722	0.224	51.07	0.0183633	62456423	14.2804	115.118	0
423	山东省	聊城市	1	1	2016	4	2	2	191.283	167.181	184.866	282.538	21	-1.65988	24685	15926	5.82925	0.999342	191.157	167.071	184.744	282.352	0.00229245	0.438506	0.383254	0.423795	0.647705	23.0208	3.17805	0.00392401	0.231417	0.0780161	-0.990356	0.23985	0.00487804	0	0.333333	0	1	2.19722	0.228	49.48	0.019019	11143138	15.1048	115.118	0
423	山东省	聊城市	1	1	2017	4	2	2	212.28	190.912	226.774	256.509	21	-2.29874	26930	17281	3.93117	0.998863	212.038	190.695	226.516	256.218	0.00372356	0.790436	0.710873	0.844408	0.955128	23.239	3.21888	0.00392401	0.231417	0.0784112	-0.990356	0.223906	0.00487804	0	0.333333	0	1	2.19722	0.225	49.285	0.0191343	13821395	15.7672	115.118	0
423	山东省	聊城市	1	1	2018	2	1	1	219.911	209.212	213.16	267.52	21	-0.977751	29205	18780	0.748327	0.998444	219.569	208.887	212.829	267.104	0.00318278	0.699929	0.665877	0.678442	0.851459	23.353	3.2581	0.00392401	0.231417	0.0494002	-0.990356	0.196845	0.00487804	0	0.333333	0	1	2.19722	0.222	49.09	0.0203702	17046967	16.5524	115.118	0
423	山东省	聊城市	1	1	2019	5	2	3	233.871	226.627	223.523	276.608	21	-1.05306	31597	20427	1.52542	0.999266	233.699	226.46	223.359	276.405	0.00485706	1.13592	1.10074	1.08567	1.3435	23.1789	3.29584	0.00392401	0.231417	0.0994337	-0.990356	-0.041718	0.00487804	0	0.333333	0	1	2.19722	0.229	35.7	0.0143654	27512753	16.7135	115.118	2
423	山东省	聊城市	1	1	2020	0	0	0	248.574	245.029	230.91	292.392	21	-1.05119	32886	20940	0	0.999323	248.406	244.863	230.754	292.194	0.00196207	0.48772	0.480765	0.453062	0.573693	23.1166	3.3322	0.00392401	0.231417	0.115364	-0.990356	0.004137	0.00487804	0	0.333333	0	1	2.19722	0.23	34.35	0.0167211	13535676	17.6126	115.118	2
423	山东省	聊城市	1	1	2021	0	0	0	282.677	289.234	255.586	310.27	21	-1.07054	35705	22821	0	0.999145	282.435	288.987	255.367	310.005	0.00216388	0.611678	0.625868	0.553056	0.671386	23.1767	3.3673	0.140407	0.231417	0.0969494	0.128921	0.044397	2.88236	1.376e-06	0.375	0	1	2.07944	436446	36.63	0.016708	-441400	18.5117	115.118	0
425	江苏省	徐州市	1	1	2011	14	5	9	59.82	64.13	65.31	35.64	15	-1.06778	19820	14635	29.2837	0.999923	59.8154	64.125	65.3049	35.6372	0.00187874	0.112386	0.120484	0.122701	0.0669583	24.2704	2.94444	0.00392401	0.492031	0.0398816	-0.990356	0.246725	0.00487804	0	0.444444	1	1	2.19722	0.21	50.03	0.0424933	110300000	9.43666	262.519	1
425	江苏省	徐州市	1	0	2012	16	3	13	101.64	97.74	118.19	84.43	15	-0.598102	22432	16500	32.1293	0.999881	101.628	97.7284	118.176	84.42	0.00420505	0.427401	0.411002	0.496995	0.355032	24.5379	2.99573	0.00392401	0.492598	0.0552719	-0.990356	0.150914	0.00487804	0	0.444444	1	1	2.19722	0.229	49.01	0.0420348	57142823	9.45384	262.519	2
425	江苏省	徐州市	1	0	2013	29	9	20	137.54	126.2	153.68	145.63	15	-0.310198	24776	17926	30.9339	0.999655	137.493	126.156	153.627	145.58	0.00290549	0.399621	0.366673	0.446516	0.423127	24.6171	3.04452	0.00392401	0.492598	0.0525519	-0.990356	0.083083	0.00487804	0	0.444444	1	1	2.19722	0.223	47.75	0.0347063	149700000	10.1378	262.519	13
425	江苏省	徐州市	1	0	2014	61	16	45	153.79	157	135.23	176.92	15	-0.544634	27173	19164	31.5897	0.999638	153.734	156.943	135.181	176.856	0.00341807	0.525665	0.536637	0.462226	0.604725	24.612	3.09104	0.00392401	0.469317	0.0804425	-0.990356	0.020171	0.00487804	0	0.444444	1	1	2.19722	0.216	45.25	0.0266953	467600000	10.6495	262.519	29
425	江苏省	徐州市	1	0	2015	40	16	24	181.53	175.54	163.12	234.72	15	-1.95002	29539	20556	32.1084	0.999553	181.449	175.462	163.047	234.615	0.00338826	0.615071	0.594775	0.552693	0.795292	24.4777	3.13549	0.00392401	0.421338	0.0883381	-0.990356	-0.003054	0.00487804	0	0.444444	1	1	2.19722	0.219	44.27	0.0212185	54334821	10.9501	262.519	44
425	江苏省	徐州市	1	0	2016	32	15	17	210.53	205.572	207.32	232.744	15	-0.746927	32070	22130	32.5901	0.999318	210.386	205.432	207.179	232.585	0.00346071	0.728582	0.711425	0.717476	0.80546	24.5069	3.17805	0.00392401	0.425964	0.0889515	-0.990356	0.010538	0.00487804	0	0.375	1	1	2.07944	0.223	43.28	0.0210757	54453140	11.4251	262.519	84
425	江苏省	徐州市	1	0	2017	41	18	23	239.328	226.275	254.157	255.494	15	-1.02461	35024	23469	30.0703	0.999173	239.13	226.088	253.946	255.283	0.00388489	0.929762	0.879055	0.98737	0.992566	24.6307	3.21888	0.00392401	0.425964	0.0743645	-0.990356	0.046198	0.00487804	0	0.5	0	1	2.07944	0.227	42.455	0.0197632	331100000	11.8893	262.519	99
425	江苏省	徐州市	1	0	2018	73	34	39	253.732	245.412	251.072	286.055	15	-1.04306	38096	25007	28.8681	0.999236	253.538	245.225	250.88	285.836	0.00415473	1.05419	1.01962	1.04314	1.18848	24.8382	3.2581	0.00392401	0.381053	0.0176252	-0.990356	0.075581	0.00487804	0	0.5	0	1	2.07944	0.22	41.63	0.0181694	160600000	12.7329	262.519	122
425	江苏省	徐州市	1	0	2019	58	26	32	269.293	264.592	263.157	295.987	15	-1.18175	41400	26697	28.0467	0.998676	268.937	264.241	262.808	295.595	0.00357254	0.962062	0.945264	0.940138	1.05743	25.0709	3.29584	0.00392401	0.381109	0.0149185	-0.990356	0.113942	0.00487804	0	0.444444	0	1	2.19722	0.222	40.36	0.018267	93290513	13.2751	262.519	157
425	江苏省	徐州市	1	1	2020	31	23	8	281.266	281.843	267.072	305.168	15	-1.44568	43390	26225	24.0272	0.998869	280.947	281.524	266.77	304.823	0.00274052	0.770814	0.772396	0.731916	0.836319	25.2428	3.3322	0.00392401	0.381109	0.013852	-0.990356	0.110465	0.00487804	0	0.444444	0	1	2.19722	0.219	40.05	0.0190435	165200000	14.2373	262.519	178
425	江苏省	徐州市	1	1	2021	0	0	0	303.002	311.104	282.912	312.773	15	-1.77529	47498	31451	20.1304	0.998672	302.599	310.691	282.536	312.357	0.00475059	1.43944	1.47793	1.344	1.48586	25.424	3.3673	0.662188	0.381117	0.0144782	0.140053	0.158319	1.08851	1.939e-05	0.444444	0	1	2.19722	1130124	41.59	0.00181851	237000000	15.1995	262.519	15
426	内蒙古自治区	赤峰市	1	0	2011	0	0	0	40.56	31.79	41.83	67.2	18	-0.193954	14715	11920	11.478	0.998454	40.4973	31.7409	41.7653	67.0961	0.00273336	0.110865	0.0868935	0.114336	0.183682	21.8678	2.89037	0.00392401	0.330177	0.1823	-0.990356	0.135313	0.00487804	0	0.333333	0	0	2.19722	0.14	53.63	0.0262109	493200	10.8397	727.663	0
426	内蒙古自治区	赤峰市	1	0	2012	0	0	0	76.63	70.94	83.61	82.73	18	-0.098753	16800	13475	7.50065	0.99967	76.6047	70.9166	83.5824	82.7027	0.00280653	0.215064	0.199095	0.234654	0.232184	21.9249	2.94444	0.00392401	0.330177	0.142848	-0.990356	0.063825	0.00487804	0	0.333333	0	0	2.19722	0.136	55.37	0.0237737	327900	11.8019	727.663	0
426	内蒙古自治区	赤峰市	1	0	2013	0	0	0	117.17	99.82	123.92	162.19	18	0.101132	18693	14878	8.52216	0.99984	117.151	99.8041	123.9	162.164	0.00274402	0.321517	0.273908	0.340039	0.445053	22.172	2.99573	0.00392401	0.305054	0.2026	-0.990356	0.02253	0.00487804	0	0.333333	0	0	2.19722	0.133	50.87	0.025249	1.11408e+06	12.4988	727.663	0
426	内蒙古自治区	赤峰市	1	0	2014	0	0	0	135.34	131.41	101.16	210.39	18	-0.10774	20559	16258	5.4719	0.999725	135.303	131.374	101.132	210.332	0.00312654	0.423146	0.410859	0.316281	0.657793	22.0927	3.04452	0.00392401	0.305054	0.136742	-0.990356	0.057492	0.00487804	0	0.333333	0	0	2.19722	0.132	48.34	0.0200958	345005	13.1015	727.663	0
426	内蒙古自治区	赤峰市	1	0	2015	0	0	0	155.48	146.69	118.42	251.84	18	-0.617322	22310	17179	2.795	0.99974	155.44	146.652	118.389	251.774	0.00243628	0.378793	0.357378	0.288504	0.613553	22.128	3.09104	0.00392401	0.305054	0.21625	-0.990356	-0.010535	0.00487804	0	0.333333	0	0	2.19722	0.135	47.42	0.0161917	761625	13.7339	727.663	0
426	内蒙古自治区	赤峰市	1	0	2016	0	0	0	173.703	159.493	169.722	227.871	18	-0.7112	24127	18072	3.03893	0.999654	173.643	159.437	169.663	227.792	0.00338696	0.588325	0.540195	0.57484	0.77179	23.0018	3.13549	0.00392401	0.321072	0.232129	-0.990356	0.023429	0.00487804	0	0.333333	0	0	2.19722	0.13	47	0.0191077	21496999	13.892	727.663	0
426	内蒙古自治区	赤峰市	1	0	2017	0	0	0	206.137	185.137	213.875	261.433	18	-0.42686	26212	18946	6.14615	0.999636	206.062	185.069	213.798	261.337	0.00122926	0.253396	0.227581	0.262908	0.321369	22.9566	3.17805	0.00392401	0.297605	0.106535	-0.990356	0.108093	0.00487804	0	0.333333	0	0	2.19722	0.131	38.88	0.0142736	1875000	14.1724	727.663	0
426	内蒙古自治区	赤峰市	1	0	2018	0	0	0	210.153	200.872	192.212	273.411	18	-0.380689	28376	19665	5.87305	0.999574	210.063	200.787	192.13	273.294	0.00184041	0.386767	0.369687	0.353749	0.503187	22.9131	3.21888	0.00392401	0.297605	0.0977204	-0.990356	-0.032542	0.00487804	0	0.333333	0	0	2.19722	0.125	30.76	0.01295	300000	14.7528	727.663	0
426	内蒙古自治区	赤峰市	1	0	2019	0	0	0	221.69	215.624	199.112	282.762	18	-0.373174	30555	20743	7.09013	0.999258	221.526	215.464	198.964	282.553	0.00143153	0.317356	0.308673	0.285034	0.404783	22.95	3.2581	0.00392401	0.302677	0.2951	-0.990356	0.019491	0.00487804	0	0.333333	0	0	2.19722	0.125	29.76	0.00826037	318200	15.2912	727.663	0
426	内蒙古自治区	赤峰市	1	0	2020	0	0	0	229.412	231.816	201.066	272.997	18	-0.31945	31497	19794	2.80876	0.999156	229.219	231.621	200.896	272.766	0.00421719	0.967474	0.977614	0.847933	1.15128	22.9549	3.29584	0.00392401	0.302677	0.276086	-0.990356	-0.034919	0.00487804	0	0.333333	0	0	2.19722	0.128	31.2	0.00728369	500000	16.0765	727.663	0
426	内蒙古自治区	赤峰市	1	0	2021	0	0	0	259.784	271.002	224.396	287.063	18	-0.623421	34108	22658	0	0.998934	259.507	270.713	224.156	286.757	0.00371802	0.965882	1.00759	0.834309	1.06731	22.9264	3.3322	0.406827	0.302677	0.17015	1.13654	0.046828	1.70346	0.0003157	0.333333	0	0	2.19722	258125	33.92	0.00100637	681800	16.8618	727.663	0
428	湖南省	长沙市	0	0	2011	0	0	0	79.34	93.62	75.54	39.09	13	0.183235	12612	9713	21.3753	0.998242	79.2005	93.4554	75.4072	39.0213	0.00387075	0.307105	0.36238	0.292396	0.151308	22.4311	2.83321	0.00392401	0.454341	0.306631	-0.990356	0.081237	0.00487804	0	0.555556	0	1	2.19722	0.166	56.09	0.0210012	12970416	9.6901	0	0
428	湖南省	长沙市	0	0	2012	0	0	0	122.82	130.74	124.5	93.58	13	0.44017	14391	10806	19.76	0.99935	122.74	130.655	124.419	93.5191	0.00223179	0.274108	0.291784	0.277858	0.208851	22.6272	2.89037	0.00392401	0.454341	0.376894	-0.990356	0.06399	0.00487804	0	0.5	0	1	2.07944	0.208	56.13	0.0216705	14126045	10.0548	0	0
428	湖南省	长沙市	0	0	2013	0	0	0	162.69	159.51	160.9	176.46	13	0.0988675	16005	11946	17.4275	0.998919	162.514	159.338	160.726	176.269	0.00483603	0.786774	0.771395	0.778117	0.853366	22.8078	2.94444	0.00392401	0.460282	0.374754	-0.990356	0.060184	0.00487804	0	0.555556	0	1	2.19722	0.184	55.18	0.0228966	13693136	10.4465	0	0
428	湖南省	长沙市	0	0	2014	0	0	0	173.16	191.76	149.03	155.6	13	-0.204758	17622	13289	17.6313	0.999062	172.998	191.58	148.89	155.454	0.00451508	0.781831	0.865812	0.672882	0.702546	22.9458	2.99573	0.00392401	0.460282	0.418307	-0.990356	-0.050984	0.00487804	0	0.5	0	1	2.07944	0.178	54.2	0.0243655	31295182	10.7048	0	0
428	湖南省	长沙市	0	0	2015	0	0	0	202.97	210.5	172.24	233.94	13	-0.392852	19317	14267	17.7722	0.998872	202.741	210.263	172.046	233.676	0.00479452	0.973144	1.00925	0.825808	1.12163	22.977	3.04452	0.00392401	0.324762	0.522637	-0.990356	-0.013391	0.00487804	0	0.5	0	1	2.07944	0.174	50.92	0.0252387	62527852	11.2953	0	0
428	湖南省	长沙市	0	0	2016	0	0	0	223.626	223.428	216.14	237.896	13	-0.158942	21115	15750	19.9645	0.997868	223.149	222.952	215.679	237.389	0.00328353	0.734283	0.733633	0.709701	0.78114	22.9103	3.09104	0.00392401	0.324762	0.592806	-0.990356	-0.137273	0.00487804	0	0.555556	0	1	2.19722	0.174	48.23	0.0276687	1238400	11.3764	0	0
428	湖南省	长沙市	0	0	2017	0	0	0	254.278	242.103	271.564	263.083	13	0.0689213	23103	17160	15.4651	0.998124	253.801	241.649	271.055	262.589	0.00276607	0.70335	0.669674	0.751166	0.727705	22.9235	3.13549	0.00392401	0.324762	0.570941	-0.990356	-0.02402	0.00487804	0	0.555556	0	1	2.19722	0.176	45.29	0.0288906	1710000	12.3579	0	0
428	湖南省	长沙市	0	0	2018	0	0	0	266.268	260.605	263.321	290.343	13	0.551042	25241	18808	20.6829	0.997349	265.563	259.914	262.623	289.573	0.00257038	0.684411	0.669853	0.676835	0.746292	22.6969	3.17805	0.00392401	0.324762	0.602688	-0.990356	-0.26006	0.00487804	0	0.555556	0	1	2.19722	0.176	42.35	0.0294923	4.21242e+06	12.3653	0	0
428	湖南省	长沙市	0	0	2019	0	0	0	281.934	279.732	272.826	305.772	13	0.530991	27680	20479	19.5189	0.99858	281.533	279.335	272.438	305.338	0.00248374	0.70025	0.694781	0.677628	0.759459	22.6054	3.21888	0.00392401	0.324762	0.481241	-0.990356	0.000837	0.00487804	0	0.555556	0	1	2.19722	0.179	38.36	0.0313008	65308300	12.5602	0	0
428	湖南省	长沙市	0	0	2020	0	0	0	295.615	295.001	286.756	313.76	13	0.239956	29380	20998	19.3438	0.998639	295.213	294.6	286.365	313.333	0.00214738	0.634798	0.63348	0.615774	0.673762	22.5352	3.2581	0.00392401	0.324762	0.563407	-0.990356	-0.277483	0.00487804	0	0.571429	0	1	1.94591	0.184	39.03	0.0348641	25512600	13.1009	0	0
428	湖南省	长沙市	0	0	2021	0	0	0	321.887	333.572	301.006	321.265	13	0.249823	31993	22798	19.182	0.998254	321.325	332.99	300.481	320.704	0.00256182	0.824616	0.854551	0.771123	0.823023	22.451	3.29584	0.681896	0.324762	0.435983	0.152841	0.003906	1.25217	0	0.5	0	1	2.07944	2194289	39.57	0.0320099	-14283100	13.6416	0	0
429	广东省	广州市	1	0	2011	0	0	0	82.11	90.52	79.53	59.03	5	0.434805	18916	14459	13.9088	0.999707	82.0859	90.4935	79.5067	59.0127	0.00359668	0.295323	0.325571	0.286044	0.212312	23.1916	2.94444	0.00392401	0.408315	0.137926	-0.990356	0.046856	0.00487804	0	0.363636	0	1	2.3979	0.213	36.84	0.026528	704646	11.4002	0	0
429	广东省	广州市	1	0	2012	0	0	0	130.86	146.32	120.58	98.48	5	0.593477	21268	16002	12.0126	0.999578	130.805	146.258	120.529	98.4385	0.0056109	0.734242	0.820987	0.676562	0.552561	23.3	2.99573	0.00392401	0.408337	0.170764	-0.990356	0.040775	0.00487804	0	0.4	1	1	2.30259	0.237	34.84	0.0260761	385932	12.3873	0	0
429	广东省	广州市	1	0	2013	0	0	0	173.11	176.58	166.54	173.59	5	0.593299	23421	17421	14.085	0.998132	172.787	176.25	166.229	173.266	0.00320189	0.554279	0.56539	0.533243	0.555816	23.2644	3.04452	0.00392401	0.408337	0.137737	-0.990356	0.019685	0.00487804	0	0.363636	0	1	2.3979	0.248	33.9	0.024724	1.11323e+06	12.9302	0	0
429	广东省	广州市	1	0	2014	0	0	0	181.96	206.76	151.3	155.8	5	0.330869	25685	19205	10.9729	0.998499	181.687	206.45	151.073	155.566	0.00341705	0.621766	0.706509	0.517	0.532376	23.2501	3.09104	0.00392401	0.40836	0.115326	-0.990356	0.065701	0.00487804	0	0.363636	0	1	2.3979	0.228	33.47	0.0242128	1.74054e+06	13.8585	0	0
429	广东省	广州市	1	0	2015	0	0	0	214.36	230.48	177.74	227.67	5	0.0130535	27859	20976	11.9429	0.99828	213.991	230.084	177.434	227.278	0.00348979	0.748071	0.804327	0.620275	0.79452	23.2171	3.13549	0.00392401	0.40836	0.107544	-0.990356	0.089909	0.00487804	0	0.363636	0	1	2.3979	0.203	31.64	0.0223987	12819410	14.2265	0	0
429	广东省	广州市	1	0	2016	1	1	0	232.638	240.147	224.413	222.801	5	0.0682002	30296	23448	7.8849	0.998398	232.265	239.763	224.053	222.444	0.00332942	0.774548	0.799552	0.747164	0.741797	23.5004	3.17805	0.00392401	0.245531	0.0671811	-0.990356	0.14691	0.00487804	0	0.357143	0	1	2.63906	0.228	29.42	0.0188761	371600	14.9781	0	0
429	广东省	广州市	1	0	2017	0	0	0	266.787	256.669	293.661	251.383	5	-0.276116	33003	24820	4.81028	0.998238	266.317	256.216	293.143	250.94	0.0017137	0.457194	0.439853	0.503247	0.430795	23.528	3.21888	0.00392401	0.245543	0.0613733	-0.990356	0.186934	0.00487804	0	0.333333	0	1	2.70805	0.226	28.345	0.0168754	100000	15.6391	0	1
429	广东省	广州市	1	0	2018	0	0	0	282.664	273.648	288.335	302.144	5	0.0532362	35810	26054	5.29333	0.998534	282.249	273.247	287.912	301.701	0.00121139	0.342416	0.331495	0.349286	0.366014	23.5142	3.2581	0.00392401	0.245543	0.0569772	-0.990356	0.19521	0.00487804	0	0.333333	0	1	2.63906	0.243	27.27	0.0147706	450000	16.1759	0	5
429	广东省	广州市	1	0	2019	3	3	0	299.931	292.922	301.288	320.63	5	-0.156297	39014	28995	5.13887	0.997925	299.309	292.314	300.663	319.964	0.00190788	0.572233	0.55886	0.574822	0.611723	23.5954	3.29584	0.00392401	0.245557	0.0628473	-0.990356	0.142838	0.00487804	0	0.333333	0	1	2.63906	0.253	27.31	0.0139695	150000	17.1212	0	6
429	广东省	广州市	1	0	2020	2	2	0	310.339	304.804	316.956	316.608	5	0.122605	41029	28492	5.57177	0.998714	309.939	304.412	316.549	316.201	0.00103292	0.320555	0.314838	0.327391	0.327031	23.7063	3.3322	0.00392401	0.245561	0.0538064	-0.990356	0.119008	0.00487804	0	0.384615	0	1	2.56495	0.256	26.34	0.0133667	480000	17.1425	0	6
429	广东省	广州市	1	0	2021	0	0	0	333.647	339.252	332.493	317.255	5	0.0423873	44993	31589	5.99968	0.998446	333.128	338.725	331.976	316.762	0.00127361	0.424938	0.432077	0.423468	0.404061	23.6611	3.3673	0.400237	0.245592	0.042285	0.395137	0.225189	1.12764	6.462e-05	0.333333	0	1	2.70805	7903335	27.36	0.0110469	810000	17.1638	0	3
430	湖南省	张家界市	0	0	2011	0	0	0	40.79	36.26	67.13	7.9	13	0.220539	12612	9713	31.78	0.998242	40.7183	36.1962	67.012	7.88611	0.00246643	0.100606	0.0894328	0.165571	0.0194848	19.8945	2.99573	0.00392401	0.30021	0.0691841	-0.990356	0.484072	0.00487804	0	0.333333	0	1	2.19722	0.166	25.62	0.0210012	3.07389e+06	8.40777	261.531	0
430	湖南省	张家界市	0	0	2012	0	0	0	87.47	74.7	104.06	99.52	13	0.192228	14391	10806	29.8032	0.99935	87.4131	74.6514	103.992	99.4553	0.00259815	0.22726	0.194082	0.270363	0.258568	20.0558	3.04452	0.00392401	0.30021	0.0531605	-0.990356	0.306293	0.00487804	0	0.333333	0	1	2.19722	0.208	25.2	0.0216705	7.24947e+06	8.79629	261.531	0
430	湖南省	张家界市	0	0	2013	0	0	0	123.83	104.84	132.44	170.86	13	0.213377	16005	11946	27.6294	0.998919	123.696	104.727	132.297	170.675	0.00171821	0.212766	0.180137	0.22756	0.293573	20.2171	3.09104	0.00392401	0.30021	0.0915264	-0.990356	0.128514	0.00487804	0	0.333333	0	1	2.19722	0.184	25.4	0.0228966	100000	9.15582	261.531	0
430	湖南省	张家界市	0	0	2014	0	0	0	132.94	134.73	118.4	153.47	13	0.120739	17622	13289	28.5476	0.999062	132.815	134.604	118.289	153.326	0.00313824	0.417198	0.422815	0.371568	0.481626	20.3446	3.13549	0.00392401	0.30021	0.0979248	-0.990356	0.128848	0.00487804	0	0.333333	0	1	2.19722	0.178	24.31	0.0243655	7.37169e+06	9.2861	261.531	0
430	湖南省	张家界市	0	0	2015	0	0	0	160.43	154.12	134.33	228.73	13	-0.176105	19317	14267	27.1275	0.998872	160.249	153.946	134.179	228.472	0.003101	0.497493	0.477926	0.416557	0.709292	20.5872	3.17805	0.00392401	0.30021	0.0948606	-0.990356	0.20577	0.00487804	0	0.333333	0	1	2.19722	0.174	22.76	0.0252387	580000	10.0102	261.531	0
430	湖南省	张家界市	0	0	2016	0	0	0	185.706	163.579	188.246	254.169	13	-0.176504	21115	15750	28.4673	0.997868	185.31	163.23	187.844	253.627	0.00270701	0.502709	0.442809	0.509583	0.688037	21.4383	3.21888	0.00392401	0.30021	0.129612	-0.990356	0.093547	0.00487804	0	0.333333	0	1	2.19722	0.174	21.24	0.0276687	1936150	10.1678	261.531	0
430	湖南省	张家界市	0	0	2017	0	0	0	213.549	185.148	236.973	264.776	13	0.0671862	23103	17160	24.8435	0.998124	213.149	184.801	236.529	264.279	0.00318167	0.679443	0.589081	0.753971	0.842429	21.5718	3.2581	0.00392401	0.278281	0.17918	-0.990356	0.058936	0.00487804	0	0.333333	0	1	2.19722	0.176	19.48	0.0288906	3603988	10.9869	261.531	0
430	湖南省	张家界市	0	0	2018	0	0	0	222.228	206.184	222.566	274.603	13	0.479345	25241	18808	24.8388	0.997349	221.639	205.638	221.976	273.875	0.00264244	0.587224	0.54483	0.588117	0.725623	21.6379	3.29584	0.00392401	0.278281	0.171625	-0.990356	0.015878	0.00487804	0	0.363636	0	1	2.3979	0.176	17.72	0.0294923	2311540	11.7174	261.531	0
430	湖南省	张家界市	0	0	2019	0	0	0	233.033	222.761	225.391	280.851	13	0.431992	27680	20479	19.0653	0.99858	232.702	222.445	225.071	280.452	0.00096525	0.224935	0.21502	0.217558	0.271091	21.7046	3.3322	0.00392401	0.278281	0.176966	-0.990356	0.007123	0.00487804	0	0.363636	0	1	2.3979	0.179	14.74	0.0313008	1568096	12.631	261.531	0
430	湖南省	张家界市	0	0	2020	0	0	0	243.518	238.323	231.107	283.238	13	0.361519	29380	20998	21.1262	0.998639	243.187	237.999	230.792	282.853	0.00153087	0.372794	0.364842	0.353795	0.433601	21.7513	3.3673	0.00392401	0.278281	0.423117	-0.990356	-0.05919	0.00487804	0	0.444444	0	1	2.19722	0.184	15.65	0.0348641	1.34153e+06	12.8114	261.531	0
430	湖南省	张家界市	0	0	2021	0	0	0	271.396	278.86	243.376	297.681	13	0.232356	31993	22798	23.0316	0.998254	270.922	278.373	242.951	297.161	0.00357663	0.970683	0.99738	0.870467	1.0647	21.7674	3.4012	0.518701	0.278281	0.370595	0.174428	-0.093894	1.27003	0	0.363636	0	1	2.3979	104013	14.14	0.0320099	1.11497e+06	12.9918	261.531	0
488	山东省	潍坊市	1	1	2011	1	0	1	55.52	54.19	59.7	52.32	21	-0.310472	15077	9853	0	0.999581	55.4968	54.1673	59.675	52.2981	0.0028716	0.159431	0.155612	0.171435	0.150242	24.5438	2.94444	0.00392401	0.188948	0.0571627	-0.990356	0.038927	0.00487804	0	0.333333	1	1	2.70805	0.231	55.38	0.0184517	482400000	13.4696	204.251	5
488	山东省	潍坊市	1	1	2012	1	0	1	96.74	91.63	106.91	95.11	21	0.155751	17127	10902	0	0.99951	96.6926	91.5851	106.858	95.0634	0.0020772	0.200948	0.190334	0.222073	0.197562	24.5887	2.99573	0.00392401	0.189011	0.0561818	-0.990356	0.003183	0.00487804	0	0.333333	1	1	2.70805	0.243	53.99	0.018152	265700000	13.8995	204.251	8
488	山东省	潍坊市	1	0	2013	0	0	0	135.5	122.88	145.06	159.77	21	0.130288	19008	11897	0	0.999332	135.41	122.798	144.963	159.663	0.00258213	0.349879	0.317292	0.374564	0.412547	24.5845	3.04452	0.00392401	0.197328	0.058792	-0.990356	0.047637	0.00487804	0	0.333333	1	1	2.48491	0.232	51.97	0.0183832	277500000	14.3953	204.251	8
488	山东省	潍坊市	1	0	2014	0	0	0	149.58	156.79	132.22	157.33	21	-0.0671737	20864	13329	0	0.999332	149.48	156.685	132.132	157.225	0.00365575	0.546827	0.573185	0.483363	0.575159	24.7632	3.09104	0.00392401	0.181075	0.0607561	-0.990356	0.031277	0.00487804	0	0.333333	1	1	2.48491	0.224	50.81	0.0183832	561600000	14.4039	204.251	8
488	山东省	潍坊市	1	0	2015	1	1	0	180.64	175.69	156.88	240.13	21	-0.601912	22703	14578	0	0.999444	180.54	175.592	156.793	239.997	0.00452635	0.81764	0.795234	0.710094	1.08691	25.0795	3.13549	0.00392401	0.151313	0.0685721	-0.990356	0.061881	0.00487804	0	0.333333	1	1	2.48491	0.224	48.17	0.0183633	577100000	15.1008	204.251	9
488	山东省	潍坊市	1	0	2016	2	0	2	202.077	188.198	202.327	247.462	21	-0.775839	24685	15926	0	0.999342	201.944	188.075	202.193	247.299	0.00456765	0.923017	0.859624	0.924157	1.13032	25.1335	3.17805	0.00392401	0.151313	0.0638748	-0.990356	0.101578	0.00487804	0	0.4	1	1	2.30259	0.228	48.17	0.019019	249700000	16.0398	204.251	13
488	山东省	潍坊市	1	0	2017	3	0	3	227.898	209.189	243.711	260.951	21	-1.48819	26930	17281	0	0.998863	227.638	208.951	243.434	260.654	0.00324232	0.738917	0.678257	0.79019	0.846088	25.3832	3.21888	0.00392401	0.151313	0.0647849	-0.990356	0.14228	0.00487804	0	0.4	0	1	2.30259	0.225	46.355	0.0191343	258700000	16.4124	204.251	14
488	山东省	潍坊市	1	1	2018	10	1	9	239.895	227.42	236.912	286.522	21	-0.875236	29205	18780	0	0.998444	239.522	227.066	236.544	286.076	0.00222772	0.534419	0.506629	0.527775	0.638291	25.3803	3.2581	0.00392401	0.152911	0.0335174	-0.990356	0.09136	0.00487804	0	0.363636	0	1	2.3979	0.222	44.54	0.0203702	190700000	16.6772	204.251	16
488	山东省	潍坊市	1	1	2019	8	0	8	253.749	244.245	249.576	292.73	21	-0.395137	31597	20427	0	0.999266	253.563	244.066	249.393	292.515	0.0023246	0.589866	0.567773	0.580165	0.680481	25.3078	3.29584	0.00392401	0.153341	0.0373321	-0.990356	0.067161	0.00487804	0	0.375	0	1	2.07944	0.229	40.27	0.0143654	269500000	16.9724	204.251	17
488	山东省	潍坊市	1	1	2020	3	0	3	266.853	260.269	254.796	310.516	21	-0.623489	32886	20940	0.101064	0.999323	266.672	260.093	254.623	310.306	0.0030012	0.800879	0.781121	0.764694	0.931922	25.2404	3.3322	0.00392401	0.153248	0.0333616	-0.990356	0.073119	0.00487804	0	0.333333	0	1	2.19722	0.23	39.31	0.0167211	251200000	17.5948	204.251	17
488	山东省	潍坊市	1	1	2021	0	0	0	297.77	304.393	273.345	320.304	21	-1.37733	35705	22821	1.59089	0.999145	297.516	304.133	273.111	320.03	0.00315529	0.939551	0.960448	0.862482	1.01065	25.1402	3.3673	0.727832	0.153248	0.0285392	0.074286	0.086445	0.953638	0.0187026	0.333333	0	1	2.19722	808149	40.38	0.016708	232800000	18.2172	204.251	0
501	湖北省	武汉市	1	0	2011	0	0	0	76.19	94.03	69.45	29.55	12	0.161598	12941	9589	7.68488	0.99971	76.1679	94.0028	69.4299	29.5414	0.00342249	0.26076	0.321817	0.237692	0.101135	22.9949	2.99573	0.00392401	0.201657	0.0178327	-0.990356	0.218126	0.00487804	0	0.363636	0	1	2.3979	0.166	48.12	0.0150763	11673093	10.8041	0	0
501	湖北省	武汉市	1	0	2012	0	0	0	122.35	136.47	113.43	91.91	12	0.159642	14809	10756	11.9232	0.999323	122.267	136.378	113.353	91.8478	0.00426793	0.522181	0.582444	0.484111	0.392265	23.1247	3.04452	0.00392401	0.220246	0.0171396	-0.990356	0.213654	0.00487804	0	0.4	0	1	2.30259	0.209	48.35	0.0158321	9.42284e+06	11.1293	0	0
501	湖北省	武汉市	1	0	2013	0	0	0	168.4	166.31	168.62	174.92	12	-0.0493318	16472	11761	8.36033	0.998366	168.125	166.038	168.344	174.634	0.00380483	0.640733	0.632781	0.64157	0.665541	23.2597	3.09104	0.00392401	0.240146	0.0155429	-0.990356	0.210281	0.00487804	0	0.363636	0	1	2.3979	0.176	48.57	0.0168105	8.36378e+06	11.7691	0	0
501	湖北省	武汉市	1	0	2014	0	0	0	181.52	201.83	157.7	157.74	12	-0.14423	18283	12928	7.74713	0.999125	181.361	201.653	157.562	157.602	0.00497306	0.90271	1.00371	0.784252	0.78445	23.4738	3.13549	0.00392401	0.251285	0.0171225	-0.990356	0.186109	0.00487804	0	0.4	0	1	2.30259	0.184	47.53	0.0172436	5.07166e+06	12.039	0	0
501	湖北省	武汉市	1	0	2015	0	0	0	211.76	223.23	178.61	234.09	12	-0.373875	20026	14316	8.28072	0.999544	211.663	223.128	178.529	233.983	0.00259553	0.549629	0.5794	0.463588	0.607588	23.5998	3.17805	0.00392401	0.240941	0.0169878	-0.990356	0.202916	0.00487804	0	0.363636	0	1	2.3979	0.175	45.68	0.0183667	84873255	12.3777	0	0
501	湖北省	武汉市	1	0	2016	0	0	0	232.496	234.713	222.431	243.478	12	-0.361518	21787	15889	10.4785	0.998087	232.051	234.264	222.006	243.012	0.00628594	1.46145	1.47539	1.39819	1.53049	23.6019	3.21888	0.00392401	0.215371	0.0151263	-0.990356	0.195065	0.00487804	0	0.4	0	1	2.30259	0.193	43.88	0.0201718	11729077	12.7629	0	0
501	湖北省	武汉市	1	0	2017	0	0	0	265.904	253.611	284.47	272.773	12	-0.509589	23757	16938	9.61494	0.997555	265.254	252.991	283.774	272.106	0.00263528	0.700731	0.668337	0.749657	0.718832	23.6147	3.2581	0.00392401	0.215481	0.0143197	-0.990356	0.187633	0.00487804	0	0.363636	0	1	2.3979	0.196	43.42	0.0199352	7.42544e+06	13.6354	0	0
501	湖北省	武汉市	1	0	2018	0	0	0	281.64	272.395	283.4	308.984	12	-0.0926882	25815	19538	9.15492	0.997709	280.994	271.771	282.75	308.276	0.00342211	0.963802	0.932166	0.969825	1.05738	23.8538	3.29584	0.00392401	0.215481	0.0142408	-0.990356	0.136118	0.00487804	0	0.4	0	1	2.30259	0.184	42.96	0.018804	7.84408e+06	14.3478	0	0
501	湖北省	武汉市	1	0	2019	0	0	0	295.918	293.422	289.366	316.082	12	-0.0722965	28319	21567	7.3611	0.997293	295.117	292.628	288.582	315.227	0.0022587	0.668389	0.662753	0.65359	0.713935	23.8843	3.3322	0.00392401	0.215481	0.0156067	-0.990356	0.137959	0.00487804	0	0.363636	0	1	2.3979	0.184	36.92	0.0196003	10545330	14.8326	0	0
501	湖北省	武汉市	1	0	2020	0	0	0	303.993	305.797	291.879	320.071	12	-0.77963	27881	19246	9.12023	0.997647	303.278	305.077	291.192	319.318	0.00305297	0.928082	0.933588	0.891096	0.977168	23.8501	3.3673	0.00392401	0.215481	0.0295487	-0.990356	0.056363	0.00487804	0	0.363636	0	1	2.3979	0.175	35.59	0.0166037	8.49918e+06	15.4392	0	0
501	湖北省	武汉市	1	0	2021	0	0	0	335.743	352.282	312.05	324.208	12	-0.604001	30829	23846	10.688	0.997698	334.97	351.471	311.331	323.462	0.00298686	1.00282	1.05222	0.932048	0.968364	24.0622	3.4012	0.621204	0.215481	0.0379008	-0.067141	0.073076	0.908032	0.00160565	0.363636	0	1	2.3979	3127091	35.04	0.00982611	6.45303e+06	16.0458	0	0
502	广东省	广州市	0	0	2011	0	0	0	82.11	90.52	79.53	59.03	5	0.313305	18916	14459	13.9088	0.999707	82.0859	90.4935	79.5067	59.0127	0.00359668	0.295323	0.325571	0.286044	0.212312	19.9291	3.04452	0.00392401	0.226515	0.0732848	-0.990356	0.147119	0.00487804	0	0.333333	0	0	2.19722	0.213	36.84	0.026528	0	11.4002	0	0
502	广东省	广州市	0	0	2012	0	0	0	130.86	146.32	120.58	98.48	5	0.401161	21268	16002	12.0126	0.999578	130.805	146.258	120.529	98.4385	0.0056109	0.734242	0.820987	0.676562	0.552561	19.6534	3.09104	0.00392401	0.226515	0.578548	-0.990356	-0.045084	0.00487804	0	0.333333	0	0	2.19722	0.237	34.84	0.0260761	15025.3	12.3873	0	0
502	广东省	广州市	0	0	2013	0	0	0	173.11	176.58	166.54	173.59	5	0.373721	23421	17421	14.085	0.998132	172.787	176.25	166.229	173.266	0.00320189	0.554279	0.56539	0.533243	0.555816	19.5511	3.13549	0.00392401	0.226515	0.543274	-0.990356	0.033351	0.00487804	0	0.333333	0	0	2.19722	0.248	33.9	0.024724	7510.92	12.9302	0	0
502	广东省	广州市	0	0	2014	0	0	0	181.96	206.76	151.3	155.8	5	0.186598	25685	19205	10.9729	0.998499	181.687	206.45	151.073	155.566	0.00341705	0.621766	0.706509	0.517	0.532376	19.5245	3.17805	0.00392401	0.226515	0.249777	-0.990356	0.016016	0.00487804	0	0.333333	0	0	2.19722	0.228	33.47	0.0242128	78610.8	13.8585	0	0
502	广东省	广州市	0	0	2015	0	0	0	214.36	230.48	177.74	227.67	5	-0.470073	27859	20976	11.9429	0.99828	213.991	230.084	177.434	227.278	0.00348979	0.748071	0.804327	0.620275	0.79452	19.8187	3.21888	0.00392401	0.226515	1.51024	-0.990356	-0.110605	0.00487804	0	0.333333	0	0	2.19722	0.203	31.64	0.0223987	39629.2	14.2265	0	0
502	广东省	广州市	0	0	2016	0	0	0	232.638	240.147	224.413	222.801	5	-0.158263	30296	23448	7.8849	0.998398	232.265	239.763	224.053	222.444	0.00332942	0.774548	0.799552	0.747164	0.741797	20.2497	3.2581	0.00392401	0.226515	0.265382	-0.990356	0.181876	0.00487804	0	0.333333	0	0	2.19722	0.228	29.42	0.0188761	100000	14.9781	0	0
502	广东省	广州市	0	0	2017	0	0	0	266.787	256.669	293.661	251.383	5	0.0347537	33003	24820	4.81028	0.998238	266.317	256.216	293.143	250.94	0.0017137	0.457194	0.439853	0.503247	0.430795	20.0656	3.29584	0.00392401	0.226515	3.46746	-0.990356	-0.32824	0.00487804	0	0.375	0	0	2.07944	0.226	28.345	0.0168754	0	15.6391	0	0
502	广东省	广州市	0	0	2018	0	0	0	282.664	273.648	288.335	302.144	5	0.500606	35810	26054	5.29333	0.998534	282.249	273.247	287.912	301.701	0.00121139	0.342416	0.331495	0.349286	0.366014	19.982	3.3322	0.00392401	0.226515	2.20537	-0.990356	0.351112	0.00487804	0	0.333333	0	0	2.19722	0.243	27.27	0.0147706	200761	16.1759	0	0
502	广东省	广州市	0	0	2019	0	0	0	299.931	292.922	301.288	320.63	5	0.45814	39014	28995	5.13887	0.997925	299.309	292.314	300.663	319.964	0.00190788	0.572233	0.55886	0.574822	0.611723	20.0128	3.3673	0.00392401	0.226515	1.03776	-0.990356	-0.045862	0.00487804	0	0.375	0	0	2.07944	0.253	27.31	0.0139695	0	17.1212	0	0
502	广东省	广州市	0	0	2020	0	0	0	310.339	304.804	316.956	316.608	5	0.299908	41029	28492	5.57177	0.998714	309.939	304.412	316.549	316.201	0.00103292	0.320555	0.314838	0.327391	0.327031	19.9917	3.4012	0.00392401	0.226515	1.38724	-0.990356	-0.093908	0.00487804	0	0.375	0	0	2.07944	0.256	26.34	0.0133667	0	17.1425	0	0
502	广东省	广州市	0	0	2021	0	0	0	333.647	339.252	332.493	317.255	5	0.612784	44993	31589	5.99968	0.998446	333.128	338.725	331.976	316.762	0.00127361	0.424938	0.432077	0.423468	0.404061	19.6604	3.43399	0.223983	0.226515	0.143948	10.7114	-0.097398	3.40394	1.19e-05	0.375	0	0	2.07944	7903335	27.36	0.0110469	0	17.1638	0	0
503	海南省	海口市	0	0	2011	0	0	0	77.12	92.22	66.81	46.01	8	-0.364047	12392	8859	0	1	77.12	92.22	66.81	46.01	0.00253165	0.195241	0.233469	0.16914	0.116481	21.0737	3.04452	0.00392401	0.238093	0.702033	-0.990356	0.014873	0.00487804	0	0.428571	0	0	1.94591	0.176	24.94	0.0399242	13861.2	11.6707	0	0
503	海南省	海口市	0	0	2012	0	0	0	120.32	133.7	101.26	110.81	8	-0.190152	14180	10161	0	1	120.32	133.7	101.26	110.81	0.00138751	0.166945	0.18551	0.140499	0.15375	21.1143	3.09104	0.00392401	0.267947	0.520435	-0.990356	0.017571	0.00487804	0	0.428571	0	0	1.94591	0.187	24.63	0.0371409	89041.5	11.9996	0	0
503	海南省	海口市	0	0	2013	0	0	0	156.71	163.04	135.79	173.81	8	-0.976057	15733	11193	0	0.999757	156.672	163	135.757	173.768	0.00324842	0.50906	0.529622	0.441103	0.564608	21.0796	3.13549	0.00392401	0.272694	0.491915	-0.990356	0.00963	0.00487804	0	0.428571	0	0	1.94591	0.186	23.99	0.0359883	350348	12.8158	0	0
503	海南省	海口市	0	0	2014	0	0	0	167.28	192.44	127.02	157.36	8	-1.16443	17476	12471	0	0.999695	167.229	192.381	126.981	157.312	0.0013741	0.229859	0.264432	0.174538	0.216228	21.0844	3.17805	0.00392401	0.275577	0.616005	-0.990356	0.014872	0.00487804	0	0.428571	0	0	1.94591	0.172	19.92	0.0336362	150400000	13.0644	0	0
503	海南省	海口市	0	0	2015	0	0	0	205.83	211.12	160.14	271.41	8	-1.81246	18979	13575	0	0.999916	205.813	211.102	160.127	271.387	0.00282536	0.581544	0.59649	0.452453	0.766831	21.1165	3.21888	0.00392401	0.276245	0.724716	-0.990356	0.007122	0.00487804	0	0.428571	0	0	1.94591	0.177	19.25	0.0334533	863695	13.2862	0	0
503	海南省	海口市	0	0	2016	0	0	0	222.072	223.961	206.66	243.852	8	-1.79583	20653	14275	0	0.999474	221.955	223.844	206.551	243.724	0.00348059	0.772941	0.779518	0.719298	0.84875	21.1236	3.2581	0.00392401	0.276854	0.712604	-0.990356	0.009382	0.00487804	0	0.428571	0	0	1.94591	0.167	18.57	0.034612	905250	13.9045	0	0
503	海南省	海口市	0	0	2017	0	0	0	248.017	241.893	255.935	253.867	8	-1.6021	22553	15403	0	0.999858	247.982	241.858	255.898	253.831	0.00388471	0.963474	0.939683	0.994232	0.986201	21.0938	3.29584	0.00392401	0.257414	0.907426	-0.990356	-0.000214	0.00487804	0	0.428571	0	1	1.94591	0.162	18.42	0.0346178	0	14.7146	0	0
503	海南省	海口市	0	0	2018	0	0	0	260.691	261.138	250.705	277.376	8	-1.0455	24579	17528	0	0.999713	260.616	261.063	250.633	277.296	0.0027972	0.729204	0.730454	0.701271	0.775876	20.9704	3.3322	0.00392401	0.262235	1.25887	-0.990356	-0.144577	0.00487804	0	0.333333	0	1	2.19722	0.156	18.27	0.0100326	0	15.1407	0	0
503	海南省	海口市	0	0	2019	0	0	0	271.998	279.715	250.464	285.667	8	-0.671064	26679	19555	0	1	271.998	279.715	250.464	285.667	0.00264511	0.719466	0.739876	0.662505	0.75562	20.9896	3.3673	0.00392401	0.262235	0.88956	-0.990356	0.012673	0.00487804	0	0.333333	0	1	2.19722	0.163	16.51	0.0195555	0	15.7014	0	0
503	海南省	海口市	0	0	2020	3	3	0	281.814	291.838	255.898	295.825	8	-0.422066	27904	18972	0	0.999439	281.656	291.674	255.754	295.66	0.00112711	0.317635	0.328933	0.288425	0.333428	20.9832	3.4012	0.00392401	0.262235	0.522589	-0.990356	-0.189607	0.00487804	0	0.333333	0	1	2.19722	0.168	15.05	0.0375874	298410	16.5371	0	0
503	海南省	海口市	0	0	2021	0	0	0	307.855	326.723	276.142	303.202	8	-0.123705	30457	22242	0	0.998218	307.307	326.141	275.65	302.662	0.00205911	0.633908	0.672758	0.568606	0.624326	20.8992	3.43399	0.339746	0.259809	0.491825	0.21769	-0.202259	13.0853	0.00168868	0.333333	0	1	2.19722	480867	16.87	0.0245334	596820	17.3728	0	0
504	湖南省	长沙市	0	0	2011	0	0	0	79.34	93.62	75.54	39.09	13	0.26937	12612	9713	21.3753	0.998242	79.2005	93.4554	75.4072	39.0213	0.00387075	0.307105	0.36238	0.292396	0.151308	19.3769	3.04452	0.00392401	0.255803	0.225253	-0.990356	0.65648	0.00487804	0	0.428571	0	1	1.94591	0.166	56.09	0.0210012	500000	9.6901	0	0
504	湖南省	长沙市	0	0	2012	0	0	0	122.82	130.74	124.5	93.58	13	0.584888	14391	10806	19.76	0.99935	122.74	130.655	124.419	93.5191	0.00223179	0.274108	0.291784	0.277858	0.208851	19.4616	3.09104	0.00392401	0.255803	0.211556	-0.990356	0.49236	0.00487804	0	0.428571	0	1	1.94591	0.208	56.13	0.0216705	53000	10.0548	0	0
504	湖南省	长沙市	0	0	2013	0	0	0	162.69	159.51	160.9	176.46	13	0.339247	16005	11946	17.4275	0.998919	162.514	159.338	160.726	176.269	0.00483603	0.786774	0.771395	0.778117	0.853366	19.5463	3.13549	0.00392401	0.255803	0.61654	-0.990356	0.32824	0.00487804	0	0.428571	0	1	1.94591	0.184	55.18	0.0228966	146495	10.4465	0	0
504	湖南省	长沙市	0	0	2014	0	0	0	173.16	191.76	149.03	155.6	13	0.330901	17622	13289	17.6313	0.999062	172.998	191.58	148.89	155.454	0.00451508	0.781831	0.865812	0.672882	0.702546	19.6311	3.17805	0.00392401	0.255803	1.1461	-0.990356	0.16412	0.00487804	0	0.428571	0	1	1.94591	0.178	54.2	0.0243655	1.4164e+06	10.7048	0	0
504	湖南省	长沙市	0	0	2015	0	0	0	202.97	210.5	172.24	233.94	13	-0.132966	19317	14267	17.7722	0.998872	202.741	210.263	172.046	233.676	0.00479452	0.973144	1.00925	0.825808	1.12163	19.7158	3.21888	0.00392401	0.255803	1.40375	-0.990356	0	0.00487804	0	0.428571	0	1	1.94591	0.174	50.92	0.0252387	250000	11.2953	0	0
504	湖南省	长沙市	0	0	2016	0	0	0	223.626	223.428	216.14	237.896	13	-0.189144	21115	15750	19.9645	0.997868	223.149	222.952	215.679	237.389	0.00328353	0.734283	0.733633	0.709701	0.78114	19.8005	3.2581	0.00392401	0.255803	0.376755	-0.990356	-0.16412	0.00487804	0	0.428571	0	1	1.94591	0.174	48.23	0.0276687	3879390	11.3764	0	0
504	湖南省	长沙市	0	0	2017	0	0	0	254.278	242.103	271.564	263.083	13	-0.0783502	23103	17160	15.4651	0.998124	253.801	241.649	271.055	262.589	0.00276607	0.70335	0.669674	0.751166	0.727705	19.8853	3.29584	0.00392401	0.255803	0.557087	-0.990356	-0.32824	0.00487804	0	0.428571	0	1	1.94591	0.176	45.29	0.0288906	2200000	12.3579	0	0
504	湖南省	长沙市	0	0	2018	3	0	3	266.268	260.605	263.321	290.343	13	0.0797029	25241	18808	20.6829	0.997349	265.563	259.914	262.623	289.573	0.00257038	0.684411	0.669853	0.676835	0.746292	19.982	3.3322	0.00392401	0.255803	0.401498	-0.990356	-0.322207	0.00487804	0	0.428571	1	1	1.94591	0.176	42.35	0.0294923	0	12.3653	0	0
504	湖南省	长沙市	0	0	2019	1	0	1	281.934	279.732	272.826	305.772	13	0.488283	27680	20479	19.5189	0.99858	281.533	279.335	272.438	305.338	0.00248374	0.70025	0.694781	0.677628	0.759459	20.0787	3.3673	0.00392401	0.255803	0.296554	-0.990356	-0.316174	0.00487804	0	0.428571	1	1	1.94591	0.179	38.36	0.0313008	0	12.5602	0	0
504	湖南省	长沙市	0	0	2020	1	0	1	295.615	295.001	286.756	313.76	13	0.505753	29380	20998	19.3438	0.998639	295.213	294.6	286.365	313.333	0.00214738	0.634798	0.63348	0.615774	0.673762	20.1754	3.4012	0.00392401	0.255803	0.173934	-0.990356	-0.310141	0.00487804	0	0.428571	1	1	1.94591	0.184	39.03	0.0348641	0	13.1009	0	0
504	湖南省	长沙市	0	0	2021	0	0	0	321.887	333.572	301.006	321.265	13	0.209327	31993	22798	19.182	0.998254	321.325	332.99	300.481	320.704	0.00256182	0.824616	0.854551	0.771123	0.823023	20.3066	3.43399	0.832658	0.255803	0.307974	-0.107918	-0.270433	9.5985	0	0.428571	0	1	1.94591	2194289	39.57	0.0320099	0	13.6416	0	0
505	海南省	海口市	0	0	2011	0	0	0	77.12	92.22	66.81	46.01	8	0.264541	12392	8859	0	1	77.12	92.22	66.81	46.01	0.00253165	0.195241	0.233469	0.16914	0.116481	21.098	3.17805	0.00392401	0.263575	0.336681	-0.990356	-2.51124	0.00487804	0	0.333333	1	1	2.19722	0.176	24.94	0.0399242	0	11.6707	0	0
505	海南省	海口市	0	0	2012	0	0	0	120.32	133.7	101.26	110.81	8	0.576666	14180	10161	0	1	120.32	133.7	101.26	110.81	0.00138751	0.166945	0.18551	0.140499	0.15375	21.1391	3.21888	0.00392401	0.263575	0.553561	-0.990356	-1.88343	0.00487804	0	0.333333	1	1	2.19722	0.187	24.63	0.0371409	69818	11.9996	0	0
505	海南省	海口市	0	0	2013	0	0	0	156.71	163.04	135.79	173.81	8	0.421839	15733	11193	0	0.999757	156.672	163	135.757	173.768	0.00324842	0.50906	0.529622	0.441103	0.564608	21.1802	3.2581	0.00392401	0.263575	0.484676	-0.990356	-1.25562	0.00487804	0	0.333333	1	1	2.19722	0.186	23.99	0.0359883	16548514	12.8158	0	0
505	海南省	海口市	0	0	2014	0	0	0	167.28	192.44	127.02	157.36	8	0.0756897	17476	12471	0	0.999695	167.229	192.381	126.981	157.312	0.0013741	0.229859	0.264432	0.174538	0.216228	21.2213	3.29584	0.00392401	0.263575	0.455941	-0.990356	-0.62781	0.00487804	0	0.333333	1	1	2.19722	0.172	19.92	0.0336362	20809451	13.0644	0	0
505	海南省	海口市	0	0	2015	0	0	0	205.83	211.12	160.14	271.41	8	-0.129297	18979	13575	0	0.999916	205.813	211.102	160.127	271.387	0.00282536	0.581544	0.59649	0.452453	0.766831	21.2624	3.3322	0.00392401	0.263575	0.354661	-0.990356	0	0.00487804	0	0.333333	1	1	2.19722	0.177	19.25	0.0334533	60000	13.2862	0	0
505	海南省	海口市	0	0	2016	0	0	0	222.072	223.961	206.66	243.852	8	-0.111121	20653	14275	0	0.999474	221.955	223.844	206.551	243.724	0.00348059	0.772941	0.779518	0.719298	0.84875	21.8955	3.3673	0.00392401	0.342085	0.106216	-0.990356	0.0404605	0.00487804	0	0.380952	1	1	2.07157	0.167	18.57	0.034612	0	13.9045	0	0
505	海南省	海口市	0	0	2017	0	0	0	248.017	241.893	255.935	253.867	8	0.0094797	22553	15403	0	0.999858	247.982	241.858	255.898	253.831	0.00388471	0.963474	0.939683	0.994232	0.986201	22.5287	3.4012	0.00392401	0.420594	0.0298504	-0.990356	0.080921	0.00487804	0	0.428571	0	1	1.94591	0.162	18.42	0.0346178	0	14.7146	0	0
505	海南省	海口市	0	0	2018	0	0	0	260.691	261.138	250.705	277.376	8	0.177513	24579	17528	0	0.999713	260.616	261.063	250.633	277.296	0.0027972	0.729204	0.730454	0.701271	0.775876	22.316	3.43399	0.00392401	0.420594	0.025666	-0.990356	0.077627	0.00487804	0	0.333333	0	1	2.19722	0.156	18.27	0.0100326	0	15.1407	0	0
505	海南省	海口市	0	0	2019	3	1	2	271.998	279.715	250.464	285.667	8	0.0208531	26679	19555	0	1	271.998	279.715	250.464	285.667	0.00264511	0.719466	0.739876	0.662505	0.75562	22.3779	3.46574	0.00392401	0.420594	0.0236314	-0.990356	0.061281	0.00487804	0	0.333333	0	1	2.19722	0.163	16.51	0.0195555	0	15.7014	0	0
505	海南省	海口市	0	0	2020	0	0	0	281.814	291.838	255.898	295.825	8	-0.490066	27904	18972	0	0.999439	281.656	291.674	255.754	295.66	0.00112711	0.317635	0.328933	0.288425	0.333428	22.4629	3.49651	0.00392401	0.39678	0.0205381	-0.990356	0.071992	0.00487804	0	0.333333	0	1	2.19722	0.168	15.05	0.0375874	0	16.5371	0	0
505	海南省	海口市	0	0	2021	0	0	0	307.855	326.723	276.142	303.202	8	-0.16401	30457	22242	0	0.998218	307.307	326.141	275.65	302.662	0.00205911	0.633908	0.672758	0.568606	0.624326	22.5228	3.52636	0.452229	0.39678	0.0168976	0.345622	0.074628	1.26053	0.05662	0.333333	0	1	2.19722	480867	16.87	0.0245334	0	17.3728	0	0
506	山东省	济南市	0	0	2011	0	0	0	70.47	86.42	58.33	39.88	21	-0.0743619	15077	9853	32.5454	0.999581	70.4405	86.3838	58.3056	39.8633	0.00379728	0.267594	0.328161	0.221495	0.151436	22.5143	3.17805	0.00392401	0.471704	0.0567943	-0.990356	0.197568	0.00487804	0	0.333333	0	0	2.19722	0.231	41.51	0.0184517	0	9.08586	0	0
506	山东省	济南市	0	0	2012	0	0	0	111	124.4	102.11	82.89	21	0.173853	17127	10902	33.3446	0.99951	110.946	124.339	102.06	82.8494	0.00229829	0.25511	0.285907	0.234678	0.190505	22.3618	3.21888	0.00392401	0.471704	0.0737627	-0.990356	0.215239	0.00487804	0	0.333333	0	0	2.19722	0.243	40.35	0.018152	0	9.26477	0	0
506	山东省	济南市	0	0	2013	0	0	0	157.66	155.76	160.64	158.49	21	0.161931	19008	11897	34.3473	0.999332	157.555	155.656	160.533	158.384	0.00206469	0.325519	0.321596	0.331672	0.327233	21.9424	3.2581	0.00392401	0.299241	0.072322	-0.990356	0.101776	0.00487804	0	0.375	0	0	2.07944	0.232	39.26	0.0183832	0	9.4509	0	0
506	山东省	济南市	0	0	2014	0	0	0	169.16	189.61	144.15	147.09	21	-0.0555557	20864	13329	30.9966	0.999332	169.047	189.483	144.054	146.992	0.00297418	0.503112	0.563934	0.428728	0.437472	21.8768	3.29584	0.00392401	0.299241	0.36482	-0.990356	-0.164907	0.00487804	0	0.375	0	0	2.07944	0.224	39.19	0.0183832	5000000	9.93918	0	0
506	山东省	济南市	0	0	2015	0	0	0	202.29	210.4	164.99	243.3	21	-0.485802	22703	14578	29.6647	0.999444	202.178	210.283	164.898	243.165	0.00194704	0.393867	0.409657	0.321242	0.473715	21.8989	3.3322	0.00392401	0.250803	0.0764683	-0.990356	0.003773	0.00487804	0	0.333333	0	0	2.19722	0.224	37.82	0.0183633	8187624	10.6212	0	0
506	山东省	济南市	0	0	2016	0	0	0	222.982	220.872	209.461	254.533	21	-0.311955	24685	15926	32.6002	0.999342	222.835	220.727	209.323	254.366	0.00512244	1.14221	1.1314	1.07295	1.30383	21.8954	3.3673	0.00392401	0.250803	0.125778	-0.990356	0.006339	0.00487804	0	0.333333	0	0	2.19722	0.228	36.24	0.019019	0	10.8108	0	0
506	山东省	济南市	0	0	2017	0	0	0	248.637	238.108	257.735	266.889	21	-0.610581	26930	17281	31.8692	0.998863	248.355	237.837	257.442	266.585	0.00324544	0.806938	0.772766	0.836463	0.866171	21.6583	3.4012	0.00392401	0.250803	0.131842	-0.990356	-0.32824	0.00487804	0	0.333333	0	0	2.19722	0.225	36.125	0.0191343	430000	11.1819	0	0
506	山东省	济南市	0	0	2018	0	0	0	263.359	255.562	260.742	293.878	21	-0.0123373	29205	18780	29.4072	0.998444	262.949	255.164	260.336	293.42	0.00345534	0.909996	0.883055	0.900951	1.01545	21.6526	3.43399	0.00392401	0.250803	0.156428	-0.990356	0.027227	0.00487804	0	0.333333	0	0	2.19722	0.222	36.01	0.0203702	0	11.7729	0	0
506	山东省	济南市	0	0	2019	0	0	0	277.139	275.24	268.874	298.442	21	-0.137496	31597	20427	28.0938	0.999266	276.935	275.038	268.677	298.223	0.00119669	0.331649	0.329377	0.321759	0.357142	21.6872	3.46574	0.00392401	0.250803	0.154044	-0.990356	-0.029107	0.00487804	0	0.428571	0	0	1.94591	0.229	34.58	0.0143654	87300	12.2042	0	0
506	山东省	济南市	0	0	2020	0	0	0	291.936	293.356	276.521	315.28	21	0.137912	32886	20940	28.9423	0.999323	291.739	293.157	276.333	315.067	0.00278211	0.812199	0.816149	0.76931	0.877144	21.5662	3.49651	0.00392401	0.250803	0.180547	-0.990356	-0.582595	0.00487804	0	0.375	0	0	2.07944	0.23	34.82	0.0167211	0	12.5151	0	0
506	山东省	济南市	0	0	2021	0	0	0	319.395	333.247	290.151	326.816	21	0.109282	35705	22821	30.7141	0.999145	319.122	332.962	289.903	326.536	0.00400534	1.27929	1.33477	1.16215	1.30901	21.2468	3.52636	0.762127	0.250803	0.106949	1.13252	-0.281479	2.5282	0	0.333333	0	0	2.19722	2354970	34.67	0.016708	-87300	12.826	0	0
507	广东省	珠海市	1	0	2011	3	1	2	78.28	89.53	70.74	54.82	5	-0.0509597	18916	14459	25.1706	0.999707	78.2571	89.5038	70.7193	54.8039	0.00243132	0.190324	0.217676	0.171992	0.133285	21.9517	3.13549	0.00392401	0.163967	0.161642	-0.990356	0.175629	0.00487804	0	0.4	0	1	2.30259	0.213	54.41	0.026528	17804204	9.90891	91.3486	0
507	广东省	珠海市	1	0	2012	0	0	0	127.62	146.52	107.48	101.81	5	0.275013	21268	16002	26.3025	0.999578	127.566	146.458	107.435	101.767	0.00496043	0.63305	0.726802	0.533147	0.505021	21.9869	3.17805	0.00392401	0.250562	0.152921	-0.990356	0.080409	0.00487804	0	0.444444	0	1	2.19722	0.237	51.63	0.0260761	3.65766e+06	10.3755	91.3486	0
507	广东省	珠海市	1	0	2013	1	0	1	169.11	176.03	154.35	173.1	5	0.12758	23421	17421	30.2784	0.998132	168.794	175.701	154.062	172.777	0.00452883	0.76587	0.79721	0.699025	0.78394	22.0922	3.21888	0.00392401	0.256196	0.0754456	-0.990356	0.040257	0.00487804	0	0.5	0	1	2.07944	0.248	51.07	0.024724	31815562	10.4931	91.3486	1
507	广东省	珠海市	1	0	2014	0	0	0	182.71	207.61	142.3	173.92	5	-0.266666	25685	19205	26.614	0.998499	182.436	207.298	142.086	173.659	0.00301255	0.550423	0.625436	0.428686	0.523943	22.4023	3.2581	0.00392401	0.258282	0.0554203	-0.990356	0.006535	0.00487804	0	0.375	0	1	2.07944	0.228	50.27	0.0242128	21752839	11.4237	91.3486	1
507	广东省	珠海市	1	0	2015	1	0	1	212.77	230.71	167.16	236.4	5	-0.823251	27859	20976	26.9361	0.99828	212.404	230.313	166.873	235.993	0.0035344	0.752014	0.815421	0.59081	0.835532	22.4234	3.29584	0.00392401	0.258282	0.0690208	-0.990356	0.029602	0.00487804	0	0.375	0	1	2.07944	0.203	49.73	0.0223987	1.20193e+06	11.8042	91.3486	1
507	广东省	珠海市	1	0	2016	0	0	0	236.098	242.084	213.94	256.61	5	-0.109146	30296	23448	26.6657	0.998398	235.719	241.696	213.597	256.199	0.00401464	0.947847	0.971879	0.85889	1.0302	22.4674	3.3322	0.00392401	0.258282	0.0732161	-0.990356	0.042068	0.00487804	0	0.333333	0	1	2.19722	0.228	48.5	0.0188761	769333	11.9243	91.3486	1
507	广东省	珠海市	1	0	2017	2	0	2	267.186	259.625	280.322	268.302	5	-1.09055	33003	24820	26.2134	0.998238	266.716	259.167	279.828	267.829	0.00290738	0.776813	0.754828	0.815003	0.780055	22.5008	3.3673	0.00392401	0.258282	0.0732009	-0.990356	0.055221	0.00487804	0	0.375	0	1	2.07944	0.226	48.845	0.0168754	4.02151e+06	12.1227	91.3486	1
507	广东省	珠海市	1	0	2018	0	0	0	278.25	277.62	274.391	287.361	5	-0.511286	35810	26054	27.3314	0.998534	277.842	277.213	273.989	286.94	0.00211387	0.588185	0.586852	0.580027	0.607443	22.6459	3.4012	0.00392401	0.258282	0.0648513	-0.990356	0.060287	0.00487804	0	0.375	0	1	2.07944	0.243	49.19	0.0147706	4.30839e+06	12.4118	91.3486	1
507	广东省	珠海市	1	0	2019	5	2	3	290.838	294.026	282.613	295.276	5	-0.277919	39014	28995	27.2225	0.997925	290.235	293.416	282.026	294.663	0.00182726	0.531437	0.537262	0.516407	0.539546	22.948	3.43399	0.00392401	0.296367	0.0579229	-0.990356	0.055409	0.00487804	0	0.375	0	1	2.07944	0.253	44.49	0.0139695	8.46697e+06	13.1354	91.3486	1
507	广东省	珠海市	1	0	2020	1	1	0	299.64	305.98	290.5	295.334	5	-0.0479329	41029	28492	27.1119	0.998714	299.255	305.586	290.126	294.954	0.00209839	0.628762	0.642065	0.609581	0.619727	23.325	3.46574	0.00392401	0.296367	0.0574688	-0.990356	0.04991	0.00487804	0	0.375	0	1	2.07944	0.256	43.39	0.0133667	12405902	13.2321	91.3486	3
507	广东省	珠海市	1	0	2021	0	0	0	323.612	337.81	308.291	304.588	5	-0.279973	44993	31589	27.0027	0.998446	323.109	337.285	307.812	304.115	0.00218251	0.706286	0.737275	0.672848	0.664768	23.5989	3.49651	0.583037	0.299812	0.0514786	0.805034	0.079298	0.925981	2.421e-05	0.444444	0	1	2.19722	1644827	41.91	0.0110469	16344829	13.3288	91.3486	0
509	四川省	南充市	0	0	2011	0	0	0	41.19	28.83	58.47	50.58	25	0.158705	11130	8751	3.80908	0.999784	41.1811	28.8238	58.4574	50.5691	0.00191571	0.0789081	0.0552299	0.112012	0.0968966	20.5512	3.09104	0.00392401	0.24132	0.154757	-0.990356	-3.49397	0.00487804	0	0.333333	0	0	2.19722	0.156	50.89	0.0290906	478900	11.1063	206.133	0
509	四川省	南充市	0	0	2012	0	0	0	82.29	67.35	92.37	113.27	25	0.299408	12753	9837	8.9814	0.999503	82.2491	67.3165	92.3241	113.214	0.00284046	0.233741	0.191305	0.262373	0.321739	20.4527	3.13549	0.00392401	0.24132	0.17302	-0.990356	-2.53858	0.00487804	0	0.333333	0	0	2.19722	0.193	51.65	0.0258623	0	11.2134	206.133	0
509	四川省	南充市	0	0	2013	2	1	1	117.35	98.36	122.72	170.28	25	0.152284	14231	11055	6.81973	0.999502	117.292	98.3111	122.659	170.195	0.00346821	0.406994	0.341133	0.425619	0.590567	20.3542	3.17805	0.00392401	0.24132	0.182544	-0.990356	-1.5832	0.00487804	0	0.333333	0	0	2.19722	0.178	51.84	0.024019	957371	11.745	206.133	0
509	四川省	南充市	0	0	2014	0	0	0	134.74	131.8	111.69	186.34	25	-0.15159	15749	12368	8.57619	0.999514	134.675	131.736	111.636	186.25	0.00141376	0.19049	0.186334	0.157903	0.26344	20.2558	3.21888	0.00392401	0.24132	0.270854	-0.990356	-0.62781	0.00487804	0	0.333333	0	0	2.19722	0.168	50.5	0.0218733	146267	11.8456	206.133	0
509	四川省	南充市	0	0	2015	0	0	0	157.63	146.54	130.3	243.94	25	-0.442816	17221	13632	6.3198	0.999372	157.531	146.448	130.218	243.787	0.00234131	0.369061	0.343096	0.305073	0.571139	20.1573	3.2581	0.00392401	0.24132	0.284454	-0.990356	0.327577	0.00487804	0	0.333333	0	0	2.19722	0.18	48.88	0.0205192	45569572	12.4397	206.133	1
509	四川省	南充市	0	0	2016	0	0	0	182.466	155.418	184.784	267.578	25	-0.260968	18808	14839	8.75966	0.998374	182.17	155.165	184.484	267.143	0.00256968	0.46888	0.399375	0.474837	0.687589	19.735	3.29584	0.00392401	0.24132	0.948642	-0.990356	-0.401982	0.00487804	0	0.333333	0	0	2.19722	0.175	46.06	0.0159889	50887.1	12.6179	206.133	1
509	四川省	南充市	0	0	2017	0	0	0	207.777	174.974	235.317	266.058	25	-0.15729	20580	16180	11.9099	0.996437	207.037	174.351	234.479	265.11	0.00453258	0.941765	0.793085	1.06659	1.20593	19.8853	3.3322	0.00392401	0.24132	0.0166038	-0.990356	0.39698	0.00487804	0	0.4	0	0	1.60944	0.172	43.57	0.0144304	744968	12.8534	206.133	1
509	四川省	南充市	0	0	2018	0	0	0	215.245	193.328	220.749	277.627	25	0.0706961	22461	17664	11.7514	0.994307	214.02	192.227	219.492	276.047	0.00262252	0.564484	0.507006	0.578917	0.728083	19.982	3.3673	0.00392401	0.24132	0.0361377	-0.990356	-1.07211	0.00487804	0	0.4	0	0	1.60944	0.166	41.08	0.0138261	150000	12.9263	206.133	1
509	四川省	南充市	0	0	2019	0	0	0	225.041	208.408	225.991	278.251	25	0.177588	24703	19338	9.20147	0.995007	223.917	207.367	224.863	276.862	0.00262467	0.590659	0.547002	0.593153	0.730317	20.0128	3.4012	0.00392401	0.24132	0.414551	-0.990356	0	0.00487804	0	0.428571	0	0	1.94591	0.17	40.38	0.00457053	456702	13.7597	206.133	1
509	四川省	南充市	0	0	2020	0	0	0	236.104	224.067	233.892	279.883	25	0.443842	26522	19783	14.1961	0.995046	234.934	222.957	232.733	278.497	0.00198754	0.469265	0.445342	0.464869	0.556279	20.0436	3.43399	0.00392401	0.24132	0.641221	-0.990356	1.07211	0.00487804	0	0.457143	0	0	2.28238	0.167	37.94	0.0034876	70467982	13.7862	206.133	1
509	四川省	南充市	0	0	2021	0	0	0	271.243	267.458	253.673	315.686	25	0.428393	29080	21518	18.6536	0.995568	270.041	266.273	252.549	314.287	0.00305698	0.829186	0.817615	0.775473	0.965045	20.1697	3.46574	0.62018	0.230769	0.143531	4.88188	-0.008917	4.88622	4.03e-06	0.428571	0	1	1.94591	381210	39.16	0.00402539	140500000	13.8127	206.133	0
510	四川省	德阳市	0	0	2011	1	0	1	56.7	55.26	55.26	64.05	25	-0.229716	11130	8751	16.6406	0.999784	56.6878	55.2481	55.2481	64.0362	0.00208587	0.118269	0.115265	0.115265	0.1336	21.5794	3.13549	0.00392401	0.089751	0.0440162	-0.990356	-0.100951	0.00487804	0	0.333333	0	0	2.19722	0.156	59.99	0.0290906	7.34758e+06	9.62476	64.6034	0
510	四川省	德阳市	0	0	2012	0	0	0	95.91	88.52	101.24	110.6	25	-0.0074084	12753	9837	20.4711	0.999503	95.8623	88.476	101.19	110.545	0.00238217	0.228474	0.21087	0.241171	0.263468	21.5567	3.17805	0.00392401	0.089751	0.0563174	-0.990356	0.003845	0.00487804	0	0.333333	0	0	2.19722	0.193	60.17	0.0258623	6.22157e+06	9.79788	64.6034	0
510	四川省	德阳市	0	0	2013	2	1	1	127.81	116.14	126.05	169.56	25	-0.265148	14231	11055	14.6954	0.999502	127.746	116.082	125.987	169.476	0.00320444	0.409559	0.372164	0.40392	0.543345	21.3342	3.21888	0.00392401	0.09	0.0686411	-0.990356	-0.184532	0.00487804	0	0.333333	0	1	2.19722	0.178	60.06	0.024019	322650	10.7523	64.6034	0
510	四川省	德阳市	0	0	2014	0	0	0	147.37	148.45	132.14	171.46	25	-0.393727	15749	12368	9.43443	0.999514	147.298	148.378	132.076	171.377	0.00493624	0.727454	0.732785	0.652275	0.846368	21.3131	3.2581	0.00392401	0.087869	0.0647271	-0.990356	-0.168402	0.00487804	0	0.375	0	1	2.07944	0.168	59.7	0.0218733	11184129	11.7344	64.6034	0
510	四川省	德阳市	0	0	2015	0	0	0	171.69	165.65	147.99	234.66	25	-0.260787	17221	13632	7.46824	0.999372	171.582	165.546	147.897	234.513	0.00237274	0.407376	0.393044	0.351142	0.556787	21.1577	3.29584	0.00392401	0.0939345	0.0789722	-0.990356	-0.0511445	0.00487804	0	0.354167	1	1	2.13833	0.18	56.28	0.0205192	10420036	12.2872	64.6034	0
510	四川省	德阳市	0	0	2016	0	0	0	196.989	175.344	193.987	273.928	25	-0.45869	18808	14839	4.58519	0.998374	196.668	175.059	193.671	273.482	0.00184131	0.362718	0.322862	0.35719	0.504385	21.0022	3.3322	0.00392401	0.1	0.0843965	-0.990356	0.066113	0.00487804	0	0.333333	1	0	2.19722	0.175	54	0.0159889	15314209	13.1952	64.6034	0
510	四川省	德阳市	0	0	2017	0	0	0	221.871	192.692	250.836	265.599	25	-0.325479	20580	16180	9.39128	0.996437	221.08	192.005	249.942	264.652	0.00151184	0.335433	0.291319	0.379224	0.401543	21.1292	3.3673	0.00392401	0.130549	0.0927918	-0.990356	0.049066	0.00487804	0	0.333333	1	0	2.19722	0.172	51.19	0.0144304	9.76771e+06	13.2209	64.6034	0
510	四川省	德阳市	0	0	2018	0	0	0	226.555	210.54	236.926	260.608	25	0.138244	22461	17664	9.5886	0.994307	225.266	209.341	235.578	259.124	0.00375235	0.850115	0.790018	0.88903	0.977891	21.1183	3.4012	0.00392401	0.130549	0.0818602	-0.990356	0.112303	0.00487804	0	0.333333	1	0	2.19722	0.166	48.38	0.0138261	17069062	13.2431	64.6034	0
510	四川省	德阳市	0	0	2019	0	0	0	240.274	224.235	242.079	289.966	25	0.152826	24703	19338	12.3914	0.995007	239.074	223.115	240.87	288.518	0.00228702	0.54951	0.51283	0.55364	0.663158	21.1998	3.43399	0.00392401	0.130549	0.0780174	-0.990356	0.064542	0.00487804	0	0.375	0	0	2.07944	0.17	50.7	0.00457053	15847493	13.2763	64.6034	0
510	四川省	德阳市	0	0	2020	0	0	0	248.401	239.099	245.215	284.924	25	0.0847496	26522	19783	13.1144	0.995046	247.171	237.914	244	283.513	0.00261418	0.649366	0.625047	0.641036	0.744842	21.3201	3.46574	0.00392401	0.100549	0.10212	-0.990356	0.070321	0.00487804	0	0.375	0	0	2.07944	0.167	46.96	0.0034876	8.74999e+06	13.96	64.6034	0
510	四川省	德阳市	0	0	2021	0	0	0	272.889	271.795	258.423	302.805	25	-0.132184	29080	21518	13.7596	0.995568	271.68	270.59	257.278	301.464	0.00306122	0.835375	0.832025	0.791092	0.926956	21.5009	3.49651	0.374023	0.088238	0.0987556	0.349411	0.247029	1.95063	0.0882379	0.333333	0	0	2.19722	185955	48.29	0.00402539	1.65248e+06	14.6437	64.6034	0
513	广东省	珠海市	1	1	2011	0	0	0	78.28	89.53	70.74	54.82	5	-0.0470304	18916	14459	25.1706	0.999707	78.2571	89.5038	70.7193	54.8039	0.00243132	0.190324	0.217676	0.171992	0.133285	22.25	2.99573	0.00392401	0.262105	0.0940999	-0.990356	0.137255	0.00487804	0	0.333333	1	0	2.19722	0.213	54.41	0.026528	128100000	9.90891	91.3486	0
513	广东省	珠海市	1	1	2012	1	1	0	127.62	146.52	107.48	101.81	5	0.0994307	21268	16002	26.3025	0.999578	127.566	146.458	107.435	101.767	0.00496043	0.63305	0.726802	0.533147	0.505021	22.452	3.04452	0.00392401	0.262105	0.0890146	-0.990356	0.153502	0.00487804	0	0.333333	1	0	2.19722	0.237	51.63	0.0260761	91964811	10.3755	91.3486	1
513	广东省	珠海市	1	1	2013	0	0	0	169.11	176.03	154.35	173.1	5	-0.0487598	23421	17421	30.2784	0.998132	168.794	175.701	154.062	172.777	0.00452883	0.76587	0.79721	0.699025	0.78394	22.6052	3.09104	0.00392401	0.262105	0.0946792	-0.990356	0.154463	0.00487804	0	0.454545	0	0	2.3979	0.248	51.07	0.024724	85097367	10.4931	91.3486	2
513	广东省	珠海市	1	1	2014	1	1	0	182.71	207.61	142.3	173.92	5	-0.0822063	25685	19205	26.614	0.998499	182.436	207.298	142.086	173.659	0.00301255	0.550423	0.625436	0.428686	0.523943	22.7115	3.13549	0.00392401	0.378709	0.0837848	-0.990356	0.144042	0.00487804	0	0.454545	0	0	2.3979	0.228	50.27	0.0242128	156200000	11.4237	91.3486	4
513	广东省	珠海市	1	0	2015	2	2	0	212.77	230.71	167.16	236.4	5	-0.64493	27859	20976	26.9361	0.99828	212.404	230.313	166.873	235.993	0.0035344	0.752014	0.815421	0.59081	0.835532	22.8124	3.17805	0.00392401	0.366823	0.0915793	-0.990356	0.148345	0.00487804	0	0.454545	0	0	2.3979	0.203	49.73	0.0223987	216200000	11.8042	91.3486	4
513	广东省	珠海市	1	0	2016	0	0	0	236.098	242.084	213.94	256.61	5	-0.632187	30296	23448	26.6657	0.998398	235.719	241.696	213.597	256.199	0.00401464	0.947847	0.971879	0.85889	1.0302	23.0774	3.21888	0.00392401	0.341973	0.0946974	-0.990356	0.1393	0.00487804	0	0.454545	0	0	2.3979	0.228	48.5	0.0188761	32046595	11.9243	91.3486	8
513	广东省	珠海市	1	0	2017	0	0	0	267.186	259.625	280.322	268.302	5	-0.96952	33003	24820	26.2134	0.998238	266.716	259.167	279.828	267.829	0.00290738	0.776813	0.754828	0.815003	0.780055	23.4894	3.2581	0.00392401	0.342026	0.10948	-0.990356	0.39698	0.00487804	0	0.5	0	0	2.30259	0.226	48.845	0.0168754	42064456	12.1227	91.3486	12
513	广东省	珠海市	1	0	2018	1	0	1	278.25	277.62	274.391	287.361	5	-0.836501	35810	26054	27.3314	0.998534	277.842	277.213	273.989	286.94	0.00211387	0.588185	0.586852	0.580027	0.607443	23.5819	3.29584	0.00392401	0.34208	0.0616631	-0.990356	0.102832	0.00487804	0	0.5	0	0	2.30259	0.243	49.19	0.0147706	38842658	12.4118	91.3486	17
513	广东省	珠海市	1	0	2019	4	3	1	290.838	294.026	282.613	295.276	5	-0.856395	39014	28995	27.2225	0.997925	290.235	293.416	282.026	294.663	0.00182726	0.531437	0.537262	0.516407	0.539546	23.6123	3.3322	0.00392401	0.342049	0.0670609	-0.990356	0.121671	0.00487804	0	0.5	0	0	2.30259	0.253	44.49	0.0139695	66827495	13.1354	91.3486	18
513	广东省	珠海市	1	0	2020	5	5	0	299.64	305.98	290.5	295.334	5	-1.36438	41029	28492	27.1119	0.998714	299.255	305.586	290.126	294.954	0.00209839	0.628762	0.642065	0.609581	0.619727	23.7481	3.3673	0.00392401	0.338407	0.063143	-0.990356	0.164484	0.00487804	0	0.454545	0	0	2.3979	0.256	43.39	0.0133667	127700000	13.2321	91.3486	20
513	广东省	珠海市	1	0	2021	0	0	0	323.612	337.81	308.291	304.588	5	-1.21267	44993	31589	27.0027	0.998446	323.109	337.285	307.812	304.115	0.00218251	0.706286	0.737275	0.672848	0.664768	23.8311	3.4012	0.360313	0.333746	0.0550554	0.14671	0.13968	1.67448	0.00363204	0.454545	0	0	2.3979	1644827	41.91	0.0110469	188500000	13.3288	91.3486	0
514	重庆	重庆市	0	0	2011	0	0	0	59.7	63.92	62.96	39.83	31	0.305297	13037	10263	0	0.999544	59.6728	63.8909	62.9313	39.8118	0.00150683	0.0899578	0.0963166	0.09487	0.060017	22.3822	2.99573	0.00392401	0.638437	0.0481033	-0.990356	0.08458	0.00487804	0	0.571429	0	1	1.94591	0.134	55.37	0.0370305	2067341	10.4266	0	0
514	重庆	重庆市	0	0	2012	0	0	0	99.08	99.16	102.24	93.07	31	0.406446	14924	11468	0	0.999185	98.9993	99.0792	102.157	92.9942	0.00206813	0.20491	0.205076	0.211446	0.192481	22.6352	3.04452	0.00392401	0.638265	0.141877	-0.990356	0.010039	0.00487804	0	0.571429	0	1	1.94591	0.165	52.37	0.0191856	1530244	10.8311	0	0
514	重庆	重庆市	0	0	2013	0	0	0	140.34	128.54	144.02	172.6	31	0.348013	16569	12600	0	0.998922	140.189	128.401	143.865	172.414	0.00510753	0.716791	0.656522	0.735586	0.88156	22.759	3.09104	0.00392401	0.635776	0.0651591	-0.990356	0.02958	0.00487804	0	0.571429	0	1	1.94591	0.155	50.55	0.019698	15096370	11.3513	0	0
514	重庆	重庆市	0	0	2014	0	0	0	154.28	162.69	135.07	161.43	31	0.074494	18352	13811	0	0.998931	154.115	162.516	134.926	161.257	0.00411413	0.634728	0.669328	0.555696	0.664144	22.776	3.13549	0.00392401	0.630917	0.0330244	-0.990356	0.033037	0.00487804	0	0.571429	0	1	1.94591	0.154	45.78	0.017783	10280063	11.888	0	0
514	重庆	重庆市	0	0	2015	0	0	0	182.68	181.5	154.04	238.61	31	-0.40438	20110	15140	0	0.999156	182.526	181.347	153.91	238.408	0.00511924	0.935183	0.929142	0.788568	1.2215	22.7191	3.17805	0.00392401	0.631865	0.0627307	-0.990356	-0.029993	0.00487804	0	0.4	0	1	1.60944	0.153	44.98	0.0146457	8.87498e+06	12.4052	0	0
514	重庆	重庆市	0	0	2016	0	0	0	205.162	192.104	199.6	258.397	31	-0.361434	22034	16385	0	0.998397	204.833	191.796	199.28	257.983	0.00553297	1.13515	1.0629	1.10438	1.4297	22.6076	3.21888	0.00392401	0.631865	0.0855429	-0.990356	0.023127	0.00487804	0	0.571429	0	1	1.94591	0.157	44.52	0.0102838	31170668	12.8782	0	0
514	重庆	重庆市	0	0	2017	0	0	0	233.376	211.112	257.885	262.367	31	-0.540804	24153	17898	0	0.998081	232.928	210.707	257.39	261.863	0.00499671	1.16611	1.05487	1.28858	1.31097	22.5649	3.2581	0.00392401	0.631865	0.0349874	-0.990356	0.028885	0.00487804	0	0.571429	0	1	1.94591	0.158	44.194	0.00760574	15706900	13.4618	0	0
514	重庆	重庆市	0	0	2018	0	0	0	241.715	229.69	239.61	285.263	31	0.302851	26386	19248	0	0.998238	241.289	229.285	239.188	284.76	0.00499002	1.20616	1.14616	1.19566	1.42347	22.6059	3.29584	0.00392401	0.631865	0.0655014	-0.990356	0.012571	0.00487804	0	0.571429	0	1	1.94591	0.165	40.9	0.00996282	14732200	13.94	0	0
514	重庆	重庆市	0	0	2019	0	0	0	254.579	246.762	246.974	294.224	31	0.229406	28920	20774	0	0.998593	254.221	246.415	246.627	293.81	0.00453152	1.15363	1.11821	1.11917	1.33328	22.5953	3.3322	0.00392401	0.631865	0.0556863	-0.990356	0.075492	0.00487804	0	0.571429	0	1	1.94591	0.167	40.23	0.00691227	1780300	14.449	0	0
514	重庆	重庆市	0	0	2020	0	0	0	266.586	261.833	258.385	297.199	31	0.253764	30824	21678	0	0.998456	266.175	261.429	257.986	296.74	0.00405244	1.08032	1.06106	1.04709	1.20438	22.757	3.3673	0.00392401	0.631865	0.0671628	-0.990356	0.035714	0.00487804	0	0.571429	0	1	1.94591	0.171	39.96	0.00579662	1.66181e+06	14.8184	0	0
514	重庆	重庆市	0	0	2021	0	0	0	295.406	304.335	273.255	306.193	31	0.420703	33803	24598	0	0.998462	294.952	303.867	272.835	305.722	0.00409036	1.20832	1.24484	1.11771	1.25244	22.85	3.4012	0.521048	0.631865	0.0411651	0.901973	0.051527	0.91941	0	0.666667	0	1	1.79176	5549235	40.1	0.00517156	1.54332e+06	15.1878	0	0
516	陕西省	西安市	1	0	2011	0	0	0	75.39	93.3	54.72	53.82	23	0.107457	11229	9026	2.6822	0.9998	75.3749	93.2813	54.7091	53.8092	0.00374813	0.282572	0.349701	0.205098	0.201724	21.8691	3.2581	0.00392401	0.208625	0.0656512	-0.990356	0.11638	0.00487804	0	0.333333	0	0	2.19722	0.191	43.92	0.0124922	1.73562e+06	8.53881	0	0
516	陕西省	西安市	1	0	2012	0	0	0	118.99	132.41	96.27	115.97	23	0.171758	12885	10175	4.68254	0.999132	118.887	132.295	96.1865	115.869	0.00368834	0.438876	0.488373	0.355076	0.427737	22.0135	3.29584	0.00392401	0.208625	0.0803756	-0.990356	0.095914	0.00487804	0	0.363636	0	0	2.3979	0.222	43.1	0.0131053	551757	9.10297	0	0
516	陕西省	西安市	1	0	2013	0	0	0	154.72	162.5	132.48	169.45	23	0.0166434	14372	11217	10.7771	0.999248	154.604	162.378	132.38	169.323	0.00244499	0.378289	0.397311	0.323912	0.414304	22.0074	3.3322	0.00392401	0.208625	0.0784016	-0.990356	0.098158	0.00487804	0	0.363636	0	0	2.3979	0.204	43.36	0.0143213	575969	9.36323	0	0
516	陕西省	西安市	1	0	2014	0	0	0	173.6	196.31	134.29	170.07	23	-0.531455	15837	12204	15.0322	0.999334	173.484	196.179	134.201	169.957	0.00314153	0.54537	0.616714	0.421876	0.53428	21.9798	3.3673	0.00392401	0.208625	0.0715866	-0.990356	0.243229	0.00487804	0	0.363636	0	0	2.3979	0.186	39.96	0.0147391	827123	9.59082	0	0
516	陕西省	西安市	1	0	2015	0	0	0	202.95	217.31	156.9	239.24	23	-1.37017	17395	13087	12.1098	0.999368	202.822	217.173	156.801	239.089	0.00210629	0.427472	0.457718	0.330477	0.503909	22.3935	3.4012	0.00392401	0.188779	0.0818782	-0.990356	0.097852	0.00487804	0	0.363636	0	0	2.3979	0.186	36.65	0.0160807	40696137	10.5187	0	0
516	陕西省	西安市	1	0	2016	0	0	0	225.477	229.014	203.139	254.405	23	-0.808015	18874	13943	8.39663	0.999001	225.252	228.785	202.936	254.15	0.00326751	0.736749	0.748306	0.663757	0.83127	22.438	3.43399	0.00392401	0.188779	0.0825433	-0.990356	0.058969	0.00487804	0	0.363636	0	0	2.3979	0.191	35.12	0.0174788	72854.2	11.3252	0	0
516	陕西省	西安市	1	0	2017	0	0	0	250.451	246.607	251.093	261.994	23	-0.322815	20635	14900	8.3904	0.998982	250.196	246.356	250.838	261.727	0.00385225	0.9648	0.94999	0.967274	1.00927	22.4867	3.46574	0.00392401	0.188779	0.0845922	-0.990356	0.055203	0.00487804	0	0.363636	0	0	2.3979	0.188	35.08	0.0185334	324010	11.6248	0	0
516	陕西省	西安市	1	0	2018	0	0	0	263.981	264.72	250.624	285.824	23	-0.231819	22528	16160	8.27988	0.999321	263.801	264.541	250.454	285.63	0.00241267	0.636898	0.638683	0.604673	0.6896	22.712	3.49651	0.00392401	0.188779	0.1353	-0.990356	0.351112	0.00487804	0	0.333333	0	0	2.19722	0.181	35.04	0.0189273	1.82756e+06	12.1675	0	0
516	陕西省	西安市	1	0	2019	0	0	0	280.752	284.25	263.475	300.614	23	-0.298722	24666	17465	7.98581	0.999199	280.527	284.022	263.264	300.373	0.00373671	1.04909	1.06216	0.98453	1.12331	23.029	3.52636	0.00392401	0.188779	0.396443	-0.990356	-0.076594	0.00487804	0	0.333333	0	0	2.19722	0.179	33.98	0.0206728	2.01599e+06	12.3472	0	0
516	陕西省	西安市	1	0	2020	3	3	0	292.35	299.9	271.728	304.911	23	-0.511401	26226	17418	9.05166	0.999195	292.115	299.659	271.51	304.665	0.00207684	0.607165	0.622845	0.564336	0.63325	23.2185	3.55535	0.00392401	0.188779	0.282921	-0.990356	0.006947	0.00487804	0	0.333333	0	0	2.19722	0.178	33.21	0.0222434	2.40967e+06	12.9756	0	0
516	陕西省	西安市	1	0	2021	0	0	0	317.653	334.116	289.888	313.764	23	-1.49204	28568	19347	9.99788	0.999246	317.414	333.864	289.669	313.528	0.00185136	0.588091	0.61857	0.536687	0.580892	23.3126	3.58352	0.599747	0.297449	0.214518	0.817768	-0.16308	2.23501	0.0249316	0.333333	0	0	2.19722	2906854	33.54	0.0212934	2.80336e+06	13.604	0	0
517	浙江省	宁波市	1	0	2011	0	0	0	81.77	98.61	84.13	21.85	30	0.0818409	24195	17874	0	0.999797	81.7534	98.5899	84.1129	21.8456	0.0049484	0.404631	0.487962	0.416309	0.108123	23.0579	3.13549	0.00392401	0.751042	0.0509896	-0.990356	0.192007	0.00487804	0	0.333333	1	0	2.19722	0.233	55.28	0.0236537	2.78242e+06	12.7741	139.088	0
517	浙江省	宁波市	1	0	2012	0	0	0	129.17	137.35	141.87	79.09	30	0.151772	27020	18931	0	0.999563	129.114	137.29	141.808	79.0555	0.00401666	0.518832	0.551688	0.569844	0.317678	23.0962	3.17805	0.00392401	0.757786	0.0338718	-0.990356	0.165991	0.00487804	0	0.333333	1	0	2.19722	0.251	53.43	0.0239948	4.15294e+06	13.1312	139.088	0
517	浙江省	宁波市	1	0	2013	0	0	0	168.04	165.33	186.3	143.78	30	0.328908	29775	20610	0	0.999594	167.972	165.263	186.224	143.722	0.00419527	0.704973	0.693604	0.781579	0.603196	22.8305	3.21888	0.00392401	0.752535	0.0197472	-0.990356	0.149719	0.00487804	0	0.333333	1	0	2.19722	0.241	52.49	0.0234874	15003871	13.4515	139.088	0
517	浙江省	宁波市	1	0	2014	0	0	0	186.1	198.25	178.69	159.44	30	0.321788	32658	22552	0	0.997389	185.614	197.732	178.223	159.024	0.00449294	0.836136	0.890725	0.802843	0.716354	22.5155	3.2581	0.00392401	0.754581	0.0212075	-0.990356	0.089197	0.00487804	0	0.333333	0	0	2.19722	0.24	52.3	0.0242456	10871712	14.4128	139.088	0
517	浙江省	宁波市	1	0	2015	0	0	0	213.31	216.16	197.33	232.98	30	-0.372649	35537	24117	0	0.994174	212.067	214.901	196.18	231.623	0.00177274	0.378143	0.383195	0.349815	0.413013	22.7945	3.29584	0.00392401	0.479264	0.0613169	-0.990356	0.028283	0.00487804	0	0.333333	0	0	2.19722	0.228	51.2	0.0242796	49093257	15.1128	139.088	0
517	浙江省	宁波市	1	0	2016	0	0	0	228.335	225.815	231.767	230.433	30	-0.129438	38529	25527	0	0.993631	226.881	224.377	230.291	228.965	0.00448986	1.02519	1.01388	1.0406	1.03461	23.1308	3.3322	0.00392401	0.479264	0.0413005	-0.990356	0.040805	0.00487804	0	0.333333	0	0	2.19722	0.225	51.29	0.0247079	6008900	16.0389	139.088	0
517	浙江省	宁波市	1	0	2017	0	0	0	258.55	243.958	283.726	261.001	30	0.0585597	42046	27079	0	0.993443	256.855	242.359	281.866	259.29	0.00295348	0.763624	0.720526	0.83798	0.770861	23.3031	3.3673	0.00392401	0.479264	0.0180434	-0.990356	0.136851	0.00487804	0	0.375	0	0	2.07944	0.23	51.27	0.0230657	142101	16.9497	139.088	0
517	浙江省	宁波市	1	0	2018	0	0	0	274.4	262.88	279.454	303.273	30	0.0163817	45840	29471	0	0.993148	272.52	261.078	277.54	301.195	0.00252247	0.692166	0.663106	0.704915	0.764998	23.9144	3.4012	0.00392401	0.479264	0.0336902	-0.990356	0.121725	0.00487804	0	0.375	0	0	2.07944	0.226	51.25	0.0212645	2.83617e+06	17.8935	139.088	0
517	浙江省	宁波市	1	0	2019	0	0	0	288.937	281.9	288.347	313.263	30	0.128683	49899	32026	0	0.994201	287.262	280.266	286.675	311.446	0.00179802	0.519515	0.506862	0.518454	0.563252	24.4125	3.43399	0.00392401	0.479264	0.0266999	-0.990356	0.304914	0.00487804	0	0.375	0	0	2.07944	0.227	48.25	0.0149752	2376000	18.259	139.088	0
517	浙江省	宁波市	1	0	2020	2	2	0	301.132	297.091	299.606	317.266	30	0.122741	52397	31295	0	0.994832	299.576	295.556	298.058	315.627	0.0017499	0.526951	0.51988	0.524281	0.555185	24.9394	3.46574	0.00392401	0.479264	0.0171174	-0.990356	0.205746	0.00487804	0	0.333333	0	0	2.19722	0.233	45.89	0.0168308	2256610	18.6167	139.088	0
517	浙江省	宁波市	1	0	2021	0	0	0	330.281	339.98	317.679	321.176	30	0.111973	57541	36668	0	0.994696	328.529	338.177	315.995	319.472	0.0026014	0.859192	0.884423	0.82641	0.835505	25.1471	3.49651	0.822551	0.479264	0.0153929	0.626571	0.091529	0.934478	0.286977	0.333333	0	0	2.19722	2593930	47.94	0.0163022	2137220	18.9744	139.088	0
518	江苏省	无锡市	0	0	2011	1	0	1	78.6	95.1	79.06	23.28	15	-0.653766	19820	14635	20.8125	0.999923	78.5939	95.0926	79.0539	23.2782	0.00557012	0.437811	0.529718	0.440374	0.129672	20.6927	2.99573	0.00392401	0.089751	0.287865	-0.990356	0.002731	0.00487804	0	0.333333	1	0	1.79176	0.21	54.19	0.0424933	2500	10.5671	161.839	0
518	江苏省	无锡市	0	0	2012	0	0	0	118.68	128.37	123.3	78.29	15	-0.0474291	22432	16500	19.5352	0.999881	118.666	128.355	123.285	78.2807	0.00236128	0.280237	0.303118	0.291146	0.184865	20.6321	3.04452	0.00392401	0.089751	0.272049	-0.990356	0.016587	0.00487804	0	0.4	1	0	1.60944	0.229	53.01	0.0420348	944238	11.2081	161.839	0
518	江苏省	无锡市	0	0	2013	0	0	0	161.77	155.51	176.08	156.46	15	-0.0478155	24776	17926	17.2335	0.999655	161.714	155.456	176.019	156.406	0.00367941	0.595218	0.572185	0.647871	0.57568	20.528	3.09104	0.00392401	0.09	0.41626	-0.990356	-0.127436	0.00487804	0	0.333333	1	0	1.79176	0.223	52.14	0.0347063	1.52842e+06	12.1488	161.839	0
518	江苏省	无锡市	0	0	2014	0	0	0	178.59	188.67	170.98	159.11	15	-0.221563	27173	19164	15.6734	0.999638	178.525	188.602	170.918	159.052	0.00406568	0.72609	0.767072	0.69515	0.64689	20.5225	3.13549	0.00392401	0.087869	0.305804	-0.990356	-0.01265	0.00487804	0	0.4	1	0	1.60944	0.216	49.92	0.0266953	6.08547e+06	13.1272	161.839	0
518	江苏省	无锡市	0	0	2015	0	0	0	206.26	208.48	185.03	237.52	15	-0.576817	29539	20556	14.1455	0.999553	206.168	208.387	184.947	237.414	0.00223614	0.461226	0.46619	0.413753	0.531128	20.5424	3.17805	0.00392401	0.087939	0.35512	-0.990356	-0.169744	0.00487804	0	0.333333	1	0	1.79176	0.219	49.28	0.0212185	3.56532e+06	13.8473	161.839	0
518	江苏省	无锡市	0	0	2016	0	0	0	230.504	230.357	225.695	239.742	15	-0.50278	32070	22130	16.8025	0.999318	230.347	230.2	225.541	239.578	0.00282704	0.651643	0.651228	0.638048	0.677759	20.7405	3.21888	0.00392401	0.08605	0.253873	-0.990356	0.009196	0.00487804	0	0.4	1	0	1.60944	0.223	47.2	0.0210757	396000	14.1009	161.839	0
518	江苏省	无锡市	0	0	2017	0	0	0	260.183	251.196	274.332	264.162	15	0.038295	35024	23469	16.2824	0.999173	259.968	250.988	274.106	263.943	0.00288525	0.750692	0.724762	0.791517	0.762172	20.6524	3.2581	0.00392401	0.140001	0.230674	-0.990356	0.016555	0.00487804	0	0.5	1	0	1.79176	0.227	47.485	0.0197632	1714600	14.2335	161.839	0
518	江苏省	无锡市	0	0	2018	0	0	0	276.084	270.028	272.434	302.73	15	0.432797	38096	25007	16.0801	0.999236	275.873	269.822	272.226	302.498	0.00319371	0.881733	0.862392	0.870077	0.966831	20.6463	3.29584	0.00392401	0.140001	0.205196	-0.990356	-0.045082	0.00487804	0	0.5	1	0	1.79176	0.22	47.77	0.0181694	415500	15.022	161.839	0
518	江苏省	无锡市	0	0	2019	0	0	0	289.477	288.754	281.229	306.87	15	0.212448	41400	26697	16.5185	0.998676	289.094	288.372	280.856	306.463	0.00407855	1.18065	1.1777	1.14701	1.25158	20.6353	3.3322	0.00392401	0.140001	0.192289	-0.990356	0.026853	0.00487804	0	0.5	1	0	1.79176	0.222	47.48	0.018267	137200	15.402	161.839	0
518	江苏省	无锡市	0	0	2020	1	1	0	301.631	304.062	291.702	311.664	15	-0.303863	43390	26225	14.2796	0.998869	301.29	303.718	291.372	311.311	0.00320233	0.965922	0.973707	0.934127	0.998051	20.5293	3.3673	0.00392401	0.140001	0.157111	-0.990356	0.041114	0.00487804	0	0.5	1	0	1.79176	0.219	46.49	0.0190435	2022000	16.064	161.839	0
518	江苏省	无锡市	0	0	2021	0	0	0	328.045	339.332	310.062	323.47	15	0.0721102	47498	31451	12.109	0.998672	327.609	338.882	309.65	323.04	0.00207876	0.681927	0.705391	0.644546	0.672417	20.4993	3.4012	0.190834	0.140001	0.198005	-0.305575	-0.057472	4.86639	9.713e-07	0.5	1	0	1.79176	1835004	47.93	0.00181851	3906800	16.726	161.839	0
519	湖南省	湘潭市	1	1	2011	0	0	0	56.63	53.07	66.91	49.74	13	0.295743	12612	9713	17.7776	0.998242	56.5304	52.9767	66.7923	49.6525	0.00422157	0.239068	0.224039	0.282465	0.209981	19.9727	3.17805	0.00392401	0.215798	0.108848	-0.990356	-0.031621	0.00487804	0	0.428571	0	1	1.94591	0.166	59.46	0.0210012	22748852	10.1335	39.8505	0
519	湖南省	湘潭市	1	0	2012	0	0	0	101.3	90.4	119.44	104.32	13	0.092544	14391	10806	14.8585	0.99935	101.234	90.3412	119.362	104.252	0.00404071	0.409324	0.36528	0.482622	0.421527	19.9772	3.21888	0.00392401	0.215798	0.11557	-0.990356	0.009908	0.00487804	0	0.428571	0	1	1.94591	0.208	59.7	0.0216705	13167137	10.669	39.8505	0
519	湖南省	湘潭市	1	0	2013	0	0	0	135.76	119.46	155.99	152.79	13	0.172297	16005	11946	10.5254	0.998919	135.613	119.331	155.821	152.625	0.00159067	0.215949	0.190021	0.248129	0.243038	22.3163	3.2581	0.00392401	0.360396	0.091897	-0.990356	0.136466	0.00487804	0	0.333333	0	1	2.19722	0.184	59.03	0.0228966	22280357	11.3197	39.8505	0
519	湖南省	湘潭市	1	0	2014	2	0	2	151.75	151.82	141.88	169.42	13	-0.137111	17622	13289	5.29386	0.999062	151.608	151.678	141.747	169.261	0.00342199	0.519287	0.519527	0.485512	0.579754	22.3142	3.29584	0.00392401	0.360396	0.0885725	-0.990356	0.104227	0.00487804	0	0.333333	0	1	2.19722	0.178	56.98	0.0243655	28795633	12.3082	39.8505	0
519	湖南省	湘潭市	1	0	2015	0	0	0	176.14	168.23	155.9	239.05	13	-0.746204	19317	14267	4.42613	0.998872	175.941	168.04	155.724	238.78	0.00140406	0.247311	0.236205	0.218893	0.335641	22.3634	3.3322	0.00392401	0.360396	0.124281	-0.990356	0.055384	0.00487804	0	0.333333	0	1	2.19722	0.174	54.83	0.0252387	73696061	13.1286	39.8505	0
519	湖南省	湘潭市	1	0	2016	0	0	0	196.775	176.912	203.434	250.27	13	-0.866686	21115	15750	4.78324	0.997868	196.355	176.535	203	249.737	0.0035487	0.698294	0.627809	0.721925	0.888135	23.0516	3.3673	0.00392401	0.336804	0.12651	-0.990356	0.024176	0.00487804	0	0.333333	0	1	2.19722	0.174	52.29	0.0276687	1.47345e+06	13.5343	39.8505	0
519	湖南省	湘潭市	1	0	2017	2	1	1	225.634	198.566	251.146	268.668	13	-0.85047	23103	17160	6.78172	0.998124	225.211	198.194	250.675	268.164	0.00029438	0.0664222	0.0584539	0.0739323	0.0790906	22.9983	3.4012	0.00392401	0.232961	0.116577	-0.990356	0.016151	0.00487804	0	0.375	0	1	2.07944	0.176	50.25	0.0288906	749348	13.6273	39.8505	0
519	湖南省	湘潭市	1	0	2018	3	0	3	234.45	215.685	240.469	285.488	13	-0.378007	25241	18808	10.5781	0.997349	233.828	215.113	239.831	284.731	0.00286944	0.672739	0.618894	0.69001	0.81919	23.0672	3.43399	0.00392401	0.232961	0.0736012	-0.990356	0.045183	0.00487804	0	0.333333	0	1	2.19722	0.176	48.21	0.0294923	6.13454e+06	13.9406	39.8505	0
519	湖南省	湘潭市	1	0	2019	5	1	4	244.46	230.041	246.752	287.921	13	-0.642725	27680	20479	5.21004	0.99858	244.113	229.714	246.402	287.512	0.00384506	0.939962	0.88452	0.948778	1.10707	23.1222	3.46574	0.00392401	0.229707	0.0760137	-0.990356	0.031803	0.00487804	0	0.333333	0	1	2.19722	0.179	49.3	0.0313008	9.41413e+06	14.7933	39.8505	0
519	湖南省	湘潭市	1	0	2020	2	1	1	257.891	244.785	258.181	300.654	13	-1.16627	29380	20998	7.59717	0.998639	257.54	244.452	257.829	300.244	0.0015739	0.405894	0.385267	0.40635	0.473199	23.222	3.49651	0.00392401	0.189687	0.0660214	-0.990356	0.03287	0.00487804	0	0.375	0	1	2.07944	0.184	50.15	0.0348641	16264228	15.0089	39.8505	1
519	湖南省	湘潭市	1	0	2021	0	0	0	284.778	287.202	268.225	306.867	13	-1.88053	31993	22798	9.80426	0.998254	284.28	286.701	267.756	306.331	0.0009949	0.283325	0.285738	0.266857	0.305302	23.3645	3.52636	0.357772	0.159707	0.0696176	0.162563	0.055377	3.00324	0	0.444444	0	1	2.19722	71863	51.57	0.0320099	23114328	15.2245	39.8505	0
520	湖北省	武汉市	0	0	2011	0	0	0	76.19	94.03	69.45	29.55	12	0.166876	12941	9589	7.68488	0.99971	76.1679	94.0028	69.4299	29.5414	0.00342249	0.26076	0.321817	0.237692	0.101135	22.9007	2.99573	0.00392401	0.267193	0.0530102	-0.990356	-0.330051	0.00487804	0	0.333333	0	1	2.19722	0.166	48.12	0.0150763	2.39264e+06	10.8041	0	0
520	湖北省	武汉市	0	0	2012	0	0	0	122.35	136.47	113.43	91.91	12	0.348691	14809	10756	11.9232	0.999323	122.267	136.378	113.353	91.8478	0.00426793	0.522181	0.582444	0.484111	0.392265	22.3807	3.04452	0.00392401	0.267193	0.0653372	-0.990356	0	0.00487804	0	0.333333	0	1	2.19722	0.209	48.35	0.0158321	16203475	11.1293	0	0
520	湖北省	武汉市	0	0	2013	0	0	0	168.4	166.31	168.62	174.92	12	0.297249	16472	11761	8.36033	0.998366	168.125	166.038	168.344	174.634	0.00380483	0.640733	0.632781	0.64157	0.665541	21.606	3.09104	0.00392401	0.237747	0.245439	-0.990356	0.109192	0.00487804	0	0.365079	0	1	2.11345	0.176	48.57	0.0168105	3.20527e+06	11.7691	0	0
520	湖北省	武汉市	0	0	2014	0	0	0	181.52	201.83	157.7	157.74	12	-0.459004	18283	12928	7.74713	0.999125	181.361	201.653	157.562	157.602	0.00497306	0.90271	1.00371	0.784252	0.78445	20.8312	3.13549	0.00392401	0.208301	0.0782231	-0.990356	0.218385	0.00487804	0	0.396825	0	0	2.02968	0.184	47.53	0.0172436	27593.1	12.039	0	0
520	湖北省	武汉市	0	0	2015	0	0	0	211.76	223.23	178.61	234.09	12	-1.21526	20026	14316	8.28072	0.999544	211.663	223.128	178.529	233.983	0.00259553	0.549629	0.5794	0.463588	0.607588	20.0564	3.17805	0.00392401	0.178855	0.0866341	-0.990356	0.327577	0.00487804	0	0.428571	0	0	1.94591	0.175	45.68	0.0183667	1.07834e+06	12.3777	0	0
520	湖北省	武汉市	0	0	2016	0	0	0	232.496	234.713	222.431	243.478	12	-1.13857	21787	15889	10.4785	0.998087	232.051	234.264	222.006	243.012	0.00628594	1.46145	1.47539	1.39819	1.53049	20.0842	3.21888	0.00392401	0.178855	0.0858687	-0.990356	0.037229	0.00487804	0	0.428571	0	0	1.94591	0.193	43.88	0.0201718	25730022	12.7629	0	0
520	湖北省	武汉市	0	0	2017	0	0	0	265.904	253.611	284.47	272.773	12	-0.314584	23757	16938	9.61494	0.997555	265.254	252.991	283.774	272.106	0.00263528	0.700731	0.668337	0.749657	0.718832	20.0712	3.2581	0.00392401	0.178855	0.0834481	-0.990356	0.17435	0.00487804	0	0.428571	0	0	1.94591	0.196	43.42	0.0199352	126600000	13.6354	0	0
520	湖北省	武汉市	0	0	2018	0	0	0	281.64	272.395	283.4	308.984	12	0.234372	25815	19538	9.15492	0.997709	280.994	271.771	282.75	308.276	0.00342211	0.963802	0.932166	0.969825	1.05738	20.26	3.29584	0.00392401	0.178855	0.0955069	-0.990356	0.176149	0.00487804	0	0.428571	0	0	1.94591	0.184	42.96	0.018804	48421154	14.3478	0	0
520	湖北省	武汉市	0	0	2019	0	0	0	295.918	293.422	289.366	316.082	12	0.0250098	28319	21567	7.3611	0.997293	295.117	292.628	288.582	315.227	0.0022587	0.668389	0.662753	0.65359	0.713935	20.2493	3.3322	0.00392401	0.178855	0.0758872	-0.990356	0.081703	0.00487804	0	0.5	0	0	1.79176	0.184	36.92	0.0196003	14418384	14.8326	0	0
520	湖北省	武汉市	0	0	2020	0	0	0	303.993	305.797	291.879	320.071	12	0.274432	27881	19246	9.12023	0.997647	303.278	305.077	291.192	319.318	0.00305297	0.928082	0.933588	0.891096	0.977168	20.2669	3.3673	0.00392401	0.178855	0.0829861	-0.990356	0.025376	0.00487804	0	0.5	0	0	1.79176	0.175	35.59	0.0166037	56608981	15.4392	0	0
520	湖北省	武汉市	0	0	2021	0	0	0	335.743	352.282	312.05	324.208	12	0.228751	30829	23846	10.688	0.997698	334.97	351.471	311.331	323.462	0.00298686	1.00282	1.05222	0.932048	0.968364	20.507	3.4012	0.356578	0.170697	0.0675473	0.307343	0.204824	4.66602	4.94e-06	0.428571	0	0	1.94591	3127091	35.04	0.00982611	98799578	16.0458	0	0
521	安徽省	合肥市	1	1	2011	3	0	3	71.58	82.02	73.05	34.42	1	0.217868	11873	8683	18.9814	0.999761	71.5629	82.0004	73.0325	34.4118	0.0031767	0.227388	0.260553	0.232058	0.109342	22.7518	2.99573	0.00392401	0.213816	0.0356793	-0.990356	0.031796	0.00487804	0	0.444444	0	1	2.19722	0.194	55.06	0.0262909	48274982	10.5632	0	2
521	安徽省	合肥市	1	0	2012	1	1	0	114.66	118.75	121.02	89.59	1	0.304451	13593	9878	17.6464	0.999598	114.614	118.702	120.971	89.554	0.00231314	0.265225	0.274685	0.279936	0.207234	22.7884	3.04452	0.00392401	0.215818	0.0373826	-0.990356	0.055238	0.00487804	0	0.444444	0	1	2.19722	0.205	55.32	0.0297291	71747005	11.0367	0	5
521	安徽省	合肥市	1	0	2013	4	3	1	155.02	149.24	161.54	162.26	1	0.183833	15154	10544	18.6059	0.999391	154.926	149.149	161.442	162.161	0.00274833	0.426046	0.410161	0.443965	0.445944	22.8659	3.09104	0.00392401	0.215818	0.0381055	-0.990356	0.089232	0.00487804	0	0.444444	0	1	2.19722	0.195	55.29	0.0321566	361530	11.5565	0	14
521	安徽省	合肥市	1	1	2014	12	6	6	172.25	184.64	156.61	159.77	1	-0.160833	16796	11727	14.3062	0.999393	172.146	184.528	156.515	159.673	0.00197824	0.340752	0.365262	0.309812	0.316063	22.9215	3.13549	0.00392401	0.215818	0.043499	-0.990356	0.084382	0.00487804	0	0.333333	0	1	2.19722	0.187	55.25	0.0336598	110300000	12.4681	0	25
521	安徽省	合肥市	1	1	2015	13	2	11	201.48	205.32	176.7	233.82	1	-0.272577	18363	12840	16.0435	0.999481	201.375	205.213	176.608	233.699	0.00238202	0.479929	0.489076	0.420903	0.556964	22.9278	3.17805	0.00392401	0.215818	0.0402934	-0.990356	0.006188	0.00487804	0	0.333333	0	1	2.19722	0.192	52.6	0.0355951	104100000	12.5133	0	48
521	安徽省	合肥市	1	1	2016	32	13	19	222.572	217.748	219.024	244.962	1	-0.0774075	19998	14712	18.1478	0.998489	222.236	217.419	218.693	244.592	0.00252781	0.56262	0.550426	0.553651	0.619219	23.2496	3.21888	0.00392401	0.224685	0.0376912	-0.990356	0.050743	0.00487804	0	0.333333	0	1	2.19722	0.212	50.7	0.0372848	132700000	12.8296	0	69
521	安徽省	合肥市	1	1	2017	53	25	28	256.241	239.619	279.224	269.379	1	-0.0472266	21863	15752	17.4888	0.99757	255.618	239.037	278.545	268.724	0.00277279	0.710503	0.664414	0.774229	0.746931	23.4934	3.2581	0.00392401	0.224685	0.0295838	-0.990356	0.006993	0.00487804	0	0.333333	0	1	2.19722	0.206	48.44	0.0361602	133600000	13.5188	0	119
521	安徽省	合肥市	1	0	2018	62	33	29	272.521	259.728	280.058	301.085	1	0.292911	23984	17045	19.5878	0.997686	271.891	259.127	279.41	300.388	0.00220781	0.601675	0.573431	0.618315	0.664738	23.4681	3.29584	0.00392401	0.235786	0.0181769	-0.990356	0.006777	0.00487804	0	0.333333	0	1	2.19722	0.214	46.18	0.0330795	29142603	13.67	0	169
521	安徽省	合肥市	1	0	2019	105	60	45	288.085	281.242	288.035	310.786	1	0.119325	26415	19137	19.6716	0.997833	287.46	280.633	287.411	310.113	0.00248591	0.716153	0.699143	0.71603	0.772587	23.3767	3.3322	0.00392401	0.23785	0.0199772	-0.990356	0.008492	0.00487804	0	0.333333	0	1	2.19722	0.216	36.3	0.0335826	41165418	14.3481	0	202
521	安徽省	合肥市	1	1	2020	61	50	11	299.159	298.467	291.075	316.152	1	0.0216179	28103	18877	16.5164	0.998103	298.591	297.901	290.523	315.552	0.00244371	0.731057	0.729367	0.711302	0.772583	23.5023	3.3673	0.00392401	0.23785	0.0182119	-0.990356	-0.015708	0.00487804	0	0.333333	0	1	2.19722	0.218	35.64	0.0331735	36843584	15.0687	0	252
521	安徽省	合肥市	1	1	2021	8	6	2	330.944	345.679	307.239	325.383	1	-0.182007	30904	21911	13.4264	0.998225	330.356	345.065	306.694	324.806	0.00378358	1.25215	1.3079	1.16246	1.23111	23.4439	3.4012	0.671189	0.23785	0.0184988	0.171881	0.017494	0.905926	0.00343086	0.333333	0	1	2.19722	2840316	36.55	0.0289842	32521751	15.7893	0	6
523	广东省	广州市	0	1	2011	0	0	0	82.11	90.52	79.53	59.03	5	0.191699	18916	14459	13.9088	0.999707	82.0859	90.4935	79.5067	59.0127	0.00359668	0.295323	0.325571	0.286044	0.212312	21.1407	3.52636	0.00392401	0.352208	0.036395	-0.990356	0.024857	0.00487804	0	0.428571	0	1	1.94591	0.213	36.84	0.026528	11683618	11.4002	0	0
523	广东省	广州市	0	1	2012	0	0	0	130.86	146.32	120.58	98.48	5	0.201568	21268	16002	12.0126	0.999578	130.805	146.258	120.529	98.4385	0.0056109	0.734242	0.820987	0.676562	0.552561	21.3333	3.55535	0.00392401	0.352208	0.0224517	-0.990356	0.020149	0.00487804	0	0.428571	0	1	1.94591	0.237	34.84	0.0260761	1708000	12.3873	0	0
523	广东省	广州市	0	1	2013	0	0	0	173.11	176.58	166.54	173.59	5	-0.178102	23421	17421	14.085	0.998132	172.787	176.25	166.229	173.266	0.00320189	0.554279	0.56539	0.533243	0.555816	21.6379	3.58352	0.00392401	0.352208	0.0230963	-0.990356	0.031885	0.00487804	0	0.428571	0	1	1.94591	0.248	33.9	0.024724	17205814	12.9302	0	0
523	广东省	广州市	0	1	2014	0	0	0	181.96	206.76	151.3	155.8	5	-0.0948292	25685	19205	10.9729	0.998499	181.687	206.45	151.073	155.566	0.00341705	0.621766	0.706509	0.517	0.532376	21.8257	3.61092	0.00392401	0.352208	0.0173942	-0.990356	0.03771	0.00487804	0	0.428571	0	1	1.94591	0.228	33.47	0.0242128	15241812	13.8585	0	0
523	广东省	广州市	0	1	2015	0	0	0	214.36	230.48	177.74	227.67	5	-0.453507	27859	20976	11.9429	0.99828	213.991	230.084	177.434	227.278	0.00348979	0.748071	0.804327	0.620275	0.79452	21.9845	3.63759	0.00392401	0.352263	0.0116384	-0.990356	0.02725	0.00487804	0	0.428571	0	1	1.94591	0.203	31.64	0.0223987	20351584	14.2265	0	0
523	广东省	广州市	0	1	2016	0	0	0	232.638	240.147	224.413	222.801	5	-0.193837	30296	23448	7.8849	0.998398	232.265	239.763	224.053	222.444	0.00332942	0.774548	0.799552	0.747164	0.741797	22.1512	3.66356	0.00392401	0.300395	0.00830873	-0.990356	0.027016	0.00487804	0	0.428571	0	1	1.94591	0.228	29.42	0.0188761	4.0216e+06	14.9781	0	0
523	广东省	广州市	0	1	2017	7	6	1	266.787	256.669	293.661	251.383	5	-0.0586861	33003	24820	4.81028	0.998238	266.317	256.216	293.143	250.94	0.0017137	0.457194	0.439853	0.503247	0.430795	22.2945	3.68888	0.00392401	0.300395	0.00853441	-0.990356	0.018648	0.00487804	0	0.428571	0	1	1.94591	0.226	28.345	0.0168754	4.94069e+06	15.6391	0	1
523	广东省	广州市	0	1	2018	6	2	4	282.664	273.648	288.335	302.144	5	0.378064	35810	26054	5.29333	0.998534	282.249	273.247	287.912	301.701	0.00121139	0.342416	0.331495	0.349286	0.366014	22.5497	3.71357	0.00392401	0.300395	0.00784678	-0.990356	-0.105243	0.00487804	0	0.428571	0	1	1.94591	0.243	27.27	0.0147706	7.29898e+06	16.1759	0	2
523	广东省	广州市	0	1	2019	3	3	0	299.931	292.922	301.288	320.63	5	0.171328	39014	28995	5.13887	0.997925	299.309	292.314	300.663	319.964	0.00190788	0.572233	0.55886	0.574822	0.611723	22.6982	3.73767	0.00392401	0.310396	0.0107955	-0.990356	-0.062749	0.00487804	0	0.428571	0	1	1.94591	0.253	27.31	0.0139695	3.14246e+06	17.1212	0	3
523	广东省	广州市	0	1	2020	2	1	1	310.339	304.804	316.956	316.608	5	0.0425661	41029	28492	5.57177	0.998714	309.939	304.412	316.549	316.201	0.00103292	0.320555	0.314838	0.327391	0.327031	21.9469	3.7612	0.00392401	0.310396	0.0468936	-0.990356	0	0.00487804	0	0.428571	0	1	1.94591	0.256	26.34	0.0133667	6.3434e+06	17.1425	0	6
523	广东省	广州市	0	1	2021	0	0	0	333.647	339.252	332.493	317.255	5	0.412246	44993	31589	5.99968	0.998446	333.128	338.725	331.976	316.762	0.00127361	0.424938	0.432077	0.423468	0.404061	21.7192	3.78419	0.622115	0.308565	0.0774119	-0.220096	0	2.37597	0.00011994	0.333333	0	1	1.79176	7903335	27.36	0.0110469	9.54435e+06	17.1638	0	1
524	广东省	广州市	0	0	2011	0	0	0	82.11	90.52	79.53	59.03	5	0.160044	18916	14459	13.9088	0.999707	82.0859	90.4935	79.5067	59.0127	0.00359668	0.295323	0.325571	0.286044	0.212312	20.3897	2.99573	0.00392401	0.371937	0.181176	-0.990356	0.034252	0.00487804	0	0.333333	0	1	2.19722	0.213	36.84	0.026528	0	11.4002	0	0
524	广东省	广州市	0	0	2012	0	0	0	130.86	146.32	120.58	98.48	5	0.410086	21268	16002	12.0126	0.999578	130.805	146.258	120.529	98.4385	0.0056109	0.734242	0.820987	0.676562	0.552561	20.4234	3.04452	0.00392401	0.371937	0.183675	-0.990356	0.051581	0.00487804	0	0.333333	0	1	2.19722	0.237	34.84	0.0260761	7.34945e+06	12.3873	0	0
524	广东省	广州市	0	0	2013	0	0	0	173.11	176.58	166.54	173.59	5	0.479067	23421	17421	14.085	0.998132	172.787	176.25	166.229	173.266	0.00320189	0.554279	0.56539	0.533243	0.555816	20.4504	3.09104	0.00392401	0.371937	0.190337	-0.990356	0.055142	0.00487804	0	0.375	0	1	2.07944	0.248	33.9	0.024724	4.99896e+06	12.9302	0	0
524	广东省	广州市	0	0	2014	0	0	0	181.96	206.76	151.3	155.8	5	0.252138	25685	19205	10.9729	0.998499	181.687	206.45	151.073	155.566	0.00341705	0.621766	0.706509	0.517	0.532376	20.4761	3.13549	0.00392401	0.371937	0.200994	-0.990356	0.064063	0.00487804	0	0.333333	0	1	2.19722	0.228	33.47	0.0242128	12858703	13.8585	0	0
524	广东省	广州市	0	0	2015	0	0	0	214.36	230.48	177.74	227.67	5	-0.135252	27859	20976	11.9429	0.99828	213.991	230.084	177.434	227.278	0.00348979	0.748071	0.804327	0.620275	0.79452	20.553	3.17805	0.00392401	0.371937	0.204715	-0.990356	0.067078	0.00487804	0	0.333333	0	1	2.19722	0.203	31.64	0.0223987	38942978	14.2265	0	0
524	广东省	广州市	0	0	2016	0	0	0	232.638	240.147	224.413	222.801	5	-0.119432	30296	23448	7.8849	0.998398	232.265	239.763	224.053	222.444	0.00332942	0.774548	0.799552	0.747164	0.741797	20.5642	3.21888	0.00392401	0.371937	0.239905	-0.990356	0.049405	0.00487804	0	0.333333	0	1	2.19722	0.228	29.42	0.0188761	29040	14.9781	0	0
524	广东省	广州市	0	0	2017	0	0	0	266.787	256.669	293.661	251.383	5	0.0626603	33003	24820	4.81028	0.998238	266.317	256.216	293.143	250.94	0.0017137	0.457194	0.439853	0.503247	0.430795	22.2135	3.2581	0.00392401	0.444059	0.0474413	-0.990356	0.091706	0.00487804	0	0.333333	0	1	2.19722	0.226	28.345	0.0168754	29040	15.6391	0	0
524	广东省	广州市	0	0	2018	3	3	0	282.664	273.648	288.335	302.144	5	0.484821	35810	26054	5.29333	0.998534	282.249	273.247	287.912	301.701	0.00121139	0.342416	0.331495	0.349286	0.366014	22.2457	3.29584	0.00392401	0.445986	0.0438832	-0.990356	0.084167	0.00487804	0	0.333333	0	1	2.19722	0.243	27.27	0.0147706	29040	16.1759	0	0
524	广东省	广州市	0	0	2019	0	0	0	299.931	292.922	301.288	320.63	5	0.338924	39014	28995	5.13887	0.997925	299.309	292.314	300.663	319.964	0.00190788	0.572233	0.55886	0.574822	0.611723	22.2854	3.3322	0.00392401	0.445986	0.0391651	-0.990356	0.1081	0.00487804	0	0.428571	1	1	1.94591	0.253	27.31	0.0139695	29040	17.1212	0	1
524	广东省	广州市	0	0	2020	0	0	0	310.339	304.804	316.956	316.608	5	0.161225	41029	28492	5.57177	0.998714	309.939	304.412	316.549	316.201	0.00103292	0.320555	0.314838	0.327391	0.327031	21.9814	3.3673	0.00392401	0.451176	0.151574	-0.990356	-0.102075	0.00487804	0	0.333333	0	1	2.19722	0.256	26.34	0.0133667	29040	17.1425	0	3
524	广东省	广州市	0	0	2021	0	0	0	333.647	339.252	332.493	317.255	5	0.353939	44993	31589	5.99968	0.998446	333.128	338.725	331.976	316.762	0.00127361	0.424938	0.432077	0.423468	0.404061	21.8668	3.4012	0.283611	0.451176	0.176773	-0.187075	-0.062393	1.8748	0.00013674	0.375	0	1	2.07944	7903335	27.36	0.0110469	29040	17.1638	0	0
526	福建省	厦门市	0	0	2011	0	0	0	80.28	96.55	73.72	38.5	3	0.382396	16909	13218	14.0967	0.999774	80.2619	96.5282	73.7034	38.4913	0.00280236	0.224973	0.270568	0.20659	0.107891	19.76	2.99573	0.00392401	0.181813	0.64688	-0.990356	0.028312	0.00487804	0	0.428571	0	0	1.94591	0.203	51.08	0.0223532	4380000	9.78464	200	0
526	福建省	厦门市	0	0	2012	0	0	0	131.7	150.24	117.57	96.17	3	0.639749	19141	14843	14.7573	0.999653	131.654	150.188	117.529	96.1366	0.001998	0.263137	0.30018	0.234905	0.192148	19.6534	3.04452	0.00392401	0.285238	0.0894535	-0.990356	0.022981	0.00487804	0	0.428571	0	0	1.94591	0.234	48.77	0.0198145	2.08643e+06	9.85022	200	0
526	福建省	厦门市	0	0	2013	0	0	0	177.31	180.93	167.99	182.29	3	0.41267	21218	16177	20.2106	0.999429	177.209	180.827	167.894	182.186	0.00294497	0.522173	0.532833	0.494726	0.536839	19.5511	3.09104	0.00392401	0.285238	1.11906	-0.990356	-0.041867	0.00487804	0	0.428571	0	0	1.94591	0.207	47.54	0.0183809	5.76909e+06	9.89165	200	0
526	福建省	厦门市	0	0	2014	0	0	0	188.26	213.63	158.18	159.14	3	0.162809	23331	17644	23.2715	0.999372	188.142	213.496	158.081	159.04	0.00260999	0.491357	0.557572	0.412848	0.415354	19.5245	3.13549	0.00392401	0.285238	0.431189	-0.990356	0.012944	0.00487804	0	0.5	0	0	1.79176	0.212	44.61	0.017523	5.7555e+06	10.0047	200	0
526	福建省	厦门市	0	0	2015	0	0	0	218.39	234.09	181.7	233.21	3	-0.0407964	25404	18850	21.2541	0.999425	218.264	233.955	181.596	233.076	0.00238332	0.520493	0.557911	0.433049	0.555814	19.7158	3.17805	0.00392401	0.285238	0.971163	-0.990356	-0.089311	0.00487804	0	0.428571	0	0	1.94591	0.208	43.6	0.0178435	80809927	10.3654	200	0
526	福建省	厦门市	0	0	2016	0	0	0	238.03	244.641	229.824	231.131	3	-0.26883	27608	20167	19.9314	0.999519	237.916	244.523	229.713	231.019	0.00323415	0.769826	0.791205	0.743284	0.747511	21.9591	3.21888	0.00392401	0.155933	0.191198	-0.990356	-0.401982	0.00487804	0	0.375	0	1	2.07944	0.203	40.82	0.0183831	0	11.1807	200	0
526	福建省	厦门市	0	0	2017	0	0	0	271.237	261.232	294.66	261.729	3	-0.0186196	30048	21249	17.5619	0.998748	270.898	260.905	294.291	261.401	0.00549159	1.48952	1.43458	1.61815	1.43731	21.9888	3.2581	0.00392401	0.155933	0.144288	-0.990356	-0.128403	0.00487804	0	0.375	0	1	2.07944	0.201	41.075	0.0171111	0	11.9217	200	0
526	福建省	厦门市	0	0	2018	0	0	0	284.915	278.858	286.452	302.138	3	0.21736	32644	22996	17.5606	0.997862	284.306	278.262	285.84	301.492	0.00051203	0.145885	0.142784	0.146672	0.154704	22.0185	3.29584	0.00392401	0.155933	0.125005	-0.990356	0.145176	0.00487804	0	0.375	0	1	2.07944	0.215	41.33	0.00761972	0	11.9801	200	0
526	福建省	厦门市	0	0	2019	0	0	0	301.466	299.41	297.383	315.694	3	0.195331	35616	25314	16.6695	0.996208	300.323	298.275	296.255	314.497	0.00174133	0.524952	0.521372	0.517842	0.549727	22.0032	3.3322	0.00392401	0.155933	0.132562	-0.990356	0.147551	0.00487804	0	0.333333	0	1	2.19722	0.217	41.6	0.00751273	0	12.8384	200	0
526	福建省	厦门市	0	0	2020	0	0	0	314.271	314.173	312.037	318.674	3	-0.0880412	37202	25126	13.3622	0.996825	313.273	313.176	311.047	317.662	0.00215732	0.677984	0.677772	0.673165	0.687481	21.9803	3.3673	0.00392401	0.155933	0.129749	-0.990356	0.364248	0.00487804	0	0.5	0	0	2.07944	0.226	39.47	0.00794565	0	13.7307	200	0
526	福建省	厦门市	0	0	2021	0	0	0	343.344	355.285	327.684	332.392	3	0.005856	40659	28440	10.2344	0.997202	342.383	354.292	326.767	331.462	0.00193955	0.665933	0.689094	0.635559	0.64469	21.9655	3.4012	0.880037	0.127375	0.137688	0.040967	-1.96827	1.49897	0	0.428571	0	0	1.94591	2297544	40.99	0.00705823	0	14.623	200	0
528	广西壮族自治区	柳州市	1	1	2011	1	1	0	57.88	65.01	59.11	32.07	6	-0.764734	11054	7816	0.587361	0.999707	57.8631	64.991	59.0927	32.0606	0.00218537	0.126489	0.142071	0.129177	0.0700848	23.8479	2.94444	0.00392401	0.349758	0.0467521	-0.990356	0.148929	0.00487804	0	0.333333	0	1	2.19722	0.191	63.54	0.00635731	155700000	11.103	183.762	0
528	广西壮族自治区	柳州市	1	0	2012	5	3	2	99.88	100.7	99.52	97.83	6	-0.47853	12644	8910	0	0.999918	99.8718	100.692	99.5119	97.822	0.00211168	0.210915	0.212646	0.210154	0.206586	23.8405	2.99573	0.00392401	0.349758	0.0668026	-0.990356	0.029865	0.00487804	0	0.333333	0	1	2.19722	0.212	63.02	0.00418019	55327229	11.3763	183.762	1
528	广西壮族自治区	柳州市	1	0	2013	3	3	0	137.49	129.53	137.86	163.08	6	-0.17389	14082	9596	2.51943	0.999798	137.462	129.504	137.832	163.047	0.00193292	0.265757	0.250371	0.266472	0.315221	23.8225	3.04452	0.00392401	0.349758	0.0672222	-0.990356	0.035492	0.00487804	0	0.333333	0	1	2.19722	0.207	63.43	0.00348298	5.02491e+06	11.8667	183.762	1
528	广西壮族自治区	柳州市	1	0	2014	7	4	3	151.23	160.59	131.51	156.13	6	-0.521412	15557	10274	5.43833	0.999797	151.199	160.557	131.483	156.098	0.00203344	0.307517	0.32655	0.267418	0.317481	23.7583	3.09104	0.00392401	0.349758	0.0851118	-0.990356	0.020989	0.00487804	0	0.333333	0	1	2.19722	0.207	59.43	0.00452619	418008	11.8986	183.762	4
528	广西壮族自治区	柳州市	1	0	2015	3	1	2	182.75	179.92	151.54	248.77	6	-0.93349	16873	11401	1.20391	0.999602	182.677	179.848	151.48	248.671	0.0033234	0.607351	0.597946	0.503628	0.826762	23.738	3.13549	0.00392401	0.349758	0.109556	-0.990356	0.002303	0.00487804	0	0.363636	0	1	2.3979	0.206	56.56	0.00724824	390745	12.8264	183.762	7
528	广西壮族自治区	柳州市	1	0	2016	4	3	1	208.497	192.227	199.101	279.309	6	-0.284686	18305	12295	2.86883	0.999576	208.409	192.145	199.017	279.19	0.0033293	0.69415	0.639981	0.662868	0.929902	23.7478	3.17805	0.00392401	0.349758	0.0973578	-0.990356	0.005359	0.00487804	0	0.363636	0	1	2.3979	0.203	54.98	0.00366167	53245170	13.2958	183.762	13
528	广西壮族自治区	柳州市	1	0	2017	6	4	2	231.141	212.057	248.479	262.663	6	-0.539701	19905	13424	1.71005	0.999581	231.044	211.968	248.375	262.553	0.00562821	1.30091	1.1935	1.39849	1.47832	23.7986	3.21888	0.00392401	0.349758	0.0741018	-0.990356	0.035877	0.00487804	0	0.363636	0	1	2.3979	0.2	53.83	0.00312233	90281244	14.0188	183.762	21
528	广西壮族自治区	柳州市	1	0	2018	9	7	2	241.321	231.024	237.861	281.62	6	-0.825999	21485	14935	0.639884	0.999443	241.186	230.896	237.728	281.463	0.0044508	1.07407	1.02824	1.05867	1.25344	23.9895	3.2581	0.00392401	0.349758	0.0386259	-0.990356	0.083674	0.00487804	0	0.363636	0	1	2.3979	0.188	52.68	0.00170561	101100000	14.7825	183.762	26
528	广西壮族自治区	柳州市	1	0	2019	9	4	5	255.072	247.906	245.743	295.701	6	-0.566983	23328	16418	1.10986	0.999469	254.936	247.774	245.612	295.544	0.00358355	0.914063	0.888384	0.880632	1.05966	24.1198	3.29584	0.00392401	0.346652	0.0362838	-0.990356	0.102619	0.00487804	0	0.363636	0	1	2.3979	0.186	49.61	0.00360388	120700000	15.3076	183.762	38
528	广西壮族自治区	柳州市	1	0	2020	2	1	1	265.078	261.932	251.743	299.713	6	-0.61442	24562	16357	1.45492	0.999522	264.951	261.806	251.622	299.57	0.00227751	0.603717	0.596552	0.573346	0.6826	24.2499	3.3322	0.00392401	0.346652	0.0306414	-0.990356	0.11832	0.00487804	0	0.363636	0	1	2.3979	0.182	47.25	0.00489331	176100000	16.1135	183.762	40
528	广西壮族自治区	柳州市	1	0	2021	3	3	0	291.267	300.448	267.742	303.718	6	-0.796712	26727	18088	1.76504	0.999577	291.144	300.321	267.629	303.589	0.00251762	0.7333	0.756414	0.674074	0.764647	24.4229	3.3673	0.600767	0.346812	0.0306871	0.247719	0.064011	0.882702	0.0008463	0.363636	1	1	2.3979	579500	41.81	0.00428727	231600000	16.9194	183.762	4
529	广东省	广州市	0	0	2011	0	0	0	82.11	90.52	79.53	59.03	5	0.103565	18916	14459	13.9088	0.999707	82.0859	90.4935	79.5067	59.0127	0.00359668	0.295323	0.325571	0.286044	0.212312	20.8252	2.99573	0.00392401	0.501784	0.0486695	-0.990356	0.093464	0.00487804	0	0.333333	0	1	2.19722	0.213	36.84	0.026528	17413957	11.4002	0	0
529	广东省	广州市	0	0	2012	0	0	0	130.86	146.32	120.58	98.48	5	0.279362	21268	16002	12.0126	0.999578	130.805	146.258	120.529	98.4385	0.0056109	0.734242	0.820987	0.676562	0.552561	20.9102	3.04452	0.00392401	0.511861	0.0469191	-0.990356	0.075743	0.00487804	0	0.333333	0	1	2.19722	0.237	34.84	0.0260761	15196790	12.3873	0	0
529	广东省	广州市	0	0	2013	1	0	1	173.11	176.58	166.54	173.59	5	0.327441	23421	17421	14.085	0.998132	172.787	176.25	166.229	173.266	0.00320189	0.554279	0.56539	0.533243	0.555816	20.9891	3.09104	0.00392401	0.512615	0.0438862	-0.990356	0.090861	0.00487804	0	0.333333	0	1	2.19722	0.248	33.9	0.024724	242500	12.9302	0	0
529	广东省	广州市	0	0	2014	0	0	0	181.96	206.76	151.3	155.8	5	-0.0005005	25685	19205	10.9729	0.998499	181.687	206.45	151.073	155.566	0.00341705	0.621766	0.706509	0.517	0.532376	21.1105	3.13549	0.00392401	0.512615	0.0335096	-0.990356	0.153805	0.00487804	0	0.375	0	1	2.07944	0.228	33.47	0.0242128	18697793	13.8585	0	0
529	广东省	广州市	0	0	2015	0	0	0	214.36	230.48	177.74	227.67	5	-0.348678	27859	20976	11.9429	0.99828	213.991	230.084	177.434	227.278	0.00348979	0.748071	0.804327	0.620275	0.79452	21.0955	3.17805	0.00392401	0.512615	0.0350036	-0.990356	0.06691	0.00487804	0	0.333333	0	1	2.19722	0.203	31.64	0.0223987	458120	14.2265	0	0
529	广东省	广州市	0	0	2016	0	0	0	232.638	240.147	224.413	222.801	5	-0.109759	30296	23448	7.8849	0.998398	232.265	239.763	224.053	222.444	0.00332942	0.774548	0.799552	0.747164	0.741797	21.1858	3.21888	0.00392401	0.515031	0.0379761	-0.990356	0.089447	0.00487804	0	0.333333	0	1	2.19722	0.228	29.42	0.0188761	18404767	14.9781	0	0
529	广东省	广州市	0	0	2017	0	0	0	266.787	256.669	293.661	251.383	5	0.0983308	33003	24820	4.81028	0.998238	266.317	256.216	293.143	250.94	0.0017137	0.457194	0.439853	0.503247	0.430795	21.4377	3.2581	0.00392401	0.515031	0.036882	-0.990356	0.115733	0.00487804	0	0.375	0	1	2.07944	0.226	28.345	0.0168754	25470630	15.6391	0	0
529	广东省	广州市	0	0	2018	0	0	0	282.664	273.648	288.335	302.144	5	0.448082	35810	26054	5.29333	0.998534	282.249	273.247	287.912	301.701	0.00121139	0.342416	0.331495	0.349286	0.366014	21.4692	3.29584	0.00392401	0.515031	0.0574899	-0.990356	0.126937	0.00487804	0	0.375	0	1	2.07944	0.243	27.27	0.0147706	34331902	16.1759	0	0
529	广东省	广州市	0	0	2019	0	0	0	299.931	292.922	301.288	320.63	5	0.060132	39014	28995	5.13887	0.997925	299.309	292.314	300.663	319.964	0.00190788	0.572233	0.55886	0.574822	0.611723	21.6662	3.3322	0.00392401	0.515031	0.0671148	-0.990356	0.170469	0.00487804	0	0.375	0	1	2.07944	0.253	27.31	0.0139695	28327256	17.1212	0	0
529	广东省	广州市	0	0	2020	0	0	0	310.339	304.804	316.956	316.608	5	-0.0803421	41029	28492	5.57177	0.998714	309.939	304.412	316.549	316.201	0.00103292	0.320555	0.314838	0.327391	0.327031	22.0399	3.3673	0.00392401	0.515031	0.0691031	-0.990356	0.176002	0.00487804	0	0.333333	0	1	2.19722	0.256	26.34	0.0133667	20929531	17.1425	0	0
529	广东省	广州市	0	0	2021	0	0	0	333.647	339.252	332.493	317.255	5	0.270956	44993	31589	5.99968	0.998446	333.128	338.725	331.976	316.762	0.00127361	0.424938	0.432077	0.423468	0.404061	22.2731	3.4012	0.486451	0.515031	0.0569773	0.071595	0.168335	1.26086	0	0.375	0	1	2.07944	7903335	27.36	0.0110469	13531805	17.1638	0	0
530	辽宁省	大连市	0	0	2011	4	3	1	78.96	92.41	69.13	52.43	17	0.179344	16429	11954	32.7998	0.999986	78.9589	92.4087	69.129	52.4292	0.00476977	0.376621	0.440774	0.329734	0.250079	21.8396	2.94444	0.00392401	0.219578	0.0990677	-0.990356	0.051006	0.00487804	0	0.333333	1	1	2.19722	0.162	52.1	0.0958355	6.08851e+06	8.57354	341.506	0
530	辽宁省	大连市	0	0	2012	3	1	2	115.69	122.55	111.38	100.89	17	0.309267	18761	13489	28.0409	0.999957	115.685	122.545	111.375	100.886	0.00480769	0.556202	0.589182	0.535481	0.485048	21.8007	2.99573	0.00392401	0.219578	0.121089	-0.990356	0.067115	0.00487804	0	0.333333	1	1	2.19722	0.182	51.9	0.0947591	1.77118e+06	9.5171	341.506	4
530	辽宁省	大连市	0	0	2013	1	0	1	155.49	150.61	157.61	167.77	17	0.0429547	20818	14950	28.5537	0.999923	155.478	150.598	157.598	167.757	0.00460177	0.715529	0.693073	0.725285	0.772039	21.8109	3.04452	0.00392401	0.219578	0.116178	-0.990356	0.081124	0.00487804	0	0.333333	0	1	2.19722	0.152	50.87	0.0936291	1060600	9.9281	341.506	6
530	辽宁省	大连市	0	1	2014	1	0	1	171.06	184.28	152	162.01	17	-0.13641	22820	16068	25.4928	0.999916	171.046	184.264	151.987	161.996	0.00478228	0.818057	0.881279	0.726907	0.774777	21.8397	3.09104	0.00392401	0.219578	0.130251	-0.990356	0.056237	0.00487804	0	0.333333	0	1	2.19722	0.14	48.3	0.0841202	5.12299e+06	10.7306	341.506	10
530	辽宁省	大连市	0	1	2015	8	3	5	199.88	201.45	167.77	253.07	17	-0.232893	24576	17200	23.4965	0.999798	199.84	201.409	167.736	253.019	0.00272218	0.544109	0.548383	0.4567	0.688902	22.13	3.13549	0.00392401	0.21339	0.116357	-0.990356	0.05493	0.00487804	0	0.333333	0	0	2.19722	0.152	43.31	0.0159796	20104570	11.6423	341.506	13
530	辽宁省	大连市	0	1	2016	19	3	16	221.998	216.027	212.184	259.565	17	-0.187934	26040	19853	26.5255	0.999041	221.786	215.82	211.981	259.316	0.00232524	0.5162	0.502314	0.493379	0.60355	22.3294	3.17805	0.00392401	0.199556	0.112932	-0.990356	0.060329	0.00487804	0	0.333333	0	0	2.19722	0.152	41.85	0.0097685	977327	11.6981	341.506	16
530	辽宁省	大连市	0	1	2017	25	6	19	244.827	231.504	256.458	267.699	17	-0.120885	27835	20463	23.788	0.998401	244.436	231.134	256.048	267.271	0.00306996	0.751609	0.710708	0.787316	0.821825	22.4495	3.21888	0.00392401	0.199556	0.111239	-0.990356	0.05959	0.00487804	0	0.333333	0	0	2.19722	0.145	42.06	0.0166051	3.20152e+06	12.1863	341.506	20
530	辽宁省	大连市	0	1	2018	17	4	13	253.971	247.683	249.372	283.108	17	0.212904	29701	21398	23.8984	0.998112	253.492	247.215	248.901	282.573	0.00217303	0.551887	0.538223	0.541893	0.615201	22.4404	3.2581	0.00392401	0.199801	0.0992032	-0.990356	0.03222	0.00487804	0	0.333333	0	0	2.19722	0.137	42.27	0.0137797	2.68112e+06	12.8579	341.506	23
530	辽宁省	大连市	0	1	2019	31	4	27	266.124	262.96	256.649	293.804	17	0.0936369	31820	22203	25.4147	0.998187	265.642	262.484	256.184	293.272	0.00254978	0.678558	0.670491	0.6544	0.749137	22.4326	3.29584	0.00392401	0.202697	0.101393	-0.990356	0.024918	0.00487804	0	0.333333	0	0	2.19722	0.135	39.99	0.00922265	7.45738e+06	13.0739	341.506	35
530	辽宁省	大连市	0	1	2020	2	0	2	277.148	274.671	269.439	299.353	17	0.259122	32738	20672	24.364	0.998303	276.678	274.205	268.982	298.845	0.00124434	0.344867	0.341784	0.335274	0.372497	22.4605	3.3322	0.00392401	0.202697	0.0928028	-0.990356	0.00662	0.00487804	0	0.333333	0	0	2.19722	0.135	40.04	0.00690753	709526	13.4415	341.506	37
530	辽宁省	大连市	0	1	2021	0	0	0	300.59	309.724	281.577	304.996	17	0.161587	35112	23831	23.3415	0.998249	300.063	309.182	281.084	304.462	0.00267282	0.803423	0.827838	0.752605	0.8152	22.47	3.3673	0.468318	0.202697	0.0816642	0.209545	-0.084691	1.124	0.00443321	0.4	0	0	2.30259	1167282	42.19	0.00748431	-6.03833e+06	13.8091	341.506	3
531	广东省	广州市	1	0	2011	0	0	0	82.11	90.52	79.53	59.03	5	0.325192	18916	14459	13.9088	0.999707	82.0859	90.4935	79.5067	59.0127	0.00359668	0.295323	0.325571	0.286044	0.212312	22.5941	2.94444	0.00392401	0.261158	0.0386129	-0.990356	0.045424	0.00487804	0	0.363636	0	1	2.3979	0.213	36.84	0.026528	3.52808e+06	11.4002	0	0
531	广东省	广州市	1	0	2012	0	0	0	130.86	146.32	120.58	98.48	5	0.290699	21268	16002	12.0126	0.999578	130.805	146.258	120.529	98.4385	0.0056109	0.734242	0.820987	0.676562	0.552561	22.7897	2.99573	0.00392401	0.261158	0.0471322	-0.990356	0.125687	0.00487804	0	0.363636	0	1	2.3979	0.237	34.84	0.0260761	7.08272e+06	12.3873	0	0
531	广东省	广州市	1	0	2013	0	0	0	173.11	176.58	166.54	173.59	5	0.238032	23421	17421	14.085	0.998132	172.787	176.25	166.229	173.266	0.00320189	0.554279	0.56539	0.533243	0.555816	22.8501	3.04452	0.00392401	0.261158	0.0464609	-0.990356	0.143944	0.00487804	0	0.363636	0	1	2.3979	0.248	33.9	0.024724	7.6457e+06	12.9302	0	0
531	广东省	广州市	1	0	2014	0	0	0	181.96	206.76	151.3	155.8	5	-0.0356582	25685	19205	10.9729	0.998499	181.687	206.45	151.073	155.566	0.00341705	0.621766	0.706509	0.517	0.532376	22.7373	3.09104	0.00392401	0.261158	0.0375305	-0.990356	0.256266	0.00487804	0	0.363636	0	1	2.3979	0.228	33.47	0.0242128	24571790	13.8585	0	0
531	广东省	广州市	1	0	2015	0	0	0	214.36	230.48	177.74	227.67	5	-0.275295	27859	20976	11.9429	0.99828	213.991	230.084	177.434	227.278	0.00348979	0.748071	0.804327	0.620275	0.79452	22.8482	3.13549	0.00392401	0.261158	0.0644006	-0.990356	0.132064	0.00487804	0	0.363636	0	1	2.3979	0.203	31.64	0.0223987	8.63639e+06	14.2265	0	0
531	广东省	广州市	1	0	2016	0	0	0	232.638	240.147	224.413	222.801	5	-0.0439294	30296	23448	7.8849	0.998398	232.265	239.763	224.053	222.444	0.00332942	0.774548	0.799552	0.747164	0.741797	22.941	3.17805	0.00392401	0.261158	0.0530155	-0.990356	0.142709	0.00487804	0	0.363636	0	1	2.3979	0.228	29.42	0.0188761	2.42571e+06	14.9781	0	0
531	广东省	广州市	1	0	2017	0	0	0	266.787	256.669	293.661	251.383	5	-0.0567308	33003	24820	4.81028	0.998238	266.317	256.216	293.143	250.94	0.0017137	0.457194	0.439853	0.503247	0.430795	22.9423	3.21888	0.00392401	0.261158	0.0494812	-0.990356	0.047628	0.00487804	0	0.4	0	1	2.30259	0.226	28.345	0.0168754	4.71296e+06	15.6391	0	0
531	广东省	广州市	1	0	2018	1	0	1	282.664	273.648	288.335	302.144	5	0.471799	35810	26054	5.29333	0.998534	282.249	273.247	287.912	301.701	0.00121139	0.342416	0.331495	0.349286	0.366014	23.0558	3.2581	0.00392401	0.261158	0.0451674	-0.990356	0.024233	0.00487804	0	0.363636	0	1	2.3979	0.243	27.27	0.0147706	3.64837e+06	16.1759	0	0
531	广东省	广州市	1	0	2019	0	0	0	299.931	292.922	301.288	320.63	5	0.0671258	39014	28995	5.13887	0.997925	299.309	292.314	300.663	319.964	0.00190788	0.572233	0.55886	0.574822	0.611723	23.1767	3.29584	0.00392401	0.261158	0.0459137	-0.990356	0.095447	0.00487804	0	0.4	0	1	2.30259	0.253	27.31	0.0139695	3.14807e+06	17.1212	0	0
531	广东省	广州市	1	0	2020	1	0	1	310.339	304.804	316.956	316.608	5	0.0180989	41029	28492	5.57177	0.998714	309.939	304.412	316.549	316.201	0.00103292	0.320555	0.314838	0.327391	0.327031	23.3337	3.3322	0.00392401	0.261158	0.0513136	-0.990356	0.169879	0.00487804	0	0.4	0	1	2.30259	0.256	26.34	0.0133667	8.17933e+06	17.1425	0	0
531	广东省	广州市	1	0	2021	0	0	0	333.647	339.252	332.493	317.255	5	-0.0026674	44993	31589	5.99968	0.998446	333.128	338.725	331.976	316.762	0.00127361	0.424938	0.432077	0.423468	0.404061	23.4948	3.3673	0.634022	0.395888	0.0383579	0.134662	0.030409	1.03436	0	0.4	0	1	2.30259	7903335	27.36	0.0110469	13210581	17.1638	0	2
532	广东省	珠海市	0	0	2011	6	2	4	78.28	89.53	70.74	54.82	5	-0.198574	18916	14459	25.1706	0.999707	78.2571	89.5038	70.7193	54.8039	0.00243132	0.190324	0.217676	0.171992	0.133285	20.7404	2.99573	0.00392401	0.105693	0.213024	-0.990356	0.044053	0.00487804	0	0.333333	0	1	2.19722	0.213	54.41	0.026528	8.78049e+06	9.90891	91.3486	14
532	广东省	珠海市	0	0	2012	2	0	2	127.62	146.52	107.48	101.81	5	0.29992	21268	16002	26.3025	0.999578	127.566	146.458	107.435	101.767	0.00496043	0.63305	0.726802	0.533147	0.505021	20.6897	3.04452	0.00392401	0.13348	0.212232	-0.990356	0.073145	0.00487804	0	0.363636	0	1	2.3979	0.237	51.63	0.0260761	9.18506e+06	10.3755	91.3486	22
532	广东省	珠海市	0	0	2013	0	0	0	169.11	176.03	154.35	173.1	5	0.0331122	23421	17421	30.2784	0.998132	168.794	175.701	154.062	172.777	0.00452883	0.76587	0.79721	0.699025	0.78394	20.8039	3.09104	0.00392401	0.149096	0.202542	-0.990356	0.087272	0.00487804	0	0.363636	0	1	2.3979	0.248	51.07	0.024724	13556603	10.4931	91.3486	24
532	广东省	珠海市	0	0	2014	8	0	8	182.71	207.61	142.3	173.92	5	-0.103424	25685	19205	26.614	0.998499	182.436	207.298	142.086	173.659	0.00301255	0.550423	0.625436	0.428686	0.523943	20.8213	3.13549	0.00392401	0.150024	0.287538	-0.990356	0.052602	0.00487804	0	0.4	0	1	2.30259	0.228	50.27	0.0242128	9.50559e+06	11.4237	91.3486	28
532	广东省	珠海市	0	0	2015	1	0	1	212.77	230.71	167.16	236.4	5	-0.304324	27859	20976	26.9361	0.99828	212.404	230.313	166.873	235.993	0.0035344	0.752014	0.815421	0.59081	0.835532	20.9252	3.17805	0.00392401	0.14793	0.280498	-0.990356	0.066188	0.00487804	0	0.363636	0	1	2.3979	0.203	49.73	0.0223987	18073302	11.8042	91.3486	36
532	广东省	珠海市	0	0	2016	0	0	0	236.098	242.084	213.94	256.61	5	-0.542576	30296	23448	26.6657	0.998398	235.719	241.696	213.597	256.199	0.00401464	0.947847	0.971879	0.85889	1.0302	21.3944	3.21888	0.00392401	0.144887	0.19573	-0.990356	0.06794	0.00487804	0	0.363636	0	1	2.3979	0.228	48.5	0.0188761	4.68455e+06	11.9243	91.3486	40
532	广东省	珠海市	0	0	2017	11	9	2	267.186	259.625	280.322	268.302	5	-0.0705475	33003	24820	26.2134	0.998238	266.716	259.167	279.828	267.829	0.00290738	0.776813	0.754828	0.815003	0.780055	21.572	3.2581	0.00392401	0.144887	0.142961	-0.990356	0.076889	0.00487804	0	0.363636	0	1	2.3979	0.226	48.845	0.0168754	2.68703e+06	12.1227	91.3486	50
532	广东省	珠海市	0	0	2018	10	3	7	278.25	277.62	274.391	287.361	5	-0.0147868	35810	26054	27.3314	0.998534	277.842	277.213	273.989	286.94	0.00211387	0.588185	0.586852	0.580027	0.607443	21.6715	3.29584	0.00392401	0.144887	0.0959896	-0.990356	0.071604	0.00487804	0	0.363636	0	1	2.3979	0.243	49.19	0.0147706	1.17889e+06	12.4118	91.3486	72
532	广东省	珠海市	0	0	2019	3	1	2	290.838	294.026	282.613	295.276	5	-0.138362	39014	28995	27.2225	0.997925	290.235	293.416	282.026	294.663	0.00182726	0.531437	0.537262	0.516407	0.539546	21.6513	3.3322	0.00392401	0.144887	0.10714	-0.990356	0.081194	0.00487804	0	0.363636	0	1	2.3979	0.253	44.49	0.0139695	887567	13.1354	91.3486	86
532	广东省	珠海市	0	0	2020	2	1	1	299.64	305.98	290.5	295.334	5	-0.276336	41029	28492	27.1119	0.998714	299.255	305.586	290.126	294.954	0.00209839	0.628762	0.642065	0.609581	0.619727	21.5691	3.3673	0.00392401	0.284525	0.111961	-0.990356	0.161758	0.00487804	0	0.363636	0	1	2.3979	0.256	43.39	0.0133667	5.87156e+06	13.2321	91.3486	90
532	广东省	珠海市	0	0	2021	0	0	0	323.612	337.81	308.291	304.588	5	-0.150874	44993	31589	27.0027	0.998446	323.109	337.285	307.812	304.115	0.00218251	0.706286	0.737275	0.672848	0.664768	21.7487	3.4012	0.514095	0.284525	0.130637	0.224886	0.156712	1.98315	0	0.363636	0	1	2.3979	1644827	41.91	0.0110469	10855562	13.3288	91.3486	0
533	广东省	佛山市	0	0	2011	2	1	1	81.87	91.55	76.04	60.46	5	0.0664791	18916	14459	21.0754	0.999707	81.846	91.5232	76.0177	60.4423	0.00546856	0.447711	0.500647	0.415829	0.330629	21.5167	2.99573	0.00392401	0.248467	0.0543877	-0.990356	0.070615	0.00487804	0	0.363636	1	0	2.3979	0.213	63.62	0.026528	6.15368e+06	10.4512	17.8983	51
533	广东省	佛山市	0	0	2012	2	1	1	122.32	127.69	117.64	113.1	5	0.385901	21268	16002	20.2117	0.999578	122.268	127.636	117.59	113.052	0.00301602	0.36892	0.385116	0.354805	0.341112	21.6058	3.04452	0.00392401	0.248467	0.0579928	-0.990356	0.071378	0.00487804	0	0.363636	1	0	2.3979	0.237	62.2	0.0260761	32477244	11.233	17.8983	57
533	广东省	佛山市	0	0	2013	2	0	2	162.69	157.34	159.32	186.45	5	0.263231	23421	17421	23.7608	0.998132	162.386	157.046	159.022	186.102	0.00234547	0.381585	0.369036	0.37368	0.437313	22.0667	3.09104	0.00392401	0.249664	0.0658277	-0.990356	0.12142	0.00487804	0	0.363636	1	0	2.3979	0.248	61.92	0.024724	2713400	11.474	17.8983	68
533	广东省	佛山市	0	0	2014	2	0	2	171.39	188.2	146.3	161.49	5	0.104496	25685	19205	21.8905	0.998499	171.133	187.918	146.08	161.248	0.00414708	0.710768	0.78048	0.606718	0.669712	22.0859	3.13549	0.00392401	0.249664	0.0694849	-0.990356	0.08124	0.00487804	0	0.363636	1	0	2.3979	0.228	61.84	0.0242128	3.13326e+06	12.159	17.8983	77
533	广东省	佛山市	0	0	2015	11	5	6	201.04	209.97	167.31	232.82	5	-0.225344	27859	20976	24.649	0.99828	200.694	209.609	167.022	232.42	0.0050834	1.02197	1.06736	0.850504	1.18352	22.1501	3.17805	0.00392401	0.249664	0.0657848	-0.990356	0.083158	0.00487804	0	0.363636	1	0	2.3979	0.203	60.46	0.0223987	5.14606e+06	12.1737	17.8983	83
533	广东省	佛山市	0	0	2016	5	1	4	218.442	219.842	217.213	216.065	5	-0.196278	30296	23448	23.6221	0.998398	218.092	219.49	216.865	215.719	0.00430395	0.940163	0.94619	0.934873	0.929931	21.9046	3.21888	0.00392401	0.173708	0.0709364	-0.990356	0.125295	0.00487804	0	0.363636	0	0	2.3979	0.228	59.63	0.0188761	17873735	12.4192	17.8983	97
533	广东省	佛山市	0	0	2017	5	5	0	250.624	239.418	270.434	251.644	5	-0.390636	33003	24820	18.6337	0.998238	250.182	238.996	269.957	251.201	0.00329268	0.825224	0.788326	0.890452	0.828584	22.1971	3.2581	0.00392401	0.173708	0.0192361	-0.990356	0.031426	0.00487804	0	0.375	0	0	2.07944	0.226	58.065	0.0168754	3092970	13.368	17.8983	108
533	广东省	佛山市	0	0	2018	0	0	0	267.49	258.237	266.121	300.55	5	0.0322287	35810	26054	21.0398	0.998534	267.098	257.858	265.731	300.109	0.00301138	0.805515	0.777649	0.801391	0.905069	21.6357	3.29584	0.00392401	0.173708	0.0141674	-0.990356	-0.786776	0.00487804	0	0.333333	1	0	2.19722	0.243	56.5	0.0147706	12657800	13.4864	17.8983	115
533	广东省	佛山市	0	0	2019	0	0	0	281.341	275.028	277.301	309.547	5	0.161704	39014	28995	20.6469	0.997925	280.758	274.457	276.726	308.905	0.00288717	0.81228	0.794052	0.800615	0.893716	21.5859	3.3322	0.00392401	0.173708	0.0886731	-0.990356	-0.011298	0.00487804	0	0.333333	1	0	2.19722	0.253	56.22	0.0139695	9935255	14.3222	17.8983	123
533	广东省	佛山市	0	0	2020	0	0	0	292.923	289.325	289.873	310.364	5	0.170942	41029	28492	16.6575	0.998714	292.546	288.952	289.5	309.965	0.00182778	0.535398	0.528822	0.529823	0.567277	21.6171	3.3673	0.00392401	0.173708	0.0807455	-0.990356	0.093636	0.00487804	0	0.333333	1	0	2.19722	0.256	56.35	0.0133667	7.28454e+06	15.13	17.8983	125
533	广东省	佛山市	0	0	2021	0	0	0	319.08	325.294	310.31	314.515	5	0.131286	44993	31589	12.7141	0.998446	318.584	324.789	309.828	314.026	0.00293427	0.936267	0.954502	0.910534	0.922872	21.5882	3.4012	0.657768	0.173708	0.0859643	-0.012818	-0.023064	2.01331	0	0.333333	0	0	2.19722	2960385	55.99	0.0110469	4.63383e+06	15.9378	17.8983	0
534	广东省	汕头市	0	0	2011	0	0	0	67.96	58.93	83.81	68.96	5	0.0972566	18916	14459	23.5939	0.999707	67.9401	58.9127	83.7854	68.9398	0.00264667	0.179868	0.155968	0.221817	0.182514	21.01	2.99573	0.00392401	0.187841	0.17441	-0.990356	0.022566	0.00487804	0	0.375	0	0	2.07944	0.213	50.93	0.026528	8479124	10.1177	342.493	0
534	广东省	汕头市	0	0	2012	0	0	0	109.56	97.88	126.46	117.46	5	0.328122	21268	16002	26.6562	0.999578	109.514	97.8387	126.407	117.41	0.00254049	0.278336	0.248663	0.32127	0.298406	21.814	3.04452	0.00392401	0.560871	0.0549055	-0.990356	0.123557	0.00487804	0	0.333333	0	0	2.19722	0.237	51.94	0.0260761	5.31843e+06	10.3257	342.493	0
[truncated: 21,536 more rows]

## Sheet: Excluding 2015
id	province1	city	type	Hightech	year	PAT	INPAT	UPAT	DIF	DIFB	DIFD	DIFL	province	ASY	struct	total	Dist	ipp	DIF_ipp	DIF_ipp	DIF_ipp	digitization_level_ipp	FREQ	DIF_FREQ	DIFB_FREQ	DIFD_FREQ	DIFL_FREQ	Size	Age	lev	Top1	Mfee	Growth	ROE	TobinQ	Mshare	Indep	Dual	SOE	Board	sciedugdp	GDP2	FDI	sub	Market	distance	GPR
[truncated: 20,710 more rows]

[truncated: 1 more sheets: Excluding municipalities]
