# Supplementary material for: Impact of digital finance on enterprise green innovation: From the perspective of information asymmetry, consumer demand and factor market distortions
Source: PLoS One. 2023 Dec 14;18(12):e0295809. doi: 10.1371/journal.pone.0295809 (PMC10721172; doi:10.1371/journal.pone.0295809)
Supplement: S1 File — (DO) [file pone.0295809.s002.do]

import excel "E:\360MoveData\Users\z\Desktop\data.xlsx", sheet("data") firstrow
xtset id year

******Table 2 Descriptive statistics.
logout, save(Descriptive statistics) word replace: tabstat PAT INPAT UPAT DIF DIFB DIFD DIFL Size Age lev Top1 Mfee Growth ROE TobinQ Mshare Indep Dual SOE Board, s(N mean sd min median max skewness kurtosis) f(%12.3f) c(s)

******Table 3 The impact of digital finance on enterprise green innovation: benchmark regression 

winsor2 type Hightech EPI year PAT INPAT UPAT DIF DIFB DIFD DIFL province ASY struct total Dist ipp FREQ Size Age lev Top1 Mfee Growth ROE TobinQ Mshare Indep Dual SOE Board sciedugdp GDP2 FDI sub Market distance GPR, replace cuts(1 99)

******models (1) to (3) .
qui tobit  PAT  DIF i.year i.province,ll(0) vce(cluster id)
est sto e1
qui tobit  INPAT  DIF i.year i.province,ll(0) vce(cluster id)
est sto e2
qui tobit  UPAT  DIF i.year i.province,ll(0) vce(cluster id)
est sto e3
esttab e1 e2 e3 using 1.rtf, replace pr2(%6.4f) compress nogap b(%6.4f) t(%6.4f) star(* 0.1 ** 0.05 *** 0.01)
******models (4) to (6) .
qui tobit  PAT  DIF Size Age lev Top1 Mfee Growth ROE TobinQ Mshare Indep Dual SOE Board i.year i.province,ll(0) vce(cluster id)
est sto a1
qui tobit  INPAT DIF Size Age lev Top1 Mfee Growth ROE TobinQ Mshare Indep Dual SOE Board i.year i.province,ll(0) vce(cluster id)
est sto a2
qui tobit  UPAT  DIF Size Age lev Top1 Mfee Growth ROE TobinQ Mshare Indep Dual SOE Board i.year i.province,ll(0) vce(cluster id)
est sto a3
esttab a1 a2 a3 using 2.rtf, replace pr2(%6.4f) compress nogap b(%6.4f) t(%6.4f) star(* 0.1 ** 0.05 *** 0.01)

******Table 4 The impact of digital finance development on enterprise green innovation: indicator dimensionality reduction.
qui tobit  PAT  DIFB Size Age lev Top1 Mfee Growth ROE TobinQ Mshare Indep Dual SOE Board i.year i.province,ll(0) vce(cluster id)
est sto b1
qui tobit  INPAT DIFB Size Age lev Top1 Mfee Growth ROE TobinQ Mshare Indep Dual SOE Board i.year i.province,ll(0) vce(cluster id)
est sto b2
qui tobit  UPAT  DIFB Size Age lev Top1 Mfee Growth ROE TobinQ Mshare Indep Dual SOE Board i.year i.province,ll(0) vce(cluster id)
est sto b3
esttab b1 b2 b3 using DIFB.rtf, replace pr2(%6.4f) compress nogap b(%6.4f) t(%6.4f) star(* 0.1 ** 0.05 *** 0.01)
qui tobit  PAT  DIFD Size Age lev Top1 Mfee Growth ROE TobinQ Mshare Indep Dual SOE Board i.year i.province,ll(0) vce(cluster id)
est sto c1
qui tobit  INPAT DIFD Size Age lev Top1 Mfee Growth ROE TobinQ Mshare Indep Dual SOE Board i.year i.province,ll(0) vce(cluster id)
est sto c2
qui tobit  UPAT  DIFD Size Age lev Top1 Mfee Growth ROE TobinQ Mshare Indep Dual SOE Board i.year i.province,ll(0) vce(cluster id)
est sto c3
esttab c1 c2 c3 using DIFD.rtf, replace pr2(%6.4f) compress nogap b(%6.4f) t(%6.4f) star(* 0.1 ** 0.05 *** 0.01)
qui tobit  PAT  DIFL Size Age lev Top1 Mfee Growth ROE TobinQ Mshare Indep Dual SOE Board i.year i.province,ll(0) vce(cluster id)
est sto c1
qui tobit  INPAT DIFL Size Age lev Top1 Mfee Growth ROE TobinQ Mshare Indep Dual SOE Board i.year i.province,ll(0) vce(cluster id)
est sto c2
qui tobit  UPAT  DIFL Size Age lev Top1 Mfee Growth ROE TobinQ Mshare Indep Dual SOE Board i.year i.province,ll(0) vce(cluster id)
est sto c3
esttab c1 c2 c3 using DIFL.rtf, replace pr2(%6.4f) compress nogap b(%6.4f) t(%6.4f) star(* 0.1 ** 0.05 *** 0.01)

******Table 5 Regression results of instrumental variables: provincial distance.			
xi: ivtobit  PAT  Size Age lev Top1 Mfee Growth ROE TobinQ Mshare Indep Dual SOE Board  (DIF=distance), ll(0) ul(100) vce(cluster id)
est store m1
xi:tobit  PAT  distance Size Age lev Top1 Mfee Growth ROE TobinQ Mshare Indep Dual SOE Board ,vce(cluster id)  ll(0) ul(100)
est store m2
xi:tobit  PAT  DIF distance Size Age lev Top1 Mfee Growth ROE TobinQ Mshare Indep Dual SOE Board ,vce(cluster id)  ll(0) ul(100)
est store m3
esttab m1 m2 m3 using distance.rtf, replace pr2(%6.4f) compress nogap b(%6.4f) t(%6.4f) star(* 0.1 ** 0.05 *** 0.01) 

******Anderson-Rubin test
weakiv ivtobit  PAT  (DIF=distance), ll(0) 

******Cragg-Donald test
xi: ivreg2   PAT  Size Age lev Top1 Mfee Growth ROE TobinQ Mshare Indep Dual SOE Board  (DIF=distance), r

******Table 6 Robustness test results.

******Increased control variables
qui tobit  PAT  DIF Size Age lev Top1 Mfee Growth ROE TobinQ Mshare Indep Dual SOE Board sciedugdp GDP2 Market FDI sub i.year i.province,ll(0) vce(cluster id)
est sto a1
qui tobit  INPAT DIF Size Age lev Top1 Mfee Growth ROE TobinQ Mshare Indep Dual SOE Board sciedugdp GDP2 Market FDI sub i.year i.province,ll(0) vce(cluster id)
est sto a2
qui tobit  UPAT  DIF Size Age lev Top1 Mfee Growth ROE TobinQ Mshare Indep Dual SOE Board sciedugdp GDP2 Market FDI sub i.year i.province,ll(0) vce(cluster id)
est sto a3
esttab a1 a2 a3 using 3.rtf, replace pr2(%6.4f) compress nogap b(%6.4f) t(%6.4f) star(* 0.1 ** 0.05 *** 0.01)

******Replacement regression model
xtreg PAT  DIF Size Age lev Top1 Mfee Growth ROE TobinQ Mshare Indep Dual SOE Board i.year i.province,fe r
est store m1
xtreg INPAT  DIF Size Age lev Top1 Mfee Growth ROE TobinQ Mshare Indep Dual SOE Board i.year i.province,fe r
est store m2
xtreg UPAT  DIF Size Age lev Top1 Mfee Growth ROE TobinQ Mshare Indep Dual SOE Board i.year i.province,fe r
est store m3
esttab m1 m2 m3 using 4.rtf, replace pr2(%6.4f) compress nogap b(%6.4f) t(%6.4f) star(* 0.1 ** 0.05 *** 0.01)

******Excluding 2015
import excel "E:\360MoveData\Users\z\Desktop\data.xlsx", sheet("Excluding 2015") firstrow clear
qui tobit  PAT  DIF Size Age lev Top1 Mfee Growth ROE TobinQ Mshare Indep Dual SOE Board i.year i.province,ll(0) vce(cluster id)
est sto a1
qui tobit  INPAT DIF Size Age lev Top1 Mfee Growth ROE TobinQ Mshare Indep Dual SOE Board i.year i.province,ll(0) vce(cluster id)
est sto a2
qui tobit  UPAT  DIF Size Age lev Top1 Mfee Growth ROE TobinQ Mshare Indep Dual SOE Board i.year i.province,ll(0) vce(cluster id)
est sto a3
esttab a1 a2 a3 using 2015.rtf, replace pr2(%6.4f) compress nogap b(%6.4f) t(%6.4f) star(* 0.1 ** 0.05 *** 0.01)

******Excluding municipalities
import excel "E:\360MoveData\Users\z\Desktop\data.xlsx", sheet("Excluding municipalities") firstrow clear
qui tobit  PAT  DIF Size Age lev Top1 Mfee Growth ROE TobinQ Mshare Indep Dual SOE Board i.year i.province,ll(0) vce(cluster id)
est sto a1
qui tobit  INPAT DIF Size Age lev Top1 Mfee Growth ROE TobinQ Mshare Indep Dual SOE Board i.year i.province,ll(0) vce(cluster id)
est sto a2
qui tobit  UPAT  DIF Size Age lev Top1 Mfee Growth ROE TobinQ Mshare Indep Dual SOE Board i.year i.province,ll(0) vce(cluster id)
est sto a3
esttab a1 a2 a3 using municipalities.rtf, replace pr2(%6.4f) compress nogap b(%6.4f) t(%6.4f) star(* 0.1 ** 0.05 *** 0.01)

******Replaced independent variable
qui tobit  GPR  DIF Size Age lev Top1 Mfee Growth ROE TobinQ Mshare Indep Dual SOE Board i.year i.province,ll(0) vce(cluster id)
est sto a1
qui tobit  GPR DIFB Size Age lev Top1 Mfee Growth ROE TobinQ Mshare Indep Dual SOE Board i.year i.province,ll(0) vce(cluster id)
est sto a2
qui tobit  GPR  DIFD Size Age lev Top1 Mfee Growth ROE TobinQ Mshare Indep Dual SOE Board i.year i.province,ll(0) vce(cluster id)
est sto a3
qui tobit  GPR  DIFL Size Age lev Top1 Mfee Growth ROE TobinQ Mshare Indep Dual SOE Board i.year i.province,ll(0) vce(cluster id)
est sto a4
esttab a1 a2 a3 a4 using 7.rtf, replace pr2(%6.4f) compress nogap b(%6.4f) t(%6.4f) star(* 0.1 ** 0.05 *** 0.01)

******Table 7 Sample results of enterprise size.
qui tobit  PAT  DIF Size Age lev Top1 Mfee Growth ROE TobinQ Mshare Indep Dual SOE Board i.year i.province if type==0,ll(0) vce(cluster id)
est sto a1
qui tobit  INPAT  DIF Size Age lev Top1 Mfee Growth ROE TobinQ Mshare Indep Dual SOE Board i.year i.province if type==0,ll(0) vce(cluster id)
est sto a2
qui tobit  UPAT  DIF Size Age lev Top1 Mfee Growth ROE TobinQ Mshare Indep Dual SOE Board i.year i.province if type==0,ll(0) vce(cluster id)
est sto a3
qui tobit  PAT  DIF Size Age lev Top1 Mfee Growth ROE TobinQ Mshare Indep Dual SOE Board i.year i.province if type==1,ll(0) vce(cluster id)
est sto a4
qui tobit  INPAT  DIF Size Age lev Top1 Mfee Growth ROE TobinQ Mshare Indep Dual SOE Board i.year i.province if type==1,ll(0) vce(cluster id)
est sto a5
qui tobit  UPAT  DIF Size Age lev Top1 Mfee Growth ROE TobinQ Mshare Indep Dual SOE Board i.year i.province if type==1,ll(0) vce(cluster id)
est sto a6
esttab a1 a2 a3 a4 a5 a6 using type.rtf, replace pr2(%6.4f) compress nogap b(%6.4f) t(%6.4f) star(* 0.1 ** 0.05 *** 0.01)

qui tobit  PAT  DIFB Size Age lev Top1 Mfee Growth ROE TobinQ Mshare Indep Dual SOE Board i.year i.province if type==0,ll(0) vce(cluster id)
est sto a1
qui tobit  INPAT  DIFB Size Age lev Top1 Mfee Growth ROE TobinQ Mshare Indep Dual SOE Board i.year i.province if type==0,ll(0) vce(cluster id)
est sto a2
qui tobit  UPAT  DIFB Size Age lev Top1 Mfee Growth ROE TobinQ Mshare Indep Dual SOE Board i.year i.province if type==0,ll(0) vce(cluster id)
est sto a3
qui tobit  PAT  DIFB Size Age lev Top1 Mfee Growth ROE TobinQ Mshare Indep Dual SOE Board i.year i.province if type==1,ll(0) vce(cluster id)
est sto a4
qui tobit  INPAT  DIFB Size Age lev Top1 Mfee Growth ROE TobinQ Mshare Indep Dual SOE Board i.year i.province if type==1,ll(0) vce(cluster id)
est sto a5
qui tobit  UPAT  DIFB Size Age lev Top1 Mfee Growth ROE TobinQ Mshare Indep Dual SOE Board i.year i.province if type==1,ll(0) vce(cluster id)
est sto a6
esttab a1 a2 a3 a4 a5 a6 using type1.rtf, replace pr2(%6.4f) compress nogap b(%6.4f) t(%6.4f) star(* 0.1 ** 0.05 *** 0.01)

qui tobit  PAT  DIFD Size Age lev Top1 Mfee Growth ROE TobinQ Mshare Indep Dual SOE Board i.year i.province if type==0,ll(0) vce(cluster id)
est sto a1
qui tobit  INPAT  DIFD Size Age lev Top1 Mfee Growth ROE TobinQ Mshare Indep Dual SOE Board i.year i.province if type==0,ll(0) vce(cluster id)
est sto a2
qui tobit  UPAT  DIFD Size Age lev Top1 Mfee Growth ROE TobinQ Mshare Indep Dual SOE Board i.year i.province if type==0,ll(0) vce(cluster id)
est sto a3
qui tobit  PAT  DIFD Size Age lev Top1 Mfee Growth ROE TobinQ Mshare Indep Dual SOE Board i.year i.province if type==1,ll(0) vce(cluster id)
est sto a4
qui tobit  INPAT  DIFD Size Age lev Top1 Mfee Growth ROE TobinQ Mshare Indep Dual SOE Board i.year i.province if type==1,ll(0) vce(cluster id)
est sto a5
qui tobit  UPAT  DIFD Size Age lev Top1 Mfee Growth ROE TobinQ Mshare Indep Dual SOE Board i.year i.province if type==1,ll(0) vce(cluster id)
est sto a6
esttab a1 a2 a3 a4 a5 a6 using type2.rtf, replace pr2(%6.4f) compress nogap b(%6.4f) t(%6.4f) star(* 0.1 ** 0.05 *** 0.01)

qui tobit  PAT  DIFL Size Age lev Top1 Mfee Growth ROE TobinQ Mshare Indep Dual SOE Board i.year i.province if type==0,ll(0) vce(cluster id)
est sto a1
qui tobit  INPAT  DIFL Size Age lev Top1 Mfee Growth ROE TobinQ Mshare Indep Dual SOE Board i.year i.province if type==0,ll(0) vce(cluster id)
est sto a2
qui tobit  UPAT  DIFL Size Age lev Top1 Mfee Growth ROE TobinQ Mshare Indep Dual SOE Board i.year i.province if type==0,ll(0) vce(cluster id)
est sto a3
qui tobit  PAT  DIFL Size Age lev Top1 Mfee Growth ROE TobinQ Mshare Indep Dual SOE Board i.year i.province if type==1,ll(0) vce(cluster id)
est sto a4
qui tobit  INPAT  DIFL Size Age lev Top1 Mfee Growth ROE TobinQ Mshare Indep Dual SOE Board i.year i.province if type==1,ll(0) vce(cluster id)
est sto a5
qui tobit  UPAT  DIFL Size Age lev Top1 Mfee Growth ROE TobinQ Mshare Indep Dual SOE Board i.year i.province if type==1,ll(0) vce(cluster id)
est sto a6
esttab a1 a2 a3 a4 a5 a6 using type3.rtf, replace pr2(%6.4f) compress nogap b(%6.4f) t(%6.4f) star(* 0.1 ** 0.05 *** 0.01)

******Table 8 Sample results of high-tech/non-high-tech industries.
qui tobit  PAT  DIF Size Age lev Top1 Mfee Growth ROE TobinQ Mshare Indep Dual SOE Board i.year i.province if Hightech==0,ll(0) vce(cluster id)
est sto a1
qui tobit  INPAT  DIF Size Age lev Top1 Mfee Growth ROE TobinQ Mshare Indep Dual SOE Board i.year i.province if Hightech==0,ll(0) vce(cluster id)
est sto a2
qui tobit  UPAT  DIF Size Age lev Top1 Mfee Growth ROE TobinQ Mshare Indep Dual SOE Board i.year i.province if Hightech==0,ll(0) vce(cluster id)
est sto a3
qui tobit  PAT  DIF Size Age lev Top1 Mfee Growth ROE TobinQ Mshare Indep Dual SOE Board i.year i.province if Hightech==1,ll(0) vce(cluster id)
est sto a4
qui tobit  INPAT  DIF Size Age lev Top1 Mfee Growth ROE TobinQ Mshare Indep Dual SOE Board i.year i.province if Hightech==1,ll(0) vce(cluster id)
est sto a5
qui tobit  UPAT  DIF Size Age lev Top1 Mfee Growth ROE TobinQ Mshare Indep Dual SOE Board i.year i.province if Hightech==1,ll(0) vce(cluster id)
est sto a6
esttab a1 a2 a3 a4 a5 a6 using Hightech.rtf, replace pr2(%6.4f) compress nogap b(%6.4f) t(%6.4f) star(* 0.1 ** 0.05 *** 0.01)

qui tobit  PAT  DIFB Size Age lev Top1 Mfee Growth ROE TobinQ Mshare Indep Dual SOE Board i.year i.province if Hightech==0,ll(0) vce(cluster id)
est sto a1
qui tobit  INPAT  DIFB Size Age lev Top1 Mfee Growth ROE TobinQ Mshare Indep Dual SOE Board i.year i.province if Hightech==0,ll(0) vce(cluster id)
est sto a2
qui tobit  UPAT  DIFB Size Age lev Top1 Mfee Growth ROE TobinQ Mshare Indep Dual SOE Board i.year i.province if Hightech==0,ll(0) vce(cluster id)
est sto a3
qui tobit  PAT  DIFB Size Age lev Top1 Mfee Growth ROE TobinQ Mshare Indep Dual SOE Board i.year i.province if Hightech==1,ll(0) vce(cluster id)
est sto a4
qui tobit  INPAT  DIFB Size Age lev Top1 Mfee Growth ROE TobinQ Mshare Indep Dual SOE Board i.year i.province if Hightech==1,ll(0) vce(cluster id)
est sto a5
qui tobit  UPAT  DIFB Size Age lev Top1 Mfee Growth ROE TobinQ Mshare Indep Dual SOE Board i.year i.province if Hightech==1,ll(0) vce(cluster id)
est sto a6
esttab a1 a2 a3 a4 a5 a6 using Hightech1.rtf, replace pr2(%6.4f) compress nogap b(%6.4f) t(%6.4f) star(* 0.1 ** 0.05 *** 0.01)

qui tobit  PAT  DIFD Size Age lev Top1 Mfee Growth ROE TobinQ Mshare Indep Dual SOE Board i.year i.province if Hightech==0,ll(0) vce(cluster id)
est sto a1
qui tobit  INPAT  DIFD Size Age lev Top1 Mfee Growth ROE TobinQ Mshare Indep Dual SOE Board i.year i.province if Hightech==0,ll(0) vce(cluster id)
est sto a2
qui tobit  UPAT  DIFD Size Age lev Top1 Mfee Growth ROE TobinQ Mshare Indep Dual SOE Board i.year i.province if Hightech==0,ll(0) vce(cluster id)
est sto a3
qui tobit  PAT  DIFD Size Age lev Top1 Mfee Growth ROE TobinQ Mshare Indep Dual SOE Board i.year i.province if Hightech==1,ll(0) vce(cluster id)
est sto a4
qui tobit  INPAT  DIFD Size Age lev Top1 Mfee Growth ROE TobinQ Mshare Indep Dual SOE Board i.year i.province if Hightech==1,ll(0) vce(cluster id)
est sto a5
qui tobit  UPAT  DIFD Size Age lev Top1 Mfee Growth ROE TobinQ Mshare Indep Dual SOE Board i.year i.province if Hightech==1,ll(0) vce(cluster id)
est sto a6
esttab a1 a2 a3 a4 a5 a6 using Hightech2.rtf, replace pr2(%6.4f) compress nogap b(%6.4f) t(%6.4f) star(* 0.1 ** 0.05 *** 0.01)

qui tobit  PAT  DIFL Size Age lev Top1 Mfee Growth ROE TobinQ Mshare Indep Dual SOE Board i.year i.province if Hightech==0,ll(0) vce(cluster id)
est sto a1
qui tobit  INPAT  DIFL Size Age lev Top1 Mfee Growth ROE TobinQ Mshare Indep Dual SOE Board i.year i.province if Hightech==0,ll(0) vce(cluster id)
est sto a2
qui tobit  UPAT  DIFL Size Age lev Top1 Mfee Growth ROE TobinQ Mshare Indep Dual SOE Board i.year i.province if Hightech==0,ll(0) vce(cluster id)
est sto a3
qui tobit  PAT  DIFL Size Age lev Top1 Mfee Growth ROE TobinQ Mshare Indep Dual SOE Board i.year i.province if Hightech==1,ll(0) vce(cluster id)
est sto a4
qui tobit  INPAT  DIFL Size Age lev Top1 Mfee Growth ROE TobinQ Mshare Indep Dual SOE Board i.year i.province if Hightech==1,ll(0) vce(cluster id)
est sto a5
qui tobit  UPAT  DIFL Size Age lev Top1 Mfee Growth ROE TobinQ Mshare Indep Dual SOE Board i.year i.province if Hightech==1,ll(0) vce(cluster id)
est sto a6
esttab a1 a2 a3 a4 a5 a6 using Hightech3.rtf, replace pr2(%6.4f) compress nogap b(%6.4f) t(%6.4f) star(* 0.1 ** 0.05 *** 0.01)

******Table 9. Test results of mediating mechanism: information asymmetry reduction.
reg PAT DIF Size Age lev Top1 Mfee Growth ROE TobinQ Mshare Indep Dual SOE Board, r
est store c1
reg ASY DIF Size Age lev Top1 Mfee Growth ROE TobinQ Mshare Indep Dual SOE Board, r
est store c2
reg PAT ASY Size Age lev Top1 Mfee Growth ROE TobinQ Mshare Indep Dual SOE Board, r
est store c3
reg PAT DIF ASY Size Age lev Top1 Mfee Growth ROE TobinQ Mshare Indep Dual SOE Board, r
est store c4
esttab c1 c2 c3 c4 using ASY.rtf,replace b(%6.4f) t(%6.4f) s(F r2_a N)
sgmediation PAT , mv( ASY ) iv( DIF) cv( Size Age lev Top1 Mfee Growth ROE TobinQ Mshare Indep Dual SOE Board)
outreg2 using ASY1.rtf, replace tstat bdec(4) tdec(4) sym(***, **, *) ctitle(satisfaction) e( r2  F )
bootstrap  r(ind_eff) r(dir_eff),reps(1000) : sgmediation PAT , mv( ASY ) iv( DIF) cv( Size Age lev Top1 Mfee Growth ROE TobinQ Mshare Indep Dual SOE Board) quietly
estat bootstrap, percentile bc

******Table 10. Test results of mediating mechanism: consumption structure optimization.
winsor2 PAT struct total, replace cuts(1 99)
reg PAT DIF Size Age lev Top1 Mfee Growth ROE TobinQ Mshare Indep Dual SOE Board, r
est store c1
reg struct DIF Size Age lev Top1 Mfee Growth ROE TobinQ Mshare Indep Dual SOE Board, r
est store c2
reg PAT struct Size Age lev Top1 Mfee Growth ROE TobinQ Mshare Indep Dual SOE Board, r
est store c3
reg PAT DIF struct Size Age lev Top1 Mfee Growth ROE TobinQ Mshare Indep Dual SOE Board, r
est store c4
esttab c1 c2 c3 c4 using struct.rtf,replace b(%6.4f) t(%6.4f) s(F r2_a N)
sgmediation PAT , mv( struct ) iv( DIF) cv( Size Age lev Top1 Mfee Growth ROE TobinQ Mshare Indep Dual SOE Board)
outreg2 using struct1.rtf, replace tstat bdec(4) tdec(4) sym(***, **, *) ctitle(satisfaction) e( r2  F )
bootstrap  r(ind_eff) r(dir_eff),reps(1000) : sgmediation PAT , mv( struct ) iv( DIF) cv( Size Age lev Top1 Mfee Growth ROE TobinQ Mshare Indep Dual SOE Board) quietly
estat bootstrap, percentile bc
******Table 11. Test results of mediating mechanism: total consumption increased.
reg PAT DIF Size Age lev Top1 Mfee Growth ROE TobinQ Mshare Indep Dual SOE Board, r
est store c1
reg total DIF Size Age lev Top1 Mfee Growth ROE TobinQ Mshare Indep Dual SOE Board, r
est store c2
reg PAT total Size Age lev Top1 Mfee Growth ROE TobinQ Mshare Indep Dual SOE Board, r
est store c3
reg PAT DIF total Size Age lev Top1 Mfee Growth ROE TobinQ Mshare Indep Dual SOE Board, r
est store c4
esttab c1 c2 c3 c4 using total.rtf,replace b(%6.4f) t(%6.4f) s(F r2_a N)
sgmediation PAT , mv( total ) iv( DIF) cv( Size Age lev Top1 Mfee Growth ROE TobinQ Mshare Indep Dual SOE Board)
outreg2 using total1.rtf, replace tstat bdec(4) tdec(4) sym(***, **, *) ctitle(satisfaction) e( r2  F )
bootstrap  r(ind_eff) r(dir_eff),reps(1000) : sgmediation PAT , mv( total ) iv( DIF) cv( Size Age lev Top1 Mfee Growth ROE TobinQ Mshare Indep Dual SOE Board) quietly
estat bootstrap, percentile bc

******Table 12. Test results of mediating mechanism: factor market distortion mitigation.
reg PAT DIF Size Age lev Top1 Mfee Growth ROE TobinQ Mshare Indep Dual SOE Board, r
est store c1
reg Dist DIF Size Age lev Top1 Mfee Growth ROE TobinQ Mshare Indep Dual SOE Board, r
est store c2
reg PAT Dist Size Age lev Top1 Mfee Growth ROE TobinQ Mshare Indep Dual SOE Board, r
est store c3
reg PAT DIF Dist Size Age lev Top1 Mfee Growth ROE TobinQ Mshare Indep Dual SOE Board, r
est store c4
esttab c1 c2 c3 c4 using Dist.rtf,replace b(%6.4f) t(%6.4f) s(F r2_a N)
sgmediation PAT , mv( Dist ) iv( DIF) cv( Size Age lev Top1 Mfee Growth ROE TobinQ Mshare Indep Dual SOE Board)
outreg2 using Dist1.rtf, replace tstat bdec(4) tdec(4) sym(***, **, *) ctitle(satisfaction) e( r2  F )
bootstrap  r(ind_eff) r(dir_eff),reps(1000) : sgmediation PAT , mv( Dist ) iv( DIF) cv( Size Age lev Top1 Mfee Growth ROE TobinQ Mshare Indep Dual SOE Board) quietly
estat bootstrap, percentile bc

******Table 13 Impact of intellectual property protection and environmental governance.
******Impact of intellectual property protection.
xi:reg PAT DIF_ipp DIF ipp Size Age lev Top1 Mfee Growth ROE TobinQ Mshare Indep Dual SOE Board,r
est store m1
xi:reg INPAT DIF_ipp DIF ipp Size Age lev Top1 Mfee Growth ROE TobinQ Mshare Indep Dual SOE Board,r
est store m2
xi:reg UPAT DIF_ipp DIF ipp Size Age lev Top1 Mfee Growth ROE TobinQ Mshare Indep Dual SOE Board,r
est store m3
esttab m1 m2 m3 using ipp.rtf,replace b(%6.4f) t(%6.4f) s(F r2_a N)

******Impact of environmental governance.
xi:reg PAT DIF_FREQ DIF FREQ Size Age lev Top1 Mfee Growth ROE TobinQ Mshare Indep Dual SOE Board,r
est store m1
xi:reg INPAT DIF_FREQ DIF FREQ Size Age lev Top1 Mfee Growth ROE TobinQ Mshare Indep Dual SOE Board,r
est store m2
xi:reg UPAT DIF_FREQ DIF FREQ Size Age lev Top1 Mfee Growth ROE TobinQ Mshare Indep Dual SOE Board,r
est store m3
esttab m1 m2 m3 using FREQ.rtf,replace b(%6.4f) t(%6.4f) s(F r2_a N)
